# Supplementary material for: Multimodal data integration using machine learning improves risk stratification of high-grade serous ovarian cancer
Source: Nat Cancer. 2022 Jun 28;3(6):723–33. doi: 10.1038/s43018-022-00388-9 (PMC9239907; doi:10.1038/s43018-022-00388-9)
Supplement: Supplementary file 3 — Supplementary Tables. Clinical and demographic characteristics of cohorts (tab 1). Continuous values are described by the median. Percentage values may not sum to 100% due to rounding error. Outcomes of cohorts (tab 2). Censored durations are also included in survival descriptions. CT scanner parameters (tab 3). Continuous values are summarized by median (IQR) (min−max). Log-rank statistics for omental radiomic features (tab 4). Log-rank statistics for histopathologic features (tab 5). Log-rank statistics for clinical features (tab 6). CT scan exclusion criteria (tab 7). Of 445 cases reviewed, 107 cases were excluded, leaving 338 for analysis. [file 43018_2022_388_MOESM3_ESM.xlsx]

## Sheet: S Tab 1
	Training (N=404)	Test (N=40)
Median age at diagnosis	63 years [IQR 55-71]	66 years [IQR 59-70]
Stage
I	8 (2%)	0 (0%)
II	10 (2%)	0 (0%)
III	225 (56%)	9 (23%)
IV	160 (40%)	31 (78%)
Unknown	1 (0%)	0 (0%)
Treatment
NACT-IDS	175 (43%)	31 (78%)
PDS	82 (20%)	8 (20%)
Unknown	147 (36%)	1 (3%)
Debulking outcome
≤1cm residual disease	148 (37%)	28 (70%)
>1cm residual disease	48 (12%)	11 (28%)
Unknown	208 (51%)	1 (3%)
Adnexal lesion on CE-CT
Present	243 (60%)	29 (73%)
Absent	59 (15%)	11 (28%)
Unknown	102 (25%)	0 (0%)
Race
Asian	25 (6%)	5 (13%)
Black	29 (7%)	1 (3%)
White	329 (81%)	33 (83%)
Other	8 (2%)	0 (0%)
Unknown	13 (3%)	1 (3%)
Received PARP in first 2yrs
Received	51 (13%)	10 (25%)
Did not receive	206 (51%)	29 (73%)
Unknown	147 (36%)	1 (3%)

## Sheet: S Tab 2
	Training (N=404)	Test (N=40)
Overall survival
Available	404 (100%)	40 (100%)
Duration	38.7 months [IQR 25-55]	37.6 months [IQR 26-49]
Censored	132 (33%)	17 (43%)
Progression-free survival
Available	383 (95%)	39 (98%)
Duration	15.5 months [IQR 11-23]	15.1 months [IQR 11-21]
Censored	108 (28%)	14 (36%)

## Sheet: S Tab 3
	Training (N=298)	Test (N=40)
CT Vendor
GE	213 (71%)	30 (75%)
Siemens	66 (22%)	5 (13%)
Philips	13 (4%)	3 (8%)
Toshiba	6 (2%)	1 (3%)
Imatron	0 (0%)	1 (3%)
Acquisition site
External	223 (75%)	24 (60%)
MSKCC	75 (25%)	16 (40%)
Segmenting radiologist
YL	175 (59%)	18 (45%)
EA	65 (22%)	12 (30%)
IN	58 (19%)	10 (25%)
Slice thickness (mm)	5.0 [5.0 - 5.0] (2.5 - 7.5)	5.0 [5.0 - 5.0] (2.5 - 5.0)
Peak kilovoltage	120 [120 - 120] (90 - 140)	120 [120 - 120] (100 - 130)
Tube current (mA)	278 [219 - 380] (80 - 699)	348 [219 - 380] (118 - 748)

## Sheet: S Tab 4
feat	p	stat	p_corrected
wavelet-HLL_glcm_Autocorrelation	8.61143e-05	1.67996	0.00938663
wavelet-HLL_gldm_HighGrayLevelEmphasis	8.99665e-05	1.6717	0.00938663
wavelet-HLL_glrlm_HighGrayLevelRunEmphasis	9.10137e-05	1.66156	0.00938663
wavelet-HLL_gldm_LargeDependenceHighGrayLevelEmphasis	0.000110485	1.72151	0.00938663
wavelet-HLL_glszm_HighGrayLevelZoneEmphasis	0.000112994	1.68713	0.00938663
wavelet-HLL_glcm_SumAverage	0.000148725	1.6268	0.00938663
wavelet-HLL_glcm_JointAverage	0.000148725	1.6268	0.00938663
wavelet-HLL_glrlm_ShortRunHighGrayLevelEmphasis	0.000169128	1.60357	0.00938663
wavelet-HLL_glrlm_LongRunHighGrayLevelEmphasis	0.000256773	1.68356	0.0126675
wavelet-HLL_glcm_Idn	0.00131807	1.37488	0.0577521
wavelet-HLL_glcm_Idmn	0.00148274	1.3291	0.0577521
wavelet-HLL_glszm_SmallAreaHighGrayLevelEmphasis	0.00156087	1.19976	0.0577521
wavelet-HLL_ngtdm_Complexity	0.00310084	1.15352	0.105906
wavelet-HLL_glrlm_LowGrayLevelRunEmphasis	0.00421068	-2.03972	0.125282
wavelet-HLL_gldm_SmallDependenceHighGrayLevelEmphasis	0.0042325	1.18456	0.125282
wavelet-HLL_ngtdm_Contrast	0.00616615	-1.2716	0.171111
wavelet-HLL_glrlm_ShortRunLowGrayLevelEmphasis	0.0110617	-1.63707	0.288906
wavelet-HLL_glszm_LowGrayLevelZoneEmphasis	0.0156015	-1.82623	0.384837
wavelet-HHH_glszm_GrayLevelNonUniformity	0.0203873	1.08672	0.476418
wavelet-HLL_gldm_LargeDependenceLowGrayLevelEmphasis	0.0226433	-1.60727	0.502681
wavelet-HLH_glszm_ZoneEntropy	0.030829	1.21154	0.627517
wavelet-HLL_glrlm_LongRunLowGrayLevelEmphasis	0.0366595	-1.2643	0.627517
wavelet-HHH_glszm_SizeZoneNonUniformityNormalized	0.039144	-0.589141	0.627517
wavelet-HHH_glszm_ZoneEntropy	0.0392105	0.654005	0.627517
wavelet-HHH_glcm_Imc2	0.0392133	-1.0466	0.627517
wavelet-HHH_glcm_MaximumProbability	0.0392896	-0.718539	0.627517
wavelet-LLH_glrlm_HighGrayLevelRunEmphasis	0.0410587	0.869937	0.627517
wavelet-LLH_glrlm_LongRunHighGrayLevelEmphasis	0.0430244	0.836549	0.627517
wavelet-LLH_gldm_HighGrayLevelEmphasis	0.0442725	0.861399	0.627517
wavelet-LLH_glcm_Autocorrelation	0.0449829	0.860003	0.627517
wavelet-HHH_glcm_Imc1	0.0461874	0.794199	0.627517
wavelet-LLH_glrlm_ShortRunHighGrayLevelEmphasis	0.0470094	0.88622	0.627517
wavelet-LLH_glcm_JointAverage	0.0480531	0.73716	0.627517
wavelet-LLH_glcm_SumAverage	0.0480531	0.73716	0.627517
wavelet-HHH_glcm_MCC	0.0520696	-0.683614	0.642056
wavelet-HLL_gldm_SmallDependenceLowGrayLevelEmphasis	0.0544077	-1.04012	0.642056
wavelet-HHH_glcm_DifferenceEntropy	0.0559333	0.728659	0.642056
wavelet-LLH_gldm_LargeDependenceHighGrayLevelEmphasis	0.0562937	0.80764	0.642056
wavelet-HLL_glcm_MCC	0.0563968	0.901155	0.642056
wavelet-LLH_gldm_LargeDependenceLowGrayLevelEmphasis	0.0614333	-0.526276	0.68191
wavelet-HLL_glszm_ZoneEntropy	0.0641663	0.945631	0.694874
wavelet-LLH_glszm_GrayLevelNonUniformity	0.0686801	0.80562	0.714681
wavelet-LLL_glszm_ZoneEntropy	0.0693493	0.791041	0.714681
wavelet-LLH_gldm_LowGrayLevelEmphasis	0.0708242	-0.467274	0.714681
wavelet-LLH_glszm_HighGrayLevelZoneEmphasis	0.0742615	0.792348	0.720804
wavelet-HLL_glszm_SmallAreaLowGrayLevelEmphasis	0.0746779	-0.992884	0.720804
wavelet-LLH_glrlm_LongRunLowGrayLevelEmphasis	0.0791825	-0.619576	0.748022
wavelet-LLH_glrlm_LowGrayLevelRunEmphasis	0.084469	-0.438852	0.781338
wavelet-LHL_glcm_Imc2	0.0880673	-0.960529	0.797998
wavelet-LLH_gldm_SmallDependenceLowGrayLevelEmphasis	0.0910594	-0.626971	0.808608
wavelet-HLL_glszm_SmallAreaEmphasis	0.100929	0.828359	0.878675
wavelet-HHL_glcm_Imc1	0.104944	0.684261	0.89606
wavelet-HLL_glszm_GrayLevelVariance	0.109273	0.919681	0.897626
wavelet-HHH_glcm_Id	0.115698	1.42918	0.897626
wavelet-LLH_glcm_Idmn	0.12422	0.519626	0.897626
wavelet-HLL_glszm_GrayLevelNonUniformityNormalized	0.124737	-0.637806	0.897626
wavelet-LLH_glszm_SizeZoneNonUniformity	0.132957	0.677811	0.897626
wavelet-LLL_glszm_GrayLevelNonUniformity	0.136432	0.655638	0.897626
wavelet-HLL_glrlm_RunEntropy	0.137959	0.837929	0.897626
wavelet-HHL_glcm_Imc2	0.139478	-0.746817	0.897626
wavelet-LLH_glrlm_ShortRunLowGrayLevelEmphasis	0.141097	-0.459135	0.897626
wavelet-LLH_glszm_SmallAreaHighGrayLevelEmphasis	0.146602	0.639625	0.897626
wavelet-LLL_glszm_LowGrayLevelZoneEmphasis	0.161742	-0.775736	0.897626
wavelet-LLH_ngtdm_Contrast	0.16605	-0.416107	0.897626
wavelet-HHH_glcm_JointEnergy	0.166412	-1.10165	0.897626
wavelet-LHH_glcm_Imc2	0.174503	-0.702145	0.897626
wavelet-HHH_glcm_Idmn	0.176962	0.610968	0.897626
wavelet-LHH_glszm_SmallAreaLowGrayLevelEmphasis	0.177944	0.532679	0.897626
wavelet-HHH_ngtdm_Contrast	0.182166	-0.566862	0.897626
wavelet-LHH_glszm_ZoneEntropy	0.182676	0.743405	0.897626
wavelet-HHH_glcm_Correlation	0.18486	0.592817	0.897626
wavelet-LHH_glcm_MaximumProbability	0.194745	-0.874366	0.897626
wavelet-LHH_glcm_Imc1	0.196879	0.712578	0.897626
wavelet-HHL_glcm_Correlation	0.204288	0.60733	0.897626
wavelet-LHH_glcm_MCC	0.206271	-0.624449	0.897626
wavelet-LLL_glrlm_RunLengthNonUniformity	0.206825	0.5289	0.897626
wavelet-LLL_glrlm_LowGrayLevelRunEmphasis	0.209341	-0.689785	0.897626
wavelet-HHL_gldm_DependenceVariance	0.211169	-0.434365	0.897626
wavelet-HHH_glcm_InverseVariance	0.211322	-0.578556	0.897626
wavelet-HHL_gldm_DependenceNonUniformityNormalized	0.211344	0.495409	0.897626
wavelet-LLL_glszm_GrayLevelNonUniformityNormalized	0.216679	-0.666015	0.897626
wavelet-HHH_glszm_SmallAreaEmphasis	0.218451	0.333109	0.897626
wavelet-LLL_gldm_LowGrayLevelEmphasis	0.224072	-0.697778	0.897626
wavelet-LLH_glszm_LowGrayLevelZoneEmphasis	0.227164	-0.560747	0.897626
wavelet-LHH_glszm_GrayLevelNonUniformity	0.230869	0.466011	0.897626
wavelet-LLL_glrlm_ShortRunLowGrayLevelEmphasis	0.231566	-0.586826	0.897626
wavelet-LHH_glszm_SizeZoneNonUniformity	0.231788	0.535706	0.897626
wavelet-HLL_glszm_SizeZoneNonUniformity	0.233535	0.563308	0.897626
wavelet-HLH_glszm_GrayLevelNonUniformity	0.235741	0.392304	0.897626
wavelet-LHL_glcm_Imc1	0.240111	0.74367	0.897626
wavelet-HHL_glszm_SizeZoneNonUniformityNormalized	0.245443	0.529412	0.897626
wavelet-LHL_glcm_Idn	0.252495	0.49343	0.897626
wavelet-LLH_glcm_Idn	0.255079	0.460073	0.897626
wavelet-HLL_gldm_DependenceEntropy	0.259305	0.574078	0.897626
wavelet-LLL_glcm_Idmn	0.262622	0.470252	0.897626
wavelet-LHL_glszm_GrayLevelVariance	0.264556	-0.677418	0.897626
wavelet-HHL_glszm_ZonePercentage	0.275234	-0.444249	0.897626
wavelet-HHL_gldm_SmallDependenceEmphasis	0.281389	-0.456241	0.897626
wavelet-HLL_ngtdm_Busyness	0.28227	-0.492515	0.897626
wavelet-HHL_glrlm_GrayLevelNonUniformityNormalized	0.294113	0.415452	0.897626
wavelet-LHL_ngtdm_Contrast	0.297493	-0.457902	0.897626
wavelet-HHL_glcm_DifferenceAverage	0.300774	-0.467223	0.897626
wavelet-LLH_glrlm_RunLengthNonUniformity	0.308568	0.403122	0.897626
wavelet-HLL_glcm_Correlation	0.310491	0.407348	0.897626
wavelet-HHL_glcm_Idm	0.313035	0.429855	0.897626
wavelet-HHL_glcm_Id	0.313352	0.435282	0.897626
wavelet-HHL_glcm_JointEnergy	0.313772	0.365409	0.897626
wavelet-HLL_glrlm_RunLengthNonUniformity	0.316174	0.395457	0.897626
wavelet-LHL_glrlm_LongRunHighGrayLevelEmphasis	0.316753	0.465844	0.897626
wavelet-LLL_glszm_SmallAreaLowGrayLevelEmphasis	0.318246	-0.509007	0.897626
wavelet-LHL_gldm_LargeDependenceEmphasis	0.325255	0.409022	0.897626
wavelet-LHL_gldm_LargeDependenceHighGrayLevelEmphasis	0.325797	0.413024	0.897626
wavelet-LLL_gldm_SmallDependenceLowGrayLevelEmphasis	0.327657	-0.449736	0.897626
wavelet-LHL_glcm_Idm	0.329282	0.38118	0.897626
wavelet-LHL_glcm_Id	0.330744	0.379088	0.897626
wavelet-HLL_glrlm_GrayLevelVariance	0.330849	0.702882	0.897626
wavelet-HHL_glcm_MCC	0.33356	-0.486103	0.897626
wavelet-HHL_glrlm_GrayLevelVariance	0.334137	-0.416866	0.897626
wavelet-LLH_glrlm_RunLengthNonUniformityNormalized	0.336128	0.399918	0.897626
wavelet-LLH_glszm_ZoneEntropy	0.337054	0.565463	0.897626
wavelet-HHL_glcm_Contrast	0.337194	-0.453029	0.897626
wavelet-HHL_gldm_LargeDependenceEmphasis	0.338722	0.444623	0.897626
wavelet-HHL_gldm_DependenceEntropy	0.339624	-0.535464	0.897626
wavelet-LLH_glrlm_ShortRunEmphasis	0.343713	0.438501	0.897626
wavelet-LHL_glrlm_RunPercentage	0.346793	-0.428846	0.897626
wavelet-HHH_glszm_SmallAreaHighGrayLevelEmphasis	0.347474	0.428225	0.897626
wavelet-HLH_glcm_DifferenceAverage	0.347654	-0.743254	0.897626
wavelet-LHH_glcm_Idn	0.349501	0.458568	0.897626
wavelet-LLL_gldm_DependenceEntropy	0.350421	0.383183	0.897626
wavelet-HHL_glcm_DifferenceVariance	0.350875	-0.415222	0.897626
wavelet-LHH_glszm_SmallAreaEmphasis	0.351586	0.338816	0.897626
wavelet-HHL_glcm_SumSquares	0.353295	-0.425306	0.897626
wavelet-HLL_glszm_LargeAreaHighGrayLevelEmphasis	0.353678	0.368251	0.897626
wavelet-LHL_glcm_Idmn	0.35416	0.433171	0.897626
wavelet-HHL_glrlm_RunPercentage	0.355128	-0.450912	0.897626
wavelet-LHH_glcm_DifferenceAverage	0.356484	-0.641022	0.897626
wavelet-HHL_glcm_JointEntropy	0.35871	-0.415114	0.897626
wavelet-LHL_glrlm_RunLengthNonUniformityNormalized	0.358826	-0.431195	0.897626
wavelet-HHL_glcm_DifferenceEntropy	0.359174	-0.464414	0.897626
wavelet-HLL_glcm_ClusterTendency	0.359499	0.418274	0.897626
wavelet-LHL_glcm_DifferenceVariance	0.360339	-0.448781	0.897626
wavelet-LLL_ngtdm_Complexity	0.361145	0.442233	0.897626
wavelet-HHL_gldm_GrayLevelVariance	0.361743	-0.416782	0.897626
wavelet-LLH_glrlm_RunPercentage	0.362354	0.373165	0.897626
wavelet-LHL_glcm_DifferenceEntropy	0.363698	-0.463464	0.897626
wavelet-LLH_glszm_GrayLevelNonUniformityNormalized	0.364839	-0.376203	0.897626
wavelet-HLH_glrlm_ShortRunEmphasis	0.365732	-0.568142	0.897626
wavelet-HHH_glszm_SmallAreaLowGrayLevelEmphasis	0.371391	0.304255	0.897626
wavelet-HHL_glcm_ClusterTendency	0.372315	-0.406353	0.897626
wavelet-LLL_glrlm_RunEntropy	0.374464	0.453788	0.897626
wavelet-LLL_ngtdm_Contrast	0.376318	-0.357718	0.897626
wavelet-HHH_glszm_GrayLevelNonUniformityNormalized	0.379102	0.520461	0.897626
wavelet-LHH_glcm_Idm	0.37936	0.497022	0.897626
wavelet-LLL_gldm_DependenceNonUniformity	0.379659	0.33714	0.897626
wavelet-LHL_gldm_SmallDependenceEmphasis	0.381367	-0.540385	0.897626
wavelet-LHL_glrlm_ShortRunEmphasis	0.382282	-0.408719	0.897626
wavelet-HLH_glszm_SizeZoneNonUniformity	0.38238	0.397493	0.897626
wavelet-HLH_glcm_Idm	0.384423	0.50586	0.897626
wavelet-HHL_gldm_LargeDependenceHighGrayLevelEmphasis	0.386289	0.658221	0.897626
wavelet-LLL_glcm_Idn	0.386424	0.411476	0.897626
wavelet-LLH_gldm_LargeDependenceEmphasis	0.386508	-0.358543	0.897626
wavelet-LHH_glcm_Id	0.388959	0.443892	0.897626
wavelet-LHL_glcm_Contrast	0.391254	-0.425467	0.897626
wavelet-HHL_glcm_SumEntropy	0.392924	-0.429855	0.897626
wavelet-LLH_glcm_ClusterShade	0.393154	-0.460376	0.897626
wavelet-LHL_glszm_LargeAreaHighGrayLevelEmphasis	0.393186	0.404446	0.897626
wavelet-HLL_glcm_SumEntropy	0.395737	0.409103	0.897626
wavelet-LHL_glrlm_GrayLevelNonUniformityNormalized	0.396599	0.352301	0.897626
wavelet-LHL_glrlm_GrayLevelVariance	0.397693	-0.419843	0.897626
wavelet-HLH_glcm_Id	0.397862	0.439995	0.897626
wavelet-HLL_gldm_GrayLevelVariance	0.398474	0.36303	0.897626
wavelet-LHL_gldm_DependenceNonUniformityNormalized	0.399661	-0.43352	0.897626
wavelet-LHL_glcm_Correlation	0.40126	0.385824	0.897626
wavelet-LHL_glcm_DifferenceAverage	0.403182	-0.442676	0.897626
wavelet-HLL_glszm_ZoneVariance	0.414156	-0.363843	0.897626
wavelet-HLL_glszm_LargeAreaEmphasis	0.414433	-0.364233	0.897626
wavelet-HHL_glrlm_ShortRunEmphasis	0.414492	-0.384663	0.897626
wavelet-LHL_glrlm_RunLengthNonUniformity	0.419277	0.333669	0.897626
wavelet-LLH_glrlm_GrayLevelNonUniformity	0.419872	0.320441	0.897626
wavelet-LHL_glcm_JointEnergy	0.422642	0.292816	0.897626
wavelet-HLL_glcm_SumSquares	0.425261	0.355763	0.897626
wavelet-HHH_glszm_LowGrayLevelZoneEmphasis	0.427579	-0.425401	0.897626
wavelet-LLH_glszm_SmallAreaEmphasis	0.428517	0.386126	0.897626
wavelet-LHH_glcm_InverseVariance	0.429339	-0.328149	0.897626
wavelet-LLL_glrlm_LongRunHighGrayLevelEmphasis	0.432398	0.390114	0.897626
wavelet-LLL_glcm_Correlation	0.433163	0.375163	0.897626
wavelet-LHL_gldm_GrayLevelVariance	0.433342	-0.391841	0.897626
wavelet-LHL_glcm_JointEntropy	0.43438	-0.329917	0.897626
wavelet-LHH_glrlm_LongRunLowGrayLevelEmphasis	0.435305	-0.385263	0.897626
wavelet-HLL_glcm_InverseVariance	0.445519	-0.440176	0.897626
wavelet-LHL_glszm_GrayLevelNonUniformity	0.446033	0.299437	0.897626
wavelet-LHL_gldm_DependenceVariance	0.446284	0.470592	0.897626
wavelet-LHL_gldm_GrayLevelNonUniformity	0.454194	0.275899	0.897626
wavelet-HHL_glrlm_RunLengthNonUniformityNormalized	0.455056	-0.374704	0.897626
wavelet-HLH_glszm_SizeZoneNonUniformityNormalized	0.459847	-0.300646	0.897626
wavelet-LHL_glrlm_ShortRunLowGrayLevelEmphasis	0.46189	-0.419288	0.897626
wavelet-LHL_glcm_Autocorrelation	0.462262	0.385271	0.897626
wavelet-LHL_glcm_SumSquares	0.464614	-0.365351	0.897626
wavelet-LHL_glszm_GrayLevelNonUniformityNormalized	0.465497	0.31404	0.897626
wavelet-HHL_glrlm_GrayLevelNonUniformity	0.468358	0.248564	0.897626
wavelet-LLH_glcm_MaximumProbability	0.470348	-0.461108	0.897626
wavelet-LHL_gldm_HighGrayLevelEmphasis	0.471743	0.37692	0.897626
wavelet-LHL_glcm_MCC	0.472528	-0.380894	0.897626
wavelet-HHH_glrlm_RunLengthNonUniformity	0.47298	0.282629	0.897626
wavelet-LHL_glszm_SizeZoneNonUniformity	0.473651	0.329956	0.897626
wavelet-HHL_glszm_SmallAreaEmphasis	0.475508	0.383928	0.897626
wavelet-HLL_glcm_JointEntropy	0.475649	0.326303	0.897626
wavelet-LHL_glrlm_HighGrayLevelRunEmphasis	0.476381	0.371085	0.897626
wavelet-LHL_glrlm_GrayLevelNonUniformity	0.476561	0.257377	0.897626
wavelet-HHL_gldm_GrayLevelNonUniformity	0.477838	0.240532	0.897626
wavelet-LLH_glcm_DifferenceAverage	0.478299	0.329114	0.897626
wavelet-LLH_glcm_Idm	0.480665	-0.327917	0.897626
wavelet-LLL_glcm_Imc2	0.481167	0.384227	0.897626
wavelet-LLH_glcm_Id	0.482071	-0.327225	0.897626
wavelet-LLL_glcm_Imc1	0.482842	-0.353645	0.897626
wavelet-HLH_glrlm_RunLengthNonUniformity	0.48473	0.277635	0.897626
wavelet-HHL_glrlm_RunEntropy	0.485864	-0.327584	0.897626
wavelet-LLL_gldm_LargeDependenceHighGrayLevelEmphasis	0.489674	0.328009	0.897626
wavelet-LLH_glszm_SizeZoneNonUniformityNormalized	0.490434	0.323104	0.897626
wavelet-LLL_glcm_SumEntropy	0.490555	0.26828	0.897626
wavelet-LLL_glcm_JointAverage	0.491838	0.360287	0.897626
wavelet-LLL_glcm_SumAverage	0.491838	0.360287	0.897626
wavelet-HHH_glrlm_GrayLevelNonUniformity	0.495525	0.264232	0.897626
wavelet-LHL_glcm_JointAverage	0.496353	0.323253	0.897626
wavelet-LHL_glcm_SumAverage	0.496353	0.323253	0.897626
wavelet-HHL_gldm_SmallDependenceLowGrayLevelEmphasis	0.497099	-0.356484	0.897626
wavelet-LLL_glcm_MCC	0.497201	0.305188	0.897626
wavelet-HLH_ngtdm_Busyness	0.500911	0.264297	0.897626
wavelet-LLH_glcm_Imc2	0.500955	-0.341049	0.897626
wavelet-HHH_ngtdm_Busyness	0.503274	0.257845	0.897626
wavelet-HLH_glrlm_GrayLevelNonUniformity	0.504781	0.26106	0.897626
wavelet-HHL_glszm_SizeZoneNonUniformity	0.507748	0.276209	0.897626
wavelet-HLH_glcm_InverseVariance	0.508243	-0.250166	0.897626
wavelet-HHL_glcm_MaximumProbability	0.509639	0.29401	0.897626
wavelet-LHH_glrlm_GrayLevelNonUniformity	0.511536	0.257218	0.897626
wavelet-LHL_gldm_SmallDependenceLowGrayLevelEmphasis	0.513703	-0.290666	0.897626
wavelet-HLL_glrlm_GrayLevelNonUniformityNormalized	0.514427	-0.302856	0.897626
wavelet-HHL_glszm_GrayLevelNonUniformityNormalized	0.514536	0.284566	0.897626
wavelet-HHH_gldm_GrayLevelNonUniformity	0.514946	0.251599	0.897626
wavelet-HLH_gldm_GrayLevelNonUniformity	0.515188	0.251434	0.897626
wavelet-HLH_glcm_JointEntropy	0.515324	-0.422348	0.897626
wavelet-LLL_glszm_HighGrayLevelZoneEmphasis	0.515514	0.344925	0.897626
wavelet-LHH_gldm_GrayLevelNonUniformity	0.515703	0.251129	0.897626
wavelet-HLL_glszm_GrayLevelNonUniformity	0.51784	0.263674	0.897626
wavelet-LHH_glrlm_RunLengthNonUniformity	0.51862	0.259255	0.897626
wavelet-LHH_glcm_Correlation	0.521275	0.284032	0.897626
wavelet-LLH_gldm_GrayLevelNonUniformity	0.522183	0.247138	0.897626
wavelet-LHH_glrlm_RunLengthNonUniformityNormalized	0.524228	-0.463009	0.897626
wavelet-LHL_glszm_ZonePercentage	0.528459	-0.416119	0.897626
wavelet-LLH_glcm_DifferenceEntropy	0.531995	0.323529	0.897626
wavelet-HHL_glrlm_RunLengthNonUniformity	0.538435	0.26899	0.897626
wavelet-HLL_glszm_ZonePercentage	0.541821	0.285595	0.897626
wavelet-HLL_glcm_DifferenceEntropy	0.542533	0.319509	0.897626
wavelet-LHL_glszm_HighGrayLevelZoneEmphasis	0.543866	0.301338	0.897626
wavelet-HHL_gldm_DependenceNonUniformity	0.545457	0.202531	0.897626
wavelet-HLL_glcm_Contrast	0.546661	0.268741	0.897626
wavelet-HHL_glcm_ClusterProminence	0.546691	-0.333737	0.897626
wavelet-HLH_glcm_ClusterTendency	0.547238	0.229829	0.897626
wavelet-HLH_glcm_ClusterProminence	0.547896	0.227556	0.897626
wavelet-LLH_glszm_LargeAreaLowGrayLevelEmphasis	0.548995	-0.274511	0.897626
wavelet-LHH_ngtdm_Busyness	0.551976	0.232822	0.897626
wavelet-LHL_glszm_SmallAreaEmphasis	0.553063	0.296561	0.897626
wavelet-LLH_glcm_Imc1	0.553231	0.336834	0.897626
wavelet-LHH_glrlm_RunPercentage	0.553646	-0.418693	0.897626
wavelet-LLH_glcm_InverseVariance	0.554436	0.2751	0.897626
wavelet-LHL_glcm_ClusterTendency	0.557429	-0.280591	0.897626
wavelet-LHL_glcm_SumEntropy	0.558062	-0.271045	0.897626
wavelet-HHL_ngtdm_Contrast	0.558404	-0.260511	0.897626
wavelet-HLL_gldm_DependenceNonUniformity	0.559096	0.221467	0.897626
wavelet-LHH_gldm_LargeDependenceEmphasis	0.560142	0.376705	0.897626
wavelet-LHL_glcm_MaximumProbability	0.560656	0.252748	0.897626
wavelet-HLL_glcm_Imc1	0.562494	-0.408464	0.897626
wavelet-HLH_glrlm_RunLengthNonUniformityNormalized	0.565261	-0.381267	0.897626
wavelet-HLH_glrlm_LongRunEmphasis	0.566102	0.280575	0.897626
wavelet-HLH_glcm_Correlation	0.568688	0.247252	0.897626
wavelet-HLH_glcm_MCC	0.575164	-0.275224	0.897626
wavelet-HHH_glrlm_LongRunLowGrayLevelEmphasis	0.575646	-0.220078	0.897626
wavelet-HLH_gldm_LargeDependenceEmphasis	0.578709	0.327362	0.897626
wavelet-LLL_glcm_JointEntropy	0.578971	0.212166	0.897626
wavelet-LLL_glrlm_HighGrayLevelRunEmphasis	0.58274	0.319682	0.897626
wavelet-LLL_gldm_HighGrayLevelEmphasis	0.583111	0.320323	0.897626
wavelet-LHL_ngtdm_Complexity	0.583254	0.37789	0.897626
wavelet-HLH_glrlm_RunPercentage	0.585195	-0.346158	0.897626
wavelet-LHL_glrlm_ShortRunHighGrayLevelEmphasis	0.586827	0.281774	0.897626
wavelet-HLL_glcm_JointEnergy	0.588491	-0.256563	0.897626
wavelet-LLH_glcm_Correlation	0.590337	-0.292041	0.897626
wavelet-LHL_glrlm_LongRunEmphasis	0.59121	0.241886	0.897626
wavelet-HHL_glcm_Idn	0.591502	0.337322	0.897626
wavelet-LLH_gldm_DependenceNonUniformity	0.593809	0.194703	0.897626
wavelet-LLL_glcm_Autocorrelation	0.595226	0.31127	0.897626
wavelet-HLL_glcm_DifferenceAverage	0.596633	0.289276	0.897626
wavelet-HLH_gldm_DependenceNonUniformity	0.597166	0.205808	0.897626
wavelet-HLL_glrlm_LongRunEmphasis	0.600463	-0.228126	0.897626
wavelet-LLL_glrlm_GrayLevelNonUniformityNormalized	0.601505	-0.205846	0.897626
wavelet-LHH_glrlm_ShortRunEmphasis	0.603619	-0.365442	0.897626
wavelet-LHL_glrlm_RunVariance	0.604774	0.229968	0.897626
wavelet-LHH_gldm_DependenceNonUniformity	0.607776	0.199607	0.897626
wavelet-HLL_glcm_Imc2	0.609298	0.236211	0.897626
wavelet-LLH_glrlm_LongRunEmphasis	0.613563	-0.258538	0.897626
wavelet-LHL_gldm_DependenceNonUniformity	0.61415	0.199298	0.897626
wavelet-HHL_glcm_Idmn	0.614807	0.221734	0.897626
wavelet-HHL_gldm_LargeDependenceLowGrayLevelEmphasis	0.615576	0.341761	0.897626
wavelet-HLH_glrlm_LongRunLowGrayLevelEmphasis	0.616948	0.24165	0.897626
wavelet-LLL_glrlm_LongRunLowGrayLevelEmphasis	0.618577	-0.264737	0.897626
wavelet-LLL_glrlm_ShortRunHighGrayLevelEmphasis	0.621231	0.286578	0.897626
wavelet-HHH_gldm_DependenceNonUniformity	0.621888	0.186531	0.897626
wavelet-HLL_gldm_DependenceVariance	0.624097	0.301387	0.897626
wavelet-LLH_glszm_LargeAreaHighGrayLevelEmphasis	0.62442	0.247155	0.897626
wavelet-LHH_glszm_LowGrayLevelZoneEmphasis	0.624699	0.25092	0.897626
wavelet-LHH_glrlm_RunEntropy	0.638673	0.231486	0.90059
wavelet-HLL_gldm_SmallDependenceEmphasis	0.639927	0.209828	0.90059
wavelet-LHL_glszm_ZoneEntropy	0.640938	0.175097	0.90059
wavelet-HLL_glrlm_GrayLevelNonUniformity	0.643733	0.179578	0.90059
wavelet-HHL_glszm_ZoneEntropy	0.64546	-0.280664	0.90059
wavelet-HHH_glrlm_LongRunHighGrayLevelEmphasis	0.647223	-0.185593	0.90059
wavelet-HHL_glrlm_RunVariance	0.648248	0.206194	0.90059
wavelet-HHL_glszm_SmallAreaHighGrayLevelEmphasis	0.656494	0.244606	0.90059
wavelet-LLL_glszm_SizeZoneNonUniformity	0.656922	0.176113	0.90059
wavelet-LHL_glszm_SmallAreaHighGrayLevelEmphasis	0.659643	0.243938	0.90059
wavelet-HLH_glcm_Idn	0.660277	0.201623	0.90059
wavelet-LHH_gldm_LargeDependenceLowGrayLevelEmphasis	0.661086	-0.230131	0.90059
wavelet-LLH_glrlm_RunVariance	0.664081	-0.206889	0.90059
wavelet-LLH_gldm_DependenceNonUniformityNormalized	0.665473	-0.261975	0.90059
wavelet-LLH_glcm_MCC	0.666043	-0.24209	0.90059
wavelet-HHL_glszm_SmallAreaLowGrayLevelEmphasis	0.668678	0.151867	0.90059
wavelet-HLH_glcm_Imc2	0.668874	-0.201986	0.90059
wavelet-HLL_glcm_Idm	0.670925	-0.196941	0.90059
wavelet-HHL_glszm_HighGrayLevelZoneEmphasis	0.675998	0.289449	0.90059
wavelet-HHL_glrlm_LongRunHighGrayLevelEmphasis	0.676629	0.19745	0.90059
wavelet-HLH_gldm_LargeDependenceLowGrayLevelEmphasis	0.677093	0.210947	0.90059
wavelet-HLH_glrlm_RunEntropy	0.67918	0.198617	0.90059
wavelet-LLL_ngtdm_Busyness	0.679744	0.174804	0.90059
wavelet-HLL_glcm_Id	0.68024	-0.19754	0.90059
wavelet-HLL_glrlm_RunVariance	0.681336	-0.173916	0.90059
wavelet-LLL_gldm_LargeDependenceLowGrayLevelEmphasis	0.683193	-0.209994	0.90059
wavelet-LHL_glszm_SmallAreaLowGrayLevelEmphasis	0.684047	-0.197639	0.90059
wavelet-LLL_glrlm_GrayLevelNonUniformity	0.685903	0.167498	0.90059
wavelet-HHL_glrlm_LongRunEmphasis	0.686494	0.189242	0.90059
wavelet-LHL_glszm_LowGrayLevelZoneEmphasis	0.687613	-0.15098	0.90059
wavelet-LLL_glszm_SizeZoneNonUniformityNormalized	0.692864	-0.203577	0.903374
wavelet-HHL_gldm_SmallDependenceHighGrayLevelEmphasis	0.693808	-0.196648	0.903374
wavelet-HLH_glcm_SumEntropy	0.697124	0.160774	0.904084
wavelet-LLH_glrlm_RunEntropy	0.699328	-0.18212	0.904084
wavelet-LHL_glrlm_LongRunLowGrayLevelEmphasis	0.702014	-0.176111	0.904084
wavelet-HLH_glszm_LowGrayLevelZoneEmphasis	0.703354	-0.198423	0.904084
wavelet-LLL_glszm_GrayLevelVariance	0.704534	0.158005	0.904084
wavelet-LLL_glcm_JointEnergy	0.722845	-0.175321	0.918442
wavelet-HLL_glrlm_ShortRunEmphasis	0.727888	0.14662	0.918442
wavelet-HLH_glcm_DifferenceEntropy	0.727896	-0.212924	0.918442
wavelet-HHL_glcm_Autocorrelation	0.733706	0.229646	0.918442
wavelet-LLH_gldm_SmallDependenceEmphasis	0.734063	0.158369	0.918442
wavelet-HLL_gldm_GrayLevelNonUniformity	0.735793	0.126252	0.918442
wavelet-HHH_glrlm_LongRunEmphasis	0.73793	-0.155862	0.918442
wavelet-HLH_glszm_SmallAreaEmphasis	0.744373	0.121257	0.918442
wavelet-HLL_glrlm_RunPercentage	0.744835	0.139008	0.918442
wavelet-LLL_glcm_ClusterTendency	0.745771	0.145953	0.918442
wavelet-HHH_gldm_LargeDependenceEmphasis	0.748048	0.186893	0.918442
wavelet-LHH_gldm_DependenceEntropy	0.748331	0.206055	0.918442
wavelet-HLL_glrlm_RunLengthNonUniformityNormalized	0.748646	0.138791	0.918442
wavelet-HHL_gldm_HighGrayLevelEmphasis	0.750335	0.21274	0.918442
wavelet-LLL_glcm_InverseVariance	0.750741	-0.157792	0.918442
wavelet-HHL_glrlm_HighGrayLevelRunEmphasis	0.752548	0.210239	0.918442
wavelet-HLH_glcm_DifferenceVariance	0.754239	-0.184422	0.918442
wavelet-LHL_gldm_DependenceEntropy	0.755396	-0.166881	0.918442
wavelet-LLL_glcm_SumSquares	0.760582	0.134513	0.918442
wavelet-LLH_ngtdm_Busyness	0.763821	-0.13968	0.918442
wavelet-HLH_glcm_Imc1	0.763872	-0.174619	0.918442
wavelet-LLL_glcm_MaximumProbability	0.766378	-0.121378	0.918442
wavelet-LLL_glszm_SmallAreaHighGrayLevelEmphasis	0.769282	0.159712	0.918442
wavelet-HHH_glrlm_RunPercentage	0.769899	-0.175809	0.918442
wavelet-LLL_glcm_ClusterProminence	0.770592	0.147876	0.918442
wavelet-LHL_gldm_LowGrayLevelEmphasis	0.771591	-0.107086	0.918442
wavelet-LHL_glrlm_LowGrayLevelRunEmphasis	0.772768	-0.10713	0.918442
wavelet-LLL_gldm_GrayLevelNonUniformity	0.774038	0.114659	0.918442
wavelet-HHH_glrlm_RunVariance	0.775711	-0.157115	0.918442
wavelet-HLL_glszm_SizeZoneNonUniformityNormalized	0.786058	0.140374	0.928217
wavelet-HLH_glrlm_RunVariance	0.789105	0.140793	0.928785
wavelet-LHH_glrlm_LongRunEmphasis	0.791095	-0.144142	0.928785
wavelet-HLL_gldm_LargeDependenceEmphasis	0.792814	-0.117648	0.928785
wavelet-HHL_glcm_InverseVariance	0.801671	-0.141832	0.936689
wavelet-HLL_glcm_MaximumProbability	0.805662	-0.123303	0.938882
wavelet-HHL_ngtdm_Busyness	0.813695	0.115303	0.943753
wavelet-LLL_glrlm_GrayLevelVariance	0.81578	0.10429	0.943753
wavelet-LLL_glcm_DifferenceEntropy	0.819129	0.103783	0.943753
wavelet-HHL_glszm_GrayLevelNonUniformity	0.824632	0.0954797	0.943753
wavelet-LHH_gldm_DependenceNonUniformityNormalized	0.826996	-0.108119	0.943753
wavelet-HHH_gldm_LargeDependenceHighGrayLevelEmphasis	0.829505	0.0969121	0.943753
wavelet-LLL_glszm_ZonePercentage	0.830083	-0.108671	0.943753
wavelet-HLH_glcm_MaximumProbability	0.830714	0.180047	0.943753
wavelet-HHH_glrlm_RunLengthNonUniformityNormalized	0.831982	-0.130702	0.943753
wavelet-LLL_glcm_ClusterShade	0.832533	-0.0995263	0.943753
wavelet-HHL_ngtdm_Complexity	0.833223	0.108959	0.943753
wavelet-LHL_glcm_ClusterProminence	0.84347	-0.0998018	0.948174
wavelet-LHL_glszm_SizeZoneNonUniformityNormalized	0.843636	0.116424	0.948174
wavelet-HHL_glrlm_LongRunLowGrayLevelEmphasis	0.844926	0.121407	0.948174
wavelet-LLL_gldm_DependenceNonUniformityNormalized	0.846125	0.0965513	0.948174
wavelet-LLL_gldm_SmallDependenceEmphasis	0.847804	-0.0918207	0.948174
wavelet-HLH_gldm_LowGrayLevelEmphasis	0.859554	-0.113403	0.957579
wavelet-LLL_gldm_GrayLevelVariance	0.860527	0.078487	0.957579
wavelet-HLL_gldm_DependenceNonUniformityNormalized	0.864879	-0.110641	0.958481
wavelet-HHL_glcm_SumAverage	0.872305	0.0915492	0.958481
wavelet-HHL_glcm_JointAverage	0.872305	0.0915492	0.958481
wavelet-LLL_glcm_Idm	0.875487	-0.0700598	0.958481
wavelet-HHH_glrlm_ShortRunLowGrayLevelEmphasis	0.875633	0.064471	0.958481
wavelet-HHH_glrlm_RunEntropy	0.881605	0.0627733	0.958481
wavelet-LHL_gldm_SmallDependenceHighGrayLevelEmphasis	0.883847	0.0865944	0.958481
wavelet-LLL_glcm_DifferenceAverage	0.885676	0.0742198	0.958481
wavelet-LLH_glszm_ZoneVariance	0.8863	-0.059799	0.958481
wavelet-LLH_gldm_DependenceVariance	0.886846	-0.0921175	0.958481
wavelet-LLL_glcm_Id	0.887432	-0.0649502	0.958481
wavelet-LLL_glrlm_RunLengthNonUniformityNormalized	0.889929	0.0595984	0.958481
wavelet-LLL_glrlm_ShortRunEmphasis	0.89206	0.0585918	0.958481
wavelet-LLH_glszm_LargeAreaEmphasis	0.89243	-0.0563134	0.958481
wavelet-LLL_glcm_Contrast	0.893719	-0.0789479	0.958481
wavelet-LHL_glrlm_RunEntropy	0.896051	-0.0572384	0.958666
wavelet-LHL_ngtdm_Busyness	0.901103	-0.0502595	0.961185
wavelet-HHL_glrlm_ShortRunHighGrayLevelEmphasis	0.902734	0.07429	0.961185
wavelet-LHH_glszm_SizeZoneNonUniformityNormalized	0.906849	-0.0455785	0.962191
wavelet-HHH_glrlm_ShortRunEmphasis	0.908197	-0.0631344	0.962191
wavelet-HHL_glrlm_ShortRunLowGrayLevelEmphasis	0.912279	-0.0423205	0.962191
wavelet-LLH_glszm_SmallAreaLowGrayLevelEmphasis	0.912348	-0.0497407	0.962191
wavelet-HLH_gldm_DependenceEntropy	0.921887	0.0547891	0.96921
wavelet-LLL_glrlm_RunPercentage	0.923369	0.0425038	0.96921
wavelet-HLH_gldm_DependenceNonUniformityNormalized	0.926367	-0.0431042	0.970064
wavelet-LLL_gldm_SmallDependenceHighGrayLevelEmphasis	0.930369	0.0422693	0.971962
wavelet-LHH_gldm_DependenceVariance	0.934322	0.0410975	0.972796
wavelet-LLL_glszm_SmallAreaEmphasis	0.935996	-0.0458082	0.972796
wavelet-LHH_glrlm_RunVariance	0.93774	-0.0405645	0.972796
wavelet-HHH_gldm_DependenceVariance	0.94276	0.0364565	0.973154
wavelet-LLL_gldm_DependenceVariance	0.943037	-0.0342181	0.973154
wavelet-HHH_gldm_DependenceEntropy	0.944661	0.0317371	0.973154
wavelet-LLL_glrlm_LongRunEmphasis	0.948351	-0.032364	0.974694
wavelet-LLL_glrlm_RunVariance	0.957002	-0.0277933	0.981314
wavelet-LHL_glcm_InverseVariance	0.96434	-0.0230247	0.983246
wavelet-HHL_gldm_LowGrayLevelEmphasis	0.964766	0.0142543	0.983246
wavelet-HHL_glszm_LowGrayLevelZoneEmphasis	0.967613	0.0109366	0.983246
wavelet-LLL_gldm_LargeDependenceEmphasis	0.967745	-0.0180545	0.983246
wavelet-HLH_glszm_SmallAreaLowGrayLevelEmphasis	0.970188	0.0144918	0.983478
wavelet-LHL_gldm_LargeDependenceLowGrayLevelEmphasis	0.975497	-0.0109432	0.98551
wavelet-HHH_gldm_DependenceNonUniformityNormalized	0.976632	-0.0131101	0.98551
wavelet-HHH_gldm_LargeDependenceLowGrayLevelEmphasis	0.980343	-0.0113306	0.987012
wavelet-HLH_gldm_DependenceVariance	0.983624	-0.00854251	0.988075
wavelet-LLL_glcm_DifferenceVariance	0.988362	-0.00930974	0.990593
wavelet-HHL_glrlm_LowGrayLevelRunEmphasis	0.996958	0.00123875	0.996958

## Sheet: S Tab 5
feat	p	stat	p_corrected
Tumor_Other_mean_nuclear_area	0.0057073	1.43115	0.191583
Tumor_Other_quantile0.6_nuclear_area	0.00634936	1.48573	0.191583
Tumor_Other_quantile0.7_nuclear_area	0.00678588	1.37385	0.191583
Tumor_Other_quantile0.5_nuclear_area	0.00686242	1.55238	0.191583
Tumor_Other_quantile0.8_nuclear_area	0.00758625	1.33007	0.191583
Tumor_Other_quantile0.4_nuclear_area	0.00793114	1.57661	0.191583
Tumor_Other_quantile0.3_nuclear_area	0.00891127	1.28229	0.191583
Tumor_Other_quantile0.9_nuclear_area	0.00938932	1.36343	0.191583
Tumor_Other_quantile0.3_nuclear_max_diameter	0.00989276	1.39171	0.191583
Tumor_Other_quantile0.4_nuclear_max_diameter	0.00996731	1.38453	0.191583
Tumor_Other_mean_nuclear_max_diameter	0.0105028	1.27248	0.191583
Tumor_Other_quantile0.5_nuclear_max_diameter	0.011627	1.30324	0.191583
Tumor_Other_quantile0.2_nuclear_max_diameter	0.011645	1.35577	0.191583
Tumor_Other_quantile0.2_nuclear_area	0.0124174	1.15793	0.191583
Tumor_Other_quantile0.6_nuclear_max_diameter	0.0141157	1.24924	0.202509
Tumor_Other_quantile0.7_nuclear_max_diameter	0.016955	1.18376	0.202509
Tumor_Other_quantile0.8_nuclear_max_diameter	0.0170716	1.16714	0.202509
Tumor_Other_quantile0.1_nuclear_area	0.0170883	1.11442	0.202509
Tumor_Other_quantile0.1_nuclear_max_diameter	0.0178133	1.35956	0.202509
Tumor_Other_quantile0.9_nuclear_max_diameter	0.0191089	1.25278	0.204855
Tumor_Other_skew_nuclear_hematoxylin_min	0.0199165	1.01648	0.204855
Stroma_major_axis_length	0.0282291	-0.758979	0.277158
Tumor_Other_quantile0.1_nuclear_hematoxylin_stdDev	0.0375179	0.888484	0.352342
Necrosis_perimeter	0.0419904	0.697706	0.377913
Tumor_Other_var_nuclear_hematoxylin_median	0.0536145	0.963977	0.463229
Tumor_Other_quantile0.2_nuclear_hematoxylin_stdDev	0.0574868	0.809237	0.476209
Tumor_Other_var_nuclear_eosin_max	0.0595262	-0.980113	0.476209
Necrosis_major_axis_length	0.0622647	-0.840602	0.480328
Tumor_Other_quantile0.3_nuclear_hematoxylin_stdDev	0.0673067	0.774062	0.500242
Necrosis_eccentricity	0.0702628	-0.683323	0.500242
Necrosis_solidity	0.0717939	0.723666	0.500242
Necrosis_extent	0.0761301	0.750842	0.513878
Tumor_major_axis_length	0.0785971	-0.702861	0.514454
Tumor_Other_quantile0.4_nuclear_hematoxylin_stdDev	0.0978741	0.694793	0.614285
Tumor_Other_var_nuclear_hematoxylin_mean	0.0995368	0.815262	0.614285
Necrosis_Other_density	0.103959	0.628984	0.623756
Tumor_Stroma_shannon_entropy	0.128217	0.54332	0.743736
Tumor_Other_quantile0.5_nuclear_hematoxylin_stdDev	0.1313	0.627266	0.743736
Necrosis_equivalent_diameter	0.134286	0.626573	0.743736
Tumor_Other_quantile0.3_nuclear_eosin_min	0.142745	-0.639656	0.759177
Tumor_Other_quantile0.2_nuclear_eosin_min	0.144103	-0.649063	0.759177
Tumor_Other_quantile0.2_nuclear_hematoxylin_min	0.152271	-0.783077	0.762114
Tumor_Other_quantile0.3_nuclear_hematoxylin_min	0.154829	-0.740706	0.762114
Tumor_Other_quantile0.1_nuclear_hematoxylin_min	0.155245	-0.893427	0.762114
Tumor_Other_quantile0.4_nuclear_hematoxylin_min	0.17104	-0.695665	0.813444
Tumor_Other_quantile0.4_nuclear_eosin_min	0.173234	-0.58865	0.813444
Tumor_Other_mean_nuclear_hematoxylin_stdDev	0.180693	0.548541	0.820639
Tumor_Other_quantile0.6_nuclear_hematoxylin_stdDev	0.182364	0.548044	0.820639
Tumor_Other_quantile0.5_nuclear_hematoxylin_min	0.189465	-0.655556	0.835193
Tumor_Other_quantile0.1_nuclear_eosin_min	0.209228	-0.594454	0.882099
Stroma_largest_component_extent	0.214343	0.29495	0.882099
Tumor_Other_quantile0.5_nuclear_eosin_min	0.21928	-0.519659	0.882099
Tumor_Other_quantile0.6_nuclear_hematoxylin_min	0.22104	-0.60004	0.882099
Stroma_eccentricity	0.222277	-0.436704	0.882099
Necrosis_largest_component_PA_ratio	0.224609	0.409696	0.882099
Necrosis_area	0.231316	0.450943	0.892219
Tumor_Other_quantile0.7_nuclear_hematoxylin_stdDev	0.242672	0.485633	0.917129
Tumor_largest_component_eccentricity	0.250995	-0.210165	0.917129
Stroma_largest_component_major_axis_length	0.25221	-0.770209	0.917129
Tumor_solidity	0.257683	0.438767	0.917129
Tumor_Other_var_nuclear_max_diameter	0.259004	0.701107	0.917129
Tumor_Other_mean_nuclear_hematoxylin_min	0.266812	-0.547398	0.918577
Tumor_Other_quantile0.7_nuclear_hematoxylin_min	0.267918	-0.529851	0.918577
Stroma_convex_area	0.277547	-0.440336	0.936722
Tumor_Other_quantile0.6_nuclear_eosin_min	0.290663	-0.435251	0.948973
Stroma_largest_component_solidity	0.293105	0.281484	0.948973
Stroma_largest_component_PA_ratio	0.294357	0.382409	0.948973
Tumor_Other_skew_nuclear_eosin_max	0.307263	-0.637408	0.966363
Necrosis_convex_area	0.308699	-0.431054	0.966363
Tumor_extent	0.315566	0.422245	0.973745
Tumor_Other_quantile0.8_nuclear_hematoxylin_stdDev	0.326287	0.451204	0.989938
Tumor_Other_var_nuclear_eosin_min	0.348219	0.605482	0.989938
Tumor_Other_mean_nuclear_eosin_min	0.355663	-0.372902	0.989938
Tumor_Other_quantile0.8_nuclear_hematoxylin_min	0.359969	-0.431948	0.989938
Tumor_Other_quantile0.7_nuclear_eosin_min	0.372777	-0.360098	0.989938
Stroma_largest_component_eccentricity	0.385942	-0.151505	0.989938
Tumor_convex_area	0.388179	-0.34682	0.989938
Tumor_Other_quantile0.2_nuclear_solidity	0.407352	-0.256598	0.989938
Tumor_Other_quantile0.1_nuclear_eosin_stdDev	0.408579	0.347758	0.989938
Tumor_Other_skew_nuclear_area	0.417423	-0.326389	0.989938
Necrosis_largest_component_eccentricity	0.42262	-0.148424	0.989938
Stroma_minor_axis_length	0.429647	-0.294532	0.989938
Tumor_Other_var_nuclear_eosin_stdDev	0.444162	-0.427579	0.989938
Tumor_Other_quantile0.9_nuclear_eosin_max	0.444403	-0.279361	0.989938
Tumor_Other_quantile0.1_nuclear_hematoxylin_max	0.447315	0.299614	0.989938
Tumor_Other_skew_nuclear_eosin_min	0.449236	0.367718	0.989938
Tumor_Other_kurtosis_nuclear_eosin_max	0.464975	-0.412566	0.989938
Tumor_Other_quantile0.3_nuclear_hematoxylin_max	0.475479	0.271793	0.989938
Tumor_perimeter	0.475713	0.232421	0.989938
Tumor_Other_quantile0.9_nuclear_hematoxylin_stdDev	0.480542	0.346589	0.989938
Tumor_Other_quantile0.8_nuclear_eosin_min	0.483626	-0.275788	0.989938
Tumor_Other_quantile0.2_nuclear_hematoxylin_max	0.484956	0.269907	0.989938
Tumor_Other_quantile0.2_nuclear_eosin_stdDev	0.490194	0.282697	0.989938
Tumor_Other_quantile0.1_nuclear_hematoxylin_median	0.496595	-0.305256	0.989938
Tumor_Other_quantile0.4_nuclear_hematoxylin_max	0.499662	0.253482	0.989938
Tumor_eccentricity	0.500505	-0.267093	0.989938
Tumor_Other_skew_nuclear_circularity	0.508464	0.319406	0.989938
Tumor_Other_quantile0.5_nuclear_hematoxylin_max	0.511757	0.246201	0.989938
Tumor_Other_quantile0.9_nuclear_hematoxylin_min	0.515211	-0.299124	0.989938
Stroma_Lymphocyte_density	0.522519	0.267873	0.989938
Tumor_Other_kurtosis_nuclear_hematoxylin_stdDev	0.532973	0.382875	0.989938
Tumor_Other_var_nuclear_hematoxylin_stdDev	0.534274	-0.3839	0.989938
Tumor_Other_quantile0.6_nuclear_hematoxylin_max	0.547344	0.226405	0.989938
Tumor_Other_quantile0.2_nuclear_hematoxylin_median	0.551062	-0.256129	0.989938
Stroma_euler_number	0.559301	0.235931	0.989938
Tumor_Other_quantile0.3_nuclear_eosin_stdDev	0.562205	0.231872	0.989938
Tumor_Other_kurtosis_nuclear_hematoxylin_max	0.570649	0.348073	0.989938
Tumor_Other_quantile0.8_nuclear_eosin_max	0.58245	-0.19593	0.989938
Tumor_Other_quantile0.1_nuclear_hematoxylin_mean	0.586831	-0.244198	0.989938
Tumor_Other_quantile0.7_nuclear_hematoxylin_max	0.58878	0.204886	0.989938
Tumor_Other_quantile0.9_nuclear_circularity	0.601303	0.262928	0.989938
Tumor_Other_kurtosis_nuclear_eosin_stdDev	0.606756	-0.257056	0.989938
Tumor_Other_quantile0.4_nuclear_eosin_stdDev	0.615454	0.196184	0.989938
Tumor_Other_quantile0.3_nuclear_hematoxylin_median	0.617672	-0.208404	0.989938
Tumor_Other_quantile0.2_nuclear_hematoxylin_mean	0.618607	-0.214251	0.989938
Tumor_minor_axis_length	0.622039	-0.202394	0.989938
Tumor_Other_mean_nuclear_hematoxylin_max	0.627797	0.183778	0.989938
Tumor_Other_quantile0.9_nuclear_eosin_min	0.630993	-0.181325	0.989938
Tumor_Other_kurtosis_nuclear_solidity	0.639699	-0.198962	0.989938
Tumor_Other_skew_nuclear_hematoxylin_mean	0.64325	0.255094	0.989938
Tumor_Other_quantile0.3_nuclear_solidity	0.657283	-0.135761	0.989938
Tumor_Other_kurtosis_nuclear_circularity	0.67009	-0.189331	0.989938
Necrosis_minor_axis_length	0.673147	-0.155124	0.989938
Tumor_Other_quantile0.4_nuclear_hematoxylin_median	0.673674	-0.172421	0.989938
Stroma_Other_density	0.673697	0.181164	0.989938
Tumor_Other_quantile0.8_nuclear_hematoxylin_max	0.677817	0.158691	0.989938
Tumor_Other_quantile0.3_nuclear_hematoxylin_mean	0.67834	-0.17378	0.989938
Stroma_PA_ratio	0.681845	0.161902	0.989938
Tumor_Other_quantile0.5_nuclear_eosin_stdDev	0.682114	0.156036	0.989938
Stroma_solidity	0.686552	0.152831	0.989938
Tumor_Other_quantile0.7_nuclear_eosin_max	0.692872	-0.140799	0.989938
Tumor_Other_quantile0.8_nuclear_circularity	0.70051	0.186325	0.989938
Tumor_Other_quantile0.1_nuclear_eosin_mean	0.714687	-0.121685	0.989938
Stroma_area	0.7147	-0.142409	0.989938
Tumor_largest_component_extent	0.7219	0.104236	0.989938
Tumor_Other_mean_nuclear_eosin_max	0.72203	-0.128615	0.989938
Tumor_Other_quantile0.4_nuclear_hematoxylin_mean	0.723088	-0.145794	0.989938
Tumor_Other_skew_nuclear_hematoxylin_max	0.73123	-0.218669	0.989938
Tumor_Other_mean_nuclear_eosin_stdDev	0.731641	0.128915	0.989938
Tumor_Other_quantile0.6_nuclear_eosin_stdDev	0.736477	0.12504	0.989938
Necrosis_largest_component_major_axis_length	0.738089	-0.133031	0.989938
Tumor_Other_skew_nuclear_solidity	0.742472	0.13565	0.989938
Tumor_PA_ratio	0.747562	0.127328	0.989938
Tumor_Other_skew_nuclear_hematoxylin_median	0.756719	0.174257	0.989938
Tumor_Other_quantile0.2_nuclear_circularity	0.759038	-0.145241	0.989938
Tumor_Other_quantile0.1_nuclear_eosin_median	0.759731	-0.101325	0.989938
Tumor_Other_quantile0.3_nuclear_circularity	0.76596	-0.145328	0.989938
Tumor_area	0.766227	0.11904	0.989938
Tumor_Other_quantile0.5_nuclear_hematoxylin_median	0.771219	-0.117439	0.989938
Tumor_Other_quantile0.6_nuclear_eosin_max	0.779398	-0.100024	0.989938
Tumor_Other_quantile0.4_nuclear_circularity	0.781681	-0.135643	0.989938
Tumor_Other_quantile0.7_nuclear_eosin_stdDev	0.794521	0.0986055	0.989938
ratio_Tumor_Lymphocyte_to_Tumor_Other	0.80282	-0.124946	0.989938
Tumor_Other_quantile0.5_nuclear_hematoxylin_mean	0.803572	-0.101021	0.989938
Tumor_Other_quantile0.2_nuclear_eosin_mean	0.805552	-0.0779393	0.989938
Tumor_Other_mean_nuclear_hematoxylin_median	0.811422	-0.0978499	0.989938
Tumor_largest_component_PA_ratio	0.815962	0.0804577	0.989938
Tumor_Other_quantile0.9_nuclear_hematoxylin_max	0.821813	0.0986955	0.989938
Stroma_perimeter	0.824481	0.0813645	0.989938
Tumor_Other_quantile0.9_nuclear_hematoxylin_median	0.824627	0.088366	0.989938
Tumor_Other_skew_nuclear_eosin_stdDev	0.825248	-0.111096	0.989938
Tumor_equivalent_diameter	0.830127	0.082112	0.989938
Tumor_Other_var_nuclear_hematoxylin_max	0.835686	0.105679	0.989938
Tumor_Other_skew_nuclear_hematoxylin_stdDev	0.838939	-0.109994	0.989938
Tumor_Other_density	0.840796	0.0858576	0.989938
Tumor_Other_quantile0.3_nuclear_eosin_mean	0.840849	-0.0635208	0.989938
Tumor_Other_quantile0.9_nuclear_hematoxylin_mean	0.841528	0.0796596	0.989938
Tumor_Other_quantile0.1_nuclear_circularity	0.84408	-0.102165	0.989938
Tumor_Other_mean_nuclear_hematoxylin_mean	0.849768	-0.0778471	0.989938
Tumor_Other_quantile0.5_nuclear_eosin_max	0.852082	-0.0666051	0.989938
Tumor_Other_quantile0.7_nuclear_circularity	0.854809	0.0881589	0.989938
Tumor_Other_quantile0.8_nuclear_eosin_stdDev	0.856173	0.0697378	0.989938
Tumor_Other_quantile0.2_nuclear_eosin_median	0.862276	-0.0550614	0.989938
Stroma_equivalent_diameter	0.863269	-0.0602825	0.989938
Tumor_Other_quantile0.6_nuclear_hematoxylin_median	0.863297	-0.0687963	0.989938
Tumor_Other_quantile0.1_nuclear_solidity	0.864384	-0.0641458	0.989938
Tumor_Other_quantile0.4_nuclear_eosin_mean	0.866379	-0.0538284	0.989938
Tumor_Other_kurtosis_nuclear_eosin_min	0.874726	0.104026	0.989938
Tumor_Other_quantile0.9_nuclear_eosin_mean	0.875797	-0.0652627	0.989938
Tumor_Other_mean_nuclear_eosin_mean	0.876693	-0.0525643	0.989938
Tumor_Other_quantile0.6_nuclear_hematoxylin_mean	0.885301	-0.058008	0.989938
Tumor_Other_var_nuclear_eosin_median	0.885568	0.0735021	0.989938
Tumor_largest_component_solidity	0.887787	-0.0447512	0.989938
Tumor_Other_quantile0.5_nuclear_eosin_mean	0.895097	-0.0426664	0.989938
Tumor_Other_quantile0.5_nuclear_circularity	0.896941	-0.0607665	0.989938
Tumor_Other_quantile0.3_nuclear_eosin_median	0.90355	-0.038804	0.989938
Tumor_Other_quantile0.8_nuclear_eosin_mean	0.905699	-0.0418364	0.989938
Tumor_Other_quantile0.6_nuclear_eosin_mean	0.908942	-0.0375655	0.989938
Tumor_Other_quantile0.4_nuclear_eosin_max	0.916046	-0.0376758	0.989938
Tumor_Other_quantile0.7_nuclear_eosin_mean	0.916845	-0.0349976	0.989938
Stroma_extent	0.920549	0.038088	0.989938
Tumor_Other_quantile0.9_nuclear_eosin_stdDev	0.92409	0.0381034	0.989938
Tumor_Other_var_nuclear_solidity	0.925122	-0.0415397	0.989938
Tumor_Other_var_nuclear_circularity	0.926247	0.053505	0.989938
Tumor_Other_quantile0.8_nuclear_hematoxylin_mean	0.926845	0.0361929	0.989938
Tumor_Other_quantile0.8_nuclear_hematoxylin_median	0.928908	0.0349479	0.989938
Tumor_Other_quantile0.4_nuclear_eosin_median	0.932222	-0.0274805	0.989938
Tumor_Other_mean_nuclear_solidity	0.939391	-0.0361202	0.989938
Tumor_Other_mean_nuclear_circularity	0.941957	-0.0353523	0.989938
Tumor_Other_mean_nuclear_eosin_median	0.943941	-0.0243097	0.989938
Necrosis_PA_ratio	0.944095	-0.0301056	0.989938
Tumor_Other_quantile0.9_nuclear_eosin_median	0.946406	-0.0285226	0.989938
Tumor_Other_quantile0.1_nuclear_eosin_max	0.950497	0.022217	0.989938
Tumor_Lymphocyte_density	0.954586	-0.0252599	0.989938
Tumor_Other_var_nuclear_hematoxylin_min	0.9664	0.0168275	0.989938
Tumor_Other_quantile0.5_nuclear_eosin_median	0.967332	-0.0135441	0.989938
Tumor_Other_quantile0.7_nuclear_hematoxylin_median	0.969481	-0.015139	0.989938
Tumor_Other_quantile0.2_nuclear_eosin_max	0.972755	0.012223	0.989938
Tumor_Other_quantile0.6_nuclear_circularity	0.977118	0.0136013	0.989938
Tumor_Other_quantile0.3_nuclear_eosin_max	0.980617	-0.00868959	0.989938
Tumor_Other_var_nuclear_eosin_mean	0.982109	-0.010913	0.989938
Tumor_Other_quantile0.8_nuclear_eosin_median	0.983014	-0.00766361	0.989938
Tumor_Other_quantile0.7_nuclear_hematoxylin_mean	0.984126	-0.00792603	0.989938
Tumor_Other_quantile0.6_nuclear_eosin_median	0.984446	-0.00652998	0.989938
Tumor_euler_number	0.985355	-0.00768514	0.989938
Tumor_Other_quantile0.7_nuclear_eosin_median	0.993473	-0.00277896	0.993473

## Sheet: S Tab 6
feat	p	stat
cgr	0.00156693	-0.7023
parp_nact	0.0114233	0.640477
adnexal_lesion	0.0418585	-0.464786
omental_lesion	0.149079	0.399142
age	0.165469	0.720036
stage_II	0.254374	1.15256
stage_IV	0.449483	-0.146321
stage_III	0.531589	0.120906
Type of surgery_NACT-IDS	0.764361	-0.0635992
Type of surgery_PDS	0.764361	0.0635992
stage_I	1	0
stage_nan	1	0
Type of surgery_nan	1	0

## Sheet: S Tab 7
Exclusion criterion	Number of scans (of 445 reviewed)
Post-operative	41
Poor signal-to-noise ratio	20
No clinical data (in TCGA CDR)	14
No omental/adnexal lesion, or only on 1 slice	11
Poor contrast bolus timing (not portal venous phase) or non-contrast scan	9
Beam hardening artifact	4
Motion artifact	3
File corruption	3
Incomplete A/P CT scan	2
