# Supplementary material for: Multimodal data integration using machine learning improves risk stratification of high-grade serous ovarian cancer
Source: Nat Cancer. 2022 Jun 28;3(6):723–33. doi: 10.1038/s43018-022-00388-9 (PMC9239907; doi:10.1038/s43018-022-00388-9)
Supplement: Source Data Fig. 1 — OS outcomes. [file 43018_2022_388_MOESM4_ESM.csv]

1e (training OS)			1e (test OS)
duration	observed		duration	observed
37.6438215	TRUE		74.0712051	FALSE
16.2082131	TRUE		74.1040818	FALSE
58.2246357	FALSE		51.0246384	FALSE
22.027389	TRUE		74.2684653	FALSE
50.3342277	FALSE		25.7424561	TRUE
70.4547681	FALSE		12.0986256	TRUE
45.2383392	FALSE		15.7479393	TRUE
54.5424453	FALSE		31.890399	TRUE
54.6081987	TRUE		29.9835504	TRUE
31.8575223	TRUE		49.9397073	TRUE
66.5424408	FALSE		21.041088	TRUE
75.4191498	FALSE		37.7424516	TRUE
75.6821634	FALSE		55.4629929	FALSE
39.3205332	TRUE		54.575322	FALSE
15.3534189	TRUE		50.9917617	FALSE
75.3862731	FALSE		50.1698442	FALSE
43.726011	TRUE		49.2164199	FALSE
72.986274	FALSE		47.1123111	FALSE
65.9177835	TRUE		35.4410826	FALSE
50.5314879	TRUE		37.8739584	TRUE
71.5725759	FALSE		40.5369711	FALSE
71.2766856	FALSE		21.8958822	FALSE
72.2301099	FALSE		43.3643673	FALSE
21.5671152	TRUE		13.6438305	FALSE
69.7314807	FALSE		41.3260119	FALSE
46.0602567	TRUE		34.4876583	TRUE
65.0301126	FALSE		39.2547798	TRUE
48.6246393	TRUE		42.9369702	TRUE
8.8438323	TRUE		47.4082014	TRUE
66.5095641	FALSE		25.7095794	TRUE
65.5890165	FALSE		8.0876682	TRUE
24.5917716	TRUE		26.0054697	TRUE
63.2218941	FALSE		37.479438	TRUE
63.7150446	FALSE		2.5315059	TRUE
49.3808034	TRUE		30.3780708	TRUE
37.1177943	TRUE		29.1945096	TRUE
33.863001	TRUE		20.5150608	TRUE
38.7287526	TRUE		51.8794326	TRUE
30.2794407	TRUE		25.5123192	FALSE
63.4849077	FALSE		26.958894	TRUE
59.9671008	FALSE
43.3643673	TRUE
62.46573	FALSE
14.6630082	TRUE
16.5041034	TRUE
57.7314852	FALSE
49.6766937	TRUE
23.1780735	TRUE
52.8986103	TRUE
58.4876493	TRUE
39.0903963	FALSE
28.273962	TRUE
58.4218959	FALSE
22.8164298	TRUE
13.5452004	TRUE
12.6246528	TRUE
57.6657318	FALSE
24.6904017	TRUE
55.5944997	TRUE
53.4246375	TRUE
37.4465613	FALSE
42.082176	TRUE
56.0218968	FALSE
56.8438143	FALSE
56.5808007	FALSE
24.5917716	TRUE
55.6602531	FALSE
31.561632	TRUE
19.068486	TRUE
54.904089	FALSE
51.9780627	FALSE
46.4547771	FALSE
15.3534189	FALSE
48.8876529	TRUE
22.6191696	TRUE
52.6684734	FALSE
48.4931325	TRUE
50.5643646	FALSE
52.6355967	FALSE
51.1232685	FALSE
32.0547825	TRUE
12.1315023	TRUE
16.8657471	TRUE
8.7780789	TRUE
50.1040908	FALSE
5.8849293	TRUE
48.7890228	FALSE
30.4109475	TRUE
39.6493002	TRUE
48.4602558	FALSE
44.4492984	FALSE
37.7424516	TRUE
39.9451905	FALSE
47.2109412	FALSE
28.4712222	TRUE
43.6931343	TRUE
20.2191705	TRUE
38.5972458	TRUE
46.4547771	FALSE
46.0931334	FALSE
12.0657489	TRUE
41.2602585	FALSE
44.1534081	FALSE
44.712312	FALSE
24.4273881	TRUE
42.3451896	FALSE
25.1506755	TRUE
42.8712168	FALSE
25.1177988	TRUE
26.6958804	FALSE
42.410943	FALSE
42.2794362	FALSE
25.3479357	TRUE
23.9342376	TRUE
41.8849158	FALSE
36.9534108	TRUE
40.8328614	FALSE
24.7561551	TRUE
91.7917464	TRUE
2.0054787	TRUE
97.2821553	TRUE
11.6383518	TRUE
57.1397046	TRUE
68.4821661	TRUE
58.4547726	TRUE
52.5369666	TRUE
72.6903837	TRUE
53.260254	TRUE
58.0602522	TRUE
45.698613	TRUE
39.2219031	TRUE
40.1753274	TRUE
46.6191606	TRUE
76.1095605	TRUE
33.7972476	TRUE
25.9397163	TRUE
59.9999775	TRUE
46.684914	TRUE
39.8136837	TRUE
23.1123201	TRUE
90.0164046	TRUE
63.780798	TRUE
59.9999775	TRUE
82.9150374	TRUE
81.7314762	TRUE
32.4821796	TRUE
15.780816	TRUE
80.547915	TRUE
26.8273872	TRUE
23.671224	TRUE
61.5780591	TRUE
9.1725993	TRUE
34.4547816	TRUE
50.2355976	TRUE
52.0766928	TRUE
53.9506647	TRUE
52.3397064	TRUE
52.3397064	TRUE
24.6246483	TRUE
47.8355985	TRUE
29.3260164	TRUE
31.4630019	TRUE
30.7397145	TRUE
36.1314933	TRUE
25.1177988	TRUE
17.8849248	TRUE
60.4602513	TRUE
26.9917707	TRUE
13.9725975	TRUE
19.8575268	TRUE
36.3616302	TRUE
81.7643529	TRUE
73.0520274	TRUE
27.6493047	TRUE
132.5259777	TRUE
20.2520472	TRUE
81.6328461	TRUE
32.1862893	TRUE
25.2821823	TRUE
30.4438242	TRUE
33.7643709	TRUE
12.2958858	TRUE
45.9287499	TRUE
42.73971	TRUE
85.6438035	TRUE
32.6136864	TRUE
29.6876601	TRUE
67.9232622	TRUE
42.2465595	TRUE
96.657498	TRUE
22.027389	TRUE
130.4218689	TRUE
26.7287571	TRUE
30.8054679	TRUE
26.3671134	TRUE
25.2493056	TRUE
36.9534108	TRUE
83.7040782	TRUE
27.7479348	TRUE
73.0191507	TRUE
67.397235	TRUE
26.7945105	TRUE
120.0657084	TRUE
40.5040944	TRUE
20.1534171	TRUE
104.5150293	TRUE
48.8218995	TRUE
36.9205341	TRUE
25.3479357	TRUE
39.2876565	TRUE
29.1616329	TRUE
38.6301225	TRUE
38.1698487	TRUE
119.013654	TRUE
25.3479357	TRUE
28.3725921	TRUE
102.8383176	TRUE
43.9890246	TRUE
29.3588931	TRUE
39.0246429	TRUE
75.0903828	TRUE
37.4465613	TRUE
29.0301261	TRUE
100.5698253	TRUE
34.4547816	TRUE
67.9561389	TRUE
28.7671125	TRUE
50.2027209	TRUE
67.6273719	TRUE
29.9835504	TRUE
33.0739602	TRUE
33.5013573	TRUE
49.6109403	TRUE
36.9205341	TRUE
27.9123183	TRUE
91.068459	TRUE
55.8575133	FALSE
23.9342376	FALSE
19.068486	FALSE
32.7123165	FALSE
30.8383446	FALSE
29.917797	FALSE
26.6630037	FALSE
25.643826	FALSE
21.6328686	FALSE
21.1725948	FALSE
17.3260209	FALSE
17.5232811	FALSE
16.9972539	FALSE
16.0767063	FALSE
14.3671179	FALSE
13.1835567	FALSE
13.5452004	FALSE
11.9999955	FALSE
12.0328722	FALSE
12.2630091	FALSE
8.6794488	FALSE
29.1616329	TRUE
17.9835549	TRUE
9.9945168	TRUE
30.5095776	FALSE
8.547942	FALSE
6.1150662	FALSE
63.0903873	FALSE
39.7479303	FALSE
44.5479285	TRUE
2.7287661	TRUE
38.0054652	TRUE
111.78078	FALSE
58.6520328	TRUE
107.2766721	FALSE
63.0903873	TRUE
20.3506773	TRUE
69.7314807	FALSE
83.3424345	FALSE
87.4848987	FALSE
51.0246384	TRUE
13.6109538	TRUE
68.9424399	TRUE
50.3671044	TRUE
44.5479285	TRUE
48.7890228	TRUE
85.9396938	FALSE
28.5369756	TRUE
55.232856	TRUE
57.2712114	TRUE
17.4575277	TRUE
32.3506728	TRUE
70.8164118	TRUE
115.06845	FALSE
34.8164253	TRUE
65.6876466	FALSE
34.1588913	TRUE
65.5232631	TRUE
80.1533946	FALSE
54.246555	TRUE
80.0218878	FALSE
78.4766829	FALSE
77.8849023	FALSE
70.1260011	TRUE
25.4136891	TRUE
70.4547681	FALSE
8.4164352	TRUE
47.5397082	TRUE
49.6766937	TRUE
40.5369711	FALSE
15.3862956	FALSE
26.8273872	FALSE
32.0876592	TRUE
49.4136801	FALSE
8.8109556	FALSE
29.1287562	FALSE
18.9041025	TRUE
51.3534054	TRUE
54.5095686	FALSE
31.1999883	TRUE
68.6794263	TRUE
19.4630064	TRUE
33.3040971	TRUE
86.0054472	FALSE
129.9615951	FALSE
6.3780798	FALSE
39.0903963	TRUE
33.4684806	TRUE
24.9534153	TRUE
115.8903675	FALSE
87.4848987	FALSE
91.6602396	FALSE
76.9972314	TRUE
49.8410772	TRUE
7.6273944	FALSE
54.1150482	TRUE
7.9890381	FALSE
6.246573	FALSE
4.8328749	FALSE
48.328749	TRUE
57.0739512	TRUE
33.0082068	TRUE
52.0438161	TRUE
42.0492993	TRUE
34.9808088	TRUE
64.9972359	TRUE
37.9725885	TRUE
33.9616311	TRUE
12.9862965	TRUE
34.0273845	TRUE
32.0876592	TRUE
41.0629983	TRUE
66.0492903	TRUE
15.0246519	TRUE
18.5753355	TRUE
27.616428	TRUE
17.0301306	TRUE
12.9534198	TRUE
20.6136909	TRUE
38.2027254	TRUE
0.2958903	TRUE
59.1451833	TRUE
62.1698397	TRUE
35.8684797	TRUE
52.0438161	TRUE
14.9588985	TRUE
24.986292	TRUE
23.999991	TRUE
85.0520229	TRUE
13.0191732	TRUE
49.0520364	TRUE
38.0383419	TRUE
11.9999955	TRUE
45.0082023	TRUE
19.9890336	TRUE
42.0164226	TRUE
29.0301261	TRUE
31.0027281	TRUE
26.9917707	TRUE
13.808214	FALSE
47.5725849	TRUE
23.7369774	FALSE
28.931496	TRUE
42.0164226	FALSE
10.4219139	TRUE
40.767108	FALSE
24.0328677	TRUE
11.3753382	TRUE
22.3232793	FALSE
28.9972494	FALSE
25.0849221	FALSE
25.0191687	FALSE
20.5150608	TRUE
11.8684887	FALSE
18.5424588	FALSE
4.3397244	TRUE
5.7862992	FALSE
34.1260146	TRUE
37.0520409	FALSE
42.5095731	FALSE
17.9835549	FALSE
39.8465604	FALSE
1.1835612	TRUE
45.4027227	FALSE
4.7999982	FALSE
39.6821769	FALSE
18.9369792	FALSE
9.9945168	TRUE
