# Supplementary material for: Multimodal data integration using machine learning improves risk stratification of high-grade serous ovarian cancer
Source: Nat Cancer. 2022 Jun 28;3(6):723–33. doi: 10.1038/s43018-022-00388-9 (PMC9239907; doi:10.1038/s43018-022-00388-9)
Supplement: Source Data Fig. 2 — Modality availability, OncoPrint and genomic subtype versus OS. [file 43018_2022_388_MOESM5_ESM.csv]

2a (modality avail. for training set)				2b (OncoPrint)																													2c (genomic KM plot)
CT (omen.)	hne	hrd		Subtype	ATM	BAP1	BARD1	BLM	BRCA1	BRCA2	BRIP1	CHEK1	CHEK2	FANCA	FANCC	MRE11	NBN	PALB2	RAD50	RAD51	RAD51B	RAD51D	MDC1	RAD51C	ATR	CDK12	CCNE1	TP53	Sig. 3	Seq.	Dataset		is_hrd	duration	observed
FALSE	FALSE	TRUE		HRP	None	None	None	None	None	None	None	None	None	None	None	None	None	None	None	None	None	None	None	None	None	None	Amp.	SNV		MSK-IMPACT	MSKCC		FALSE	33.7972476	TRUE
TRUE	TRUE	TRUE		HRP	None	None	None	None	None	None	None	None	None	None	None	None	None	None	None	None	None	None	None	None	None	None	Amp.	SNV		MSK-IMPACT	MSKCC		FALSE	58.4547726	TRUE
FALSE	FALSE	TRUE		HRP	None	None	None	None	None	None	None	None	None	None	None	None	None	None	None	None	None	None	None	None	None	None	None	SNV		MSK-IMPACT	MSKCC		FALSE	25.9397163	TRUE
TRUE	FALSE	TRUE		HRP	None	None	None	None	None	None	None	None	None	None	None	None	None	None	None	None	None	None	None	None	None	None	Amp.	SNV		MSK-IMPACT	MSKCC		FALSE	45.698613	TRUE
TRUE	TRUE	TRUE		HRP	None	None	None	None	None	None	None	None	None	None	None	None	None	None	None	None	None	None	None	None	None	None	Amp.	SNV	Low	MSK-IMPACT	MSKCC		FALSE	39.2219031	TRUE
TRUE	FALSE	FALSE		HRP	None	None	None	None	None	None	None	None	None	None	None	None	None	None	None	None	None	None	None	None	None	None	None	None		MSK-IMPACT	MSKCC		FALSE	82.9150374	TRUE
FALSE	FALSE	TRUE		HRP	None	None	None	None	None	None	None	None	None	None	None	None	None	None	None	None	None	None	None	None	None	None	Amp.	SNV		MSK-IMPACT	MSKCC		FALSE	23.1123201	TRUE
FALSE	FALSE	TRUE		HRD	None	None	None	None	SNV	None	None	None	None	None	None	None	None	Deep del.	None	None	None	None	None	None	None	None	None	SNV	Low	MSK-IMPACT	MSKCC		TRUE	91.7917464	TRUE
FALSE	FALSE	TRUE		HRP	None	None	None	None	None	None	None	None	None	None	None	None	None	None	None	None	None	None	None	None	None	None	Amp.	SNV		MSK-IMPACT	MSKCC		FALSE	39.8136837	TRUE
TRUE	TRUE	TRUE		HRP	None	None	None	None	None	None	None	None	None	None	None	None	None	None	None	None	None	None	None	None	None	None	Amp.	SNV		MSK-IMPACT	MSKCC		FALSE	15.780816	TRUE
FALSE	FALSE	TRUE		HRP	None	None	None	None	None	None	None	None	None	None	None	None	None	None	None	None	None	None	None	None	None	None	None	SNV		MSK-IMPACT	MSKCC		FALSE	59.9999775	TRUE
FALSE	FALSE	TRUE		HRP	None	None	None	None	None	None	None	None	None	None	None	None	None	None	None	None	None	None	None	None	None	None	None	SNV		MSK-IMPACT	MSKCC		FALSE	40.1753274	TRUE
FALSE	FALSE	TRUE		HRP	None	None	None	None	None	None	None	None	None	None	None	None	None	None	None	None	None	None	None	None	None	None	None	SNV		MSK-IMPACT	MSKCC		FALSE	59.9999775	TRUE
TRUE	FALSE	TRUE		HRD	None	None	None	None	SNV	None	None	None	None	None	None	None	None	None	None	None	None	None	None	None	None	None	None	SNV	High	MSK-IMPACT	MSKCC		TRUE	76.1095605	TRUE
FALSE	FALSE	TRUE		HRD	None	None	None	None	None	SNV	None	None	None	None	None	None	None	None	None	None	None	None	None	None	None	None	None	SNV		MSK-IMPACT	MSKCC		TRUE	74.2684653	FALSE
TRUE	FALSE	TRUE		HRD	None	None	None	None	SNV	None	None	None	None	None	None	None	None	None	None	None	None	None	None	None	None	None	None	SNV	Low	MSK-IMPACT	MSKCC		TRUE	52.5369666	TRUE
FALSE	FALSE	TRUE		HRD	None	None	None	None	None	SNV	None	None	None	None	None	None	None	None	None	None	None	None	None	None	None	None	None	SNV	Low	MSK-IMPACT	MSKCC		TRUE	63.780798	TRUE
TRUE	FALSE	TRUE		HRP	None	None	None	None	None	None	None	None	None	None	None	None	None	None	None	None	None	None	None	None	None	None	Amp.	SNV		MSK-IMPACT	MSKCC		FALSE	46.6191606	TRUE
FALSE	FALSE	TRUE		HRP	None	None	None	None	None	None	None	None	None	None	None	None	None	None	None	None	None	None	None	None	None	None	None	SNV		MSK-IMPACT	MSKCC		FALSE	46.684914	TRUE
FALSE	FALSE	TRUE		HRP	None	None	None	None	None	None	None	None	None	None	None	None	None	None	None	None	None	None	None	None	None	None	None	SNV		MSK-IMPACT	MSKCC		FALSE	53.260254	TRUE
TRUE	TRUE	TRUE		HRP	None	None	None	None	None	None	None	None	None	None	None	None	None	None	None	None	None	None	None	None	None	None	None	SNV	Low	MSK-IMPACT	MSKCC		FALSE	26.8273872	TRUE
FALSE	FALSE	TRUE		HRP	None	None	None	None	None	None	None	None	None	None	None	None	None	None	None	None	None	None	None	None	None	None	Amp.	SNV	Low	MSK-IMPACT	MSKCC		FALSE	58.0602522	TRUE
TRUE	FALSE	TRUE		HRP	None	None	None	None	None	None	None	None	None	None	None	None	None	None	None	None	None	None	None	None	None	None	Amp.	SNV		MSK-IMPACT	MSKCC		FALSE	57.1397046	TRUE
TRUE	TRUE	TRUE		HRD	None	None	None	None	None	None	None	None	None	None	None	None	None	None	None	None	None	None	None	None	None	None	None	SNV	High	MSK-IMPACT	MSKCC		TRUE	68.4821661	TRUE
FALSE	FALSE	TRUE		HRD	None	None	None	None	None	None	None	None	None	None	None	None	None	None	None	None	None	Deep del.	None	None	None	None	None	SNV		MSK-IMPACT	MSKCC		TRUE	32.4821796	TRUE
FALSE	FALSE	TRUE		HRP	None	None	None	None	None	None	None	None	None	None	None	None	None	None	None	None	None	None	None	None	None	None	Amp.	SNV		MSK-IMPACT	MSKCC		FALSE	57.6657318	FALSE
TRUE	TRUE	TRUE		HRD	None	None	None	None	SNV	None	None	None	None	None	None	None	None	None	None	None	None	None	None	None	None	None	None	SNV	High	MSK-IMPACT	MSKCC		TRUE	90.0164046	TRUE
FALSE	FALSE	TRUE		HRP	None	None	None	None	None	None	None	None	None	None	None	None	None	None	None	None	None	None	None	None	None	None	Amp.	SNV		MSK-IMPACT	MSKCC		FALSE	23.671224	TRUE
FALSE	FALSE	TRUE		HRP	None	None	None	None	None	None	None	None	None	None	None	None	None	None	None	None	None	None	None	None	None	None	None	SNV		MSK-IMPACT	MSKCC		FALSE	31.890399	TRUE
FALSE	FALSE	TRUE		HRP	None	None	None	None	None	None	None	None	None	None	None	None	None	None	None	None	None	None	None	None	None	None	None	SNV	Low	MSK-IMPACT	MSKCC		FALSE	48.8876529	TRUE
FALSE	TRUE	TRUE		HRP	None	None	None	None	None	None	None	None	None	None	None	None	None	None	None	None	None	None	None	None	None	None	None	SNV	Low	MSK-IMPACT	MSKCC		FALSE	37.4465613	FALSE
FALSE	FALSE	TRUE		HRD	None	None	None	None	SNV	None	None	None	None	None	None	None	None	None	None	None	None	None	None	None	None	None	None	SNV		MSK-IMPACT	MSKCC		TRUE	50.2355976	TRUE
FALSE	FALSE	TRUE		HRP	None	None	None	None	None	None	None	None	None	None	None	None	None	None	None	None	None	None	None	None	None	None	Amp.	SNV	Low	MSK-IMPACT	MSKCC		FALSE	72.6903837	TRUE
FALSE	FALSE	TRUE		HRP	None	None	None	None	None	None	None	None	None	None	None	None	None	None	None	None	None	None	None	None	None	None	Amp.	SNV	Low	MSK-IMPACT	MSKCC		FALSE	25.7424561	TRUE
TRUE	FALSE	TRUE		HRP	None	None	None	None	None	None	None	None	None	None	None	None	None	None	None	None	None	None	None	None	None	None	None	SNV		MSK-IMPACT	MSKCC		FALSE	2.0054787	TRUE
FALSE	FALSE	TRUE		HRD	None	None	None	None	SNV	None	None	None	None	None	None	None	None	None	None	None	None	None	None	None	None	None	None	SNV	Low	MSK-IMPACT	MSKCC		TRUE	61.5780591	TRUE
FALSE	FALSE	TRUE		HRP	None	None	None	None	None	None	None	None	None	None	None	None	None	None	None	None	None	None	None	None	None	None	None	SNV		MSK-IMPACT	MSKCC		FALSE	23.1780735	TRUE
FALSE	TRUE	FALSE		HRD	None	None	None	None	SNV	None	None	None	None	None	None	None	None	None	None	None	None	None	None	None	None	None	None	SNV		MSK-IMPACT	MSKCC		TRUE	53.9506647	TRUE
FALSE	FALSE	TRUE		HRP	None	None	None	None	None	None	None	None	None	None	None	None	None	None	None	None	None	None	None	None	None	None	None	SNV		MSK-IMPACT	MSKCC		FALSE	9.1725993	TRUE
FALSE	TRUE	TRUE		HRD	None	None	None	None	None	None	None	None	None	None	None	None	None	None	None	None	None	VKS	None	None	None	None	None	SNV		MSK-IMPACT	MSKCC		TRUE	52.0766928	TRUE
FALSE	FALSE	TRUE		HRD	None	None	None	None	None	None	None	None	None	None	None	None	None	None	None	None	None	None	None	None	None	None	None	SNV	High	MSK-IMPACT	MSKCC		TRUE	37.7424516	TRUE
FALSE	FALSE	TRUE		HRP	None	None	None	None	None	None	None	None	None	None	None	None	None	None	None	None	None	None	None	None	None	None	None	SNV		MSK-IMPACT	MSKCC		FALSE	81.7314762	TRUE
FALSE	FALSE	TRUE		Ambiguous	VKS	None	None	None	None	None	None	None	None	None	None	None	None	None	None	None	None	None	None	None	None	None	Amp.	SNV		MSK-IMPACT	MSKCC		FALSE	52.3397064	TRUE
TRUE	TRUE	TRUE		HRP	None	None	None	None	None	None	None	None	None	None	None	None	None	None	None	None	None	None	None	None	None	None	None	SNV		MSK-IMPACT	MSKCC		TRUE	97.2821553	TRUE
FALSE	FALSE	TRUE		HRD	None	None	None	None	None	SNV	None	None	None	None	None	None	None	None	None	None	None	None	None	None	None	None	None	SNV	High	MSK-IMPACT	MSKCC		FALSE	80.547915	TRUE
FALSE	FALSE	TRUE		HRP	None	None	None	None	None	None	None	None	None	None	None	None	None	None	None	None	None	None	None	None	None	None	Amp.	SNV		MSK-IMPACT	MSKCC		TRUE	13.5452004	TRUE
FALSE	FALSE	TRUE		HRD	None	None	None	None	None	None	None	None	None	None	None	None	None	None	None	None	None	None	None	None	None	None	None	SNV	High	MSK-IMPACT	MSKCC		FALSE	27.7479348	TRUE
FALSE	FALSE	TRUE		HRP	None	None	None	None	None	None	None	None	None	None	None	None	None	None	None	None	None	None	None	None	None	None	None	SNV		MSK-IMPACT	MSKCC		TRUE	47.8355985	TRUE
FALSE	FALSE	TRUE		HRD	None	None	None	None	None	None	None	None	None	None	None	None	None	None	None	None	None	None	None	None	None	None	Amp.	SNV	High	MSK-IMPACT	MSKCC		TRUE	5.8849293	TRUE
FALSE	FALSE	TRUE		HRD	None	None	None	None	None	None	None	None	VKS	None	None	None	None	None	None	None	None	None	None	None	None	None	None	SNV	Low	MSK-IMPACT	MSKCC		FALSE	50.5643646	FALSE
FALSE	FALSE	TRUE		HRP	None	None	None	None	None	None	None	None	None	None	None	None	None	None	None	None	None	None	None	None	None	None	None	SNV	Low	MSK-IMPACT	MSKCC		TRUE	52.3397064	TRUE
FALSE	TRUE	TRUE		HRD	None	None	None	None	None	SNV	None	None	None	None	None	None	None	None	None	None	None	None	None	None	None	None	None	SNV		MSK-IMPACT	MSKCC		FALSE	34.4547816	TRUE
FALSE	FALSE	TRUE		HRP	None	None	None	None	None	None	None	None	None	None	None	None	None	None	None	None	None	None	None	None	None	None	None	SNV		MSK-IMPACT	MSKCC		FALSE	51.0246384	FALSE
FALSE	FALSE	TRUE		HRP	None	None	None	None	None	None	None	None	None	None	None	None	None	None	None	None	None	None	None	None	None	None	Amp.	SNV	Low	MSK-IMPACT	MSKCC		TRUE	37.1177943	TRUE
FALSE	FALSE	TRUE		HRD	None	None	None	None	None	None	None	None	None	None	None	None	None	None	None	None	None	None	None	None	None	None	Amp.	SNV	High	MSK-IMPACT	MSKCC		FALSE	73.0191507	TRUE
TRUE	TRUE	TRUE		HRP	None	None	None	None	None	None	None	None	None	None	None	None	None	None	None	None	None	None	None	None	None	None	None	SNV		MSK-IMPACT	MSKCC		FALSE	55.4629929	FALSE
FALSE	FALSE	TRUE		HRP	None	None	None	None	None	None	None	None	None	None	None	None	None	None	None	None	None	None	None	None	None	None	None	SNV		MSK-IMPACT	MSKCC		TRUE	31.8575223	TRUE
FALSE	FALSE	TRUE		HRD	None	None	None	None	None	None	None	None	None	None	None	None	None	None	None	None	None	None	None	None	None	None	None	SNV	High	MSK-IMPACT	MSKCC		TRUE	30.2794407	TRUE
FALSE	FALSE	TRUE		HRD	None	None	None	None	None	None	None	None	None	None	None	None	None	None	VKS	None	None	None	None	None	None	None	None	SNV	Low	MSK-IMPACT	MSKCC		FALSE	24.6246483	TRUE
FALSE	FALSE	FALSE		HRP	None	None	None	None	None	None	None	None	None	None	None	None	None	None	None	None	None	None	None	None	None	None	None	SNV		MSK-IMPACT	MSKCC		FALSE	72.986274	FALSE
FALSE	FALSE	TRUE		HRP	None	None	None	None	None	None	None	None	None	None	None	None	None	None	None	None	None	None	None	None	None	None	Amp.	SNV		MSK-IMPACT	MSKCC		FALSE	53.4246375	TRUE
FALSE	FALSE	TRUE		HRP	None	None	None	None	None	None	None	None	None	None	None	None	None	None	None	None	None	None	None	None	None	None	None	SNV		MSK-IMPACT	MSKCC		TRUE	65.9177835	TRUE
FALSE	FALSE	TRUE		HRD	None	None	None	None	None	None	None	None	None	None	None	None	None	None	None	None	None	None	None	None	None	None	Amp.	SNV	High	MSK-IMPACT	MSKCC		FALSE	49.6766937	TRUE
TRUE	TRUE	TRUE		HRP	None	None	None	None	None	None	None	None	None	None	None	None	None	None	None	None	None	None	None	None	None	None	None	None		MSK-IMPACT	MSKCC		TRUE	30.3780708	TRUE
FALSE	FALSE	TRUE		HRD	None	None	None	None	SNV	None	None	None	None	None	None	None	None	None	None	None	None	None	None	None	None	None	None	SNV	High	MSK-IMPACT	MSKCC		TRUE	24.6904017	TRUE
TRUE	TRUE	FALSE		HRD	None	None	None	None	None	None	None	None	None	None	None	None	None	None	None	None	None	None	None	None	None	None	None	SNV	High	MSK-IMPACT	MSKCC		TRUE	45.9287499	TRUE
FALSE	FALSE	TRUE		HRD	None	None	None	None	None	None	None	None	None	None	None	None	None	None	None	None	None	None	None	None	None	SNV	None	SNV	High	MSK-IMPACT	MSKCC		FALSE	24.4273881	TRUE
FALSE	FALSE	TRUE		HRP	None	None	None	None	None	None	None	None	None	None	None	None	None	None	None	None	None	None	None	None	None	None	None	SNV		MSK-IMPACT	MSKCC		FALSE	81.6328461	TRUE
FALSE	FALSE	TRUE		HRP	None	None	None	None	None	None	None	None	None	None	None	None	None	None	None	None	None	None	None	None	None	None	None	SNV	Low	MSK-IMPACT	MSKCC		TRUE	56.8438143	FALSE
FALSE	FALSE	TRUE		HRD	None	None	None	None	None	None	None	None	None	None	None	None	None	None	None	None	None	None	None	None	VKS	None	None	SNV	High	MSK-IMPACT	MSKCC		FALSE	52.6684734	FALSE
TRUE	TRUE	TRUE		HRP	None	None	None	None	None	None	None	None	None	None	None	None	None	None	None	None	None	None	None	None	None	None	Amp.	SNV		MSK-IMPACT	MSKCC		FALSE	67.397235	TRUE
FALSE	TRUE	TRUE		HRP	None	None	None	None	None	None	None	None	None	None	None	None	None	None	None	None	None	None	None	None	None	SNV	None	SNV	Low	MSK-IMPACT	MSKCC		FALSE	51.9780627	FALSE
TRUE	FALSE	TRUE		HRP	None	None	None	None	None	None	None	None	None	None	None	None	None	None	None	None	None	None	None	None	None	None	None	SNV	Low	MSK-IMPACT	MSKCC		FALSE	22.027389	TRUE
FALSE	FALSE	TRUE		HRP	None	None	None	None	None	None	None	None	None	None	None	None	None	None	None	None	None	None	None	None	None	None	Amp.	SNV	Low	MSK-IMPACT	MSKCC		FALSE	30.4109475	TRUE
TRUE	TRUE	TRUE		HRP	None	None	None	None	None	None	None	None	None	None	None	None	None	None	None	None	None	None	None	None	None	None	None	SNV		MSK-IMPACT	MSKCC		FALSE	67.9561389	TRUE
FALSE	FALSE	TRUE		HRP	None	None	None	None	None	None	None	None	None	None	None	None	None	None	None	None	None	None	None	None	None	None	None	SNV	Low	MSK-IMPACT	MSKCC		FALSE	81.7643529	TRUE
FALSE	FALSE	TRUE		HRP	None	None	None	None	None	None	None	None	None	None	None	None	None	None	None	None	None	None	None	None	None	None	Amp.	SNV		MSK-IMPACT	MSKCC		TRUE	42.73971	TRUE
TRUE	FALSE	TRUE		HRD	None	None	None	None	None	SNV	None	None	None	None	None	None	None	None	None	None	None	None	None	None	None	None	None	SNV	High	MSK-IMPACT	MSKCC		TRUE	91.068459	TRUE
FALSE	FALSE	TRUE		HRD	None	None	None	None	None	None	None	None	None	None	None	None	None	None	None	None	None	None	None	None	None	None	Amp.	SNV	High	MSK-IMPACT	MSKCC		FALSE	51.8794326	TRUE
TRUE	TRUE	TRUE		HRP	None	None	None	None	None	None	None	None	None	None	None	None	None	None	None	None	None	None	None	None	None	SNV	None	SNV	Low	MSK-IMPACT	MSKCC		FALSE	35.4410826	FALSE
FALSE	FALSE	TRUE		HRP	None	None	None	None	None	None	None	None	None	None	None	None	None	None	None	None	None	None	None	None	None	None	None	None		MSK-IMPACT	MSKCC		FALSE	22.6191696	TRUE
FALSE	FALSE	TRUE		HRP	None	None	None	None	None	None	None	None	None	None	None	None	None	None	None	None	None	None	None	None	None	None	None	SNV		MSK-IMPACT	MSKCC		FALSE	48.6246393	TRUE
FALSE	FALSE	TRUE		HRP	None	None	None	None	None	None	None	None	None	None	None	None	None	None	None	None	None	None	None	None	None	None	None	SNV		MSK-IMPACT	MSKCC		TRUE	54.575322	FALSE
FALSE	TRUE	FALSE		HRD	None	None	None	None	None	SNV	None	None	None	None	None	None	None	None	None	None	None	None	None	None	None	None	None	SNV	High	MSK-IMPACT	MSKCC		TRUE	43.9890246	TRUE
FALSE	FALSE	TRUE		HRD	None	None	None	None	SNV	None	None	None	None	None	None	None	None	None	None	None	None	None	None	None	None	None	None	SNV	High	MSK-IMPACT	MSKCC		TRUE	40.8328614	FALSE
FALSE	FALSE	TRUE		HRD	None	None	None	None	SNV	None	None	None	None	None	None	None	None	None	None	None	None	None	None	None	None	None	None	SNV		MSK-IMPACT	MSKCC		FALSE	13.9725975	TRUE
FALSE	FALSE	TRUE		HRP	None	None	None	None	None	None	None	None	None	None	None	None	None	None	None	None	None	None	None	None	None	None	Amp.	SNV		MSK-IMPACT	MSKCC		FALSE	34.4547816	TRUE
FALSE	TRUE	TRUE		HRP	None	None	None	None	None	None	None	None	None	None	None	None	None	None	None	None	None	None	None	None	None	None	Amp.	SNV		MSK-IMPACT	MSKCC		FALSE	34.4876583	TRUE
TRUE	TRUE	TRUE		HRP	None	None	None	None	None	None	None	None	None	None	None	None	None	None	None	None	None	None	None	None	None	SNV	None	SNV	Low	MSK-IMPACT	MSKCC		FALSE	39.6493002	TRUE
FALSE	FALSE	TRUE		HRP	None	None	None	None	None	None	None	None	None	None	None	None	None	None	None	None	None	None	None	None	None	None	None	SNV		MSK-IMPACT	MSKCC		FALSE	85.6438035	TRUE
FALSE	TRUE	TRUE		HRP	None	None	None	None	None	None	None	None	None	None	None	None	None	None	None	None	None	None	None	None	None	None	Amp.	SNV		MSK-IMPACT	MSKCC		FALSE	24.5917716	TRUE
FALSE	FALSE	TRUE		HRP	None	None	None	None	None	None	None	None	None	None	None	None	None	None	None	None	None	None	None	None	None	None	None	SNV		MSK-IMPACT	MSKCC		FALSE	42.410943	FALSE
TRUE	FALSE	TRUE		HRP	None	None	None	None	None	None	None	None	None	None	None	None	None	None	None	None	None	None	None	None	None	SNV	None	SNV		MSK-IMPACT	MSKCC		TRUE	72.2301099	FALSE
FALSE	FALSE	TRUE		HRD	None	None	None	None	SNV	None	None	None	None	None	None	None	None	None	None	None	None	None	None	None	None	None	None	SNV	Low	MSK-IMPACT	MSKCC		FALSE	37.8739584	TRUE
FALSE	FALSE	TRUE		HRP	None	None	None	None	None	None	None	None	None	None	None	None	None	None	None	None	None	None	None	None	None	None	None	SNV		MSK-IMPACT	MSKCC		FALSE	47.1123111	FALSE
FALSE	FALSE	TRUE		HRP	None	None	None	None	None	None	None	None	None	None	None	None	None	None	None	None	None	None	None	None	None	None	Amp.	SNV		MSK-IMPACT	MSKCC		FALSE	39.2547798	TRUE
FALSE	TRUE	FALSE		HRP	None	None	None	None	None	None	None	None	None	None	None	None	None	None	None	None	None	None	None	None	None	None	Amp.	SNV	Low	MSK-IMPACT	MSKCC		TRUE	44.1534081	FALSE
FALSE	FALSE	TRUE		HRD	None	None	None	None	None	SNV	None	None	None	None	None	None	None	None	None	None	None	None	None	None	None	None	None	SNV	Low	MSK-IMPACT	MSKCC		TRUE	75.0903828	TRUE
FALSE	FALSE	TRUE		HRD	None	None	None	None	SNV	None	None	None	None	None	None	None	None	None	None	None	None	None	None	None	None	None	None	SNV		MSK-IMPACT	MSKCC		FALSE	42.8712168	FALSE
FALSE	FALSE	TRUE		HRP	None	None	None	None	None	None	None	None	None	None	None	None	None	None	None	None	None	None	None	None	None	None	None	SNV	Low	MSK-IMPACT	MSKCC		TRUE	37.479438	TRUE
FALSE	FALSE	TRUE		HRD	None	None	None	None	SNV	None	None	None	None	None	None	None	None	None	None	None	None	None	None	None	None	None	None	SNV	Low	MSK-IMPACT	MSKCC		FALSE	36.9534108	TRUE
FALSE	FALSE	TRUE		HRP	None	None	None	None	None	None	None	None	None	None	None	None	None	None	None	None	None	None	None	None	None	None	None	SNV		MSK-IMPACT	MSKCC		FALSE	42.2465595	TRUE
TRUE	FALSE	TRUE		HRP	None	None	None	None	None	None	None	None	None	None	None	None	None	None	None	None	None	None	None	None	None	None	Amp.	SNV		MSK-IMPACT	MSKCC		TRUE	56.0218968	FALSE
FALSE	FALSE	TRUE		HRD	None	None	None	None	None	SNV	None	None	None	None	None	None	None	None	None	None	None	None	None	None	None	None	None	None	Low	MSK-IMPACT	MSKCC		FALSE	57.7314852	FALSE
FALSE	FALSE	TRUE		HRP	None	None	None	None	None	None	None	None	None	None	None	None	None	None	None	None	None	None	None	None	None	None	None	SNV	Low	MSK-IMPACT	MSKCC		FALSE	40.5040944	TRUE
FALSE	TRUE	TRUE		HRP	None	None	None	None	None	None	None	None	None	None	None	None	None	None	None	None	None	None	None	None	None	SNV	None	SNV	Low	MSK-IMPACT	MSKCC		TRUE	36.9205341	TRUE
FALSE	FALSE	TRUE		HRD	None	None	None	None	SNV	None	None	None	None	None	None	None	None	None	None	None	None	None	None	None	None	None	None	SNV	High	MSK-IMPACT	MSKCC		TRUE	55.6602531	FALSE
FALSE	FALSE	TRUE		HRD	None	None	None	None	None	None	None	None	None	None	None	None	None	None	None	None	None	None	None	None	None	None	None	SNV	High	MSK-IMPACT	MSKCC		TRUE	83.7040782	TRUE
TRUE	FALSE	FALSE		HRD	None	None	None	None	SNV	None	None	None	None	None	None	None	None	None	None	None	None	None	None	None	None	None	None	SNV	Low	MSK-IMPACT	MSKCC		FALSE	23.9342376	TRUE
FALSE	FALSE	TRUE		HRP	None	None	None	None	None	None	None	None	None	None	None	None	None	None	None	None	None	None	None	None	None	None	None	SNV		MSK-IMPACT	MSKCC		TRUE	120.0657084	TRUE
FALSE	FALSE	TRUE		HRD	None	None	None	None	SNV	None	None	None	None	None	None	None	None	None	None	None	None	None	None	None	None	None	None	SNV	Low	MSK-IMPACT	MSKCC		TRUE	96.657498	TRUE
FALSE	FALSE	TRUE		HRD	None	None	None	None	SNV	None	None	None	None	None	None	None	None	None	None	None	None	None	None	None	None	None	None	SNV	High	MSK-IMPACT	MSKCC		FALSE	48.7890228	FALSE
FALSE	FALSE	TRUE		HRP	None	None	None	None	None	None	None	None	None	None	None	None	None	None	None	None	None	None	None	None	None	None	None	SNV		MSK-IMPACT	MSKCC		FALSE	48.8218995	TRUE
FALSE	FALSE	TRUE		HRP	None	None	None	None	None	None	None	None	None	None	None	None	None	None	None	None	None	None	None	None	None	SNV	None	SNV		MSK-IMPACT	MSKCC		FALSE	38.6301225	TRUE
FALSE	FALSE	TRUE		HRP	None	None	None	None	None	None	None	None	None	None	None	None	None	None	None	None	None	None	None	None	None	SNV	None	SNV		MSK-IMPACT	MSKCC		TRUE	42.9369702	TRUE
FALSE	FALSE	TRUE		HRD	None	None	None	VKS	None	None	None	None	None	None	None	None	None	None	None	None	None	None	None	None	None	None	None	SNV	High	MSK-IMPACT	MSKCC		TRUE	38.1698487	TRUE
TRUE	FALSE	TRUE		HRD	None	None	None	None	None	SNV	None	None	None	None	None	None	None	None	None	None	None	None	None	None	None	None	None	None		MSK-IMPACT	MSKCC		TRUE	36.9534108	TRUE
TRUE	FALSE	TRUE		HRD	None	None	None	None	None	None	None	None	None	None	None	None	None	None	None	None	None	None	None	None	VKS	None	None	SNV	High	MSK-IMPACT	MSKCC		FALSE	42.2794362	FALSE
FALSE	FALSE	TRUE		HRP	None	None	None	None	None	None	None	None	None	None	None	None	None	None	None	None	None	None	None	None	None	None	None	SNV		MSK-IMPACT	MSKCC		FALSE	74.0712051	FALSE
FALSE	FALSE	TRUE		HRP	None	None	None	None	None	None	None	None	None	None	None	None	None	None	None	None	None	None	None	None	None	None	None	SNV	Low	MSK-IMPACT	MSKCC		FALSE	48.4931325	TRUE
FALSE	FALSE	TRUE		HRP	None	None	None	None	None	None	None	None	None	None	None	None	None	None	None	None	None	None	None	None	None	None	None	SNV	Low	MSK-IMPACT	MSKCC		TRUE	52.8986103	TRUE
TRUE	TRUE	TRUE		HRD	None	None	None	None	None	None	None	None	None	None	None	None	VKS	None	None	None	None	None	None	None	None	None	None	SNV		MSK-IMPACT	MSKCC		FALSE	119.013654	TRUE
FALSE	FALSE	TRUE		HRP	None	None	None	None	None	None	None	None	None	None	None	None	None	None	None	None	None	None	None	None	None	None	Amp.	SNV		MSK-IMPACT	MSKCC		FALSE	25.1506755	TRUE
FALSE	FALSE	TRUE		HRP	None	None	None	None	None	None	None	None	None	None	None	None	None	None	None	None	None	None	None	None	None	None	None	SNV		MSK-IMPACT	MSKCC		FALSE	58.4218959	FALSE
FALSE	FALSE	TRUE		HRP	None	None	None	None	None	None	None	None	None	None	None	None	None	None	None	None	None	None	None	None	None	SNV	None	SNV		MSK-IMPACT	MSKCC		FALSE	41.3260119	FALSE
FALSE	FALSE	TRUE		HRP	None	None	None	None	None	None	None	None	None	None	None	None	None	None	None	None	None	None	None	None	None	None	None	SNV		MSK-IMPACT	MSKCC		FALSE	20.2191705	TRUE
TRUE	TRUE	TRUE		HRP	None	None	None	None	None	None	None	None	None	None	None	None	None	None	None	None	None	None	None	None	None	None	None	SNV		MSK-IMPACT	MSKCC		FALSE	20.1534171	TRUE
TRUE	FALSE	TRUE		HRP	None	None	None	None	None	None	None	None	None	None	None	None	None	None	None	None	None	None	None	None	None	None	None	SNV	Low	MSK-IMPACT	MSKCC		FALSE	50.2027209	TRUE
FALSE	FALSE	TRUE		HRP	None	None	None	None	None	None	None	None	None	None	None	None	None	None	None	None	None	None	None	None	None	None	Amp.	SNV	Low	MSK-IMPACT	MSKCC		FALSE	22.027389	TRUE
FALSE	FALSE	TRUE		HRP	None	None	None	None	None	None	None	None	None	None	None	None	None	None	None	None	None	None	None	None	None	None	None	SNV	Low	MSK-IMPACT	MSKCC		FALSE	49.6109403	TRUE
FALSE	FALSE	TRUE		HRP	None	None	None	None	None	None	None	None	None	None	None	None	None	None	None	None	None	None	None	None	None	None	None	SNV	Low	MSK-IMPACT	MSKCC		FALSE	100.5698253	TRUE
TRUE	FALSE	TRUE		HRP	None	None	None	None	None	None	None	None	None	None	None	None	None	None	None	None	None	None	None	None	None	None	Amp.	None		MSK-IMPACT	MSKCC		FALSE	29.3260164	TRUE
FALSE	FALSE	TRUE		HRP	None	None	None	None	None	None	None	None	None	None	None	None	None	None	None	None	None	None	None	None	None	None	Amp.	SNV	Low	MSK-IMPACT	MSKCC		TRUE	132.5259777	TRUE
FALSE	FALSE	TRUE		HRD	None	None	None	None	SNV	None	None	None	None	None	None	None	None	None	None	None	None	None	None	None	None	None	None	SNV	High	MSK-IMPACT	MSKCC		TRUE	20.5150608	TRUE
FALSE	FALSE	TRUE		HRD	None	None	None	None	SNV	None	None	None	None	None	None	None	None	None	None	None	None	None	None	None	None	None	None	None	Low	MSK-IMPACT	MSKCC		TRUE	20.2520472	TRUE
FALSE	FALSE	TRUE		HRD	None	None	None	None	SNV	None	None	None	None	None	None	None	None	None	None	None	None	None	None	None	None	None	None	SNV	Low	MSK-IMPACT	MSKCC		TRUE	29.1616329	TRUE
TRUE	FALSE	TRUE		HRD	None	None	None	None	SNV	None	None	None	None	None	None	None	None	None	None	None	None	None	None	None	None	None	None	SNV	Low	MSK-IMPACT	MSKCC		TRUE	33.7643709	TRUE
FALSE	FALSE	TRUE		HRD	None	None	None	None	SNV	None	None	None	None	None	None	None	None	None	None	None	None	None	None	None	None	None	None	SNV	High	MSK-IMPACT	MSKCC		TRUE	37.4465613	TRUE
FALSE	FALSE	TRUE		HRD	None	None	None	None	None	SNV	None	None	None	None	None	None	None	None	None	None	None	None	None	None	None	None	None	SNV	High	MSK-IMPACT	MSKCC		FALSE	25.3479357	TRUE
FALSE	FALSE	TRUE		HRP	None	None	None	None	None	None	None	None	None	None	None	None	None	None	None	None	None	None	None	None	None	None	None	None		MSK-IMPACT	MSKCC		FALSE	33.863001	TRUE
FALSE	FALSE	TRUE		HRP	None	None	None	None	None	None	None	None	None	None	None	None	None	None	None	None	None	None	None	None	None	None	None	SNV	Low	MSK-IMPACT	MSKCC		FALSE	25.1177988	TRUE
FALSE	FALSE	TRUE		HRP	None	None	None	None	None	None	None	None	None	None	None	None	None	None	None	None	None	None	None	None	None	None	None	SNV		MSK-IMPACT	MSKCC		FALSE	42.3451896	FALSE
TRUE	FALSE	TRUE		HRP	None	None	None	None	None	None	None	None	None	None	None	None	None	None	None	None	None	None	None	None	None	None	None	SNV	Low	MSK-IMPACT	MSKCC		FALSE	29.6876601	TRUE
FALSE	FALSE	TRUE		HRP	None	None	None	None	None	None	None	None	None	None	None	None	None	None	None	None	None	None	None	None	None	None	Amp.	SNV		MSK-IMPACT	MSKCC		TRUE	56.5808007	FALSE
FALSE	FALSE	TRUE		HRD	None	None	None	None	None	SNV	None	None	None	None	None	None	None	None	None	None	None	None	None	None	None	None	None	SNV	High	MSK-IMPACT	MSKCC		TRUE	31.561632	TRUE
FALSE	FALSE	TRUE		HRD	None	None	None	None	SNV	None	None	None	None	None	None	None	None	None	None	None	None	None	None	None	None	None	None	None	Low	MSK-IMPACT	MSKCC		FALSE	40.5369711	FALSE
FALSE	FALSE	TRUE		HRP	None	None	None	None	None	None	None	None	None	None	None	None	None	None	None	None	None	None	None	None	None	None	None	SNV	Low	MSK-IMPACT	MSKCC		FALSE	42.082176	TRUE
FALSE	TRUE	TRUE		HRP	None	None	None	None	None	None	None	None	None	None	None	None	None	None	None	None	None	None	None	None	None	None	None	None		MSK-IMPACT	MSKCC		TRUE	65.5890165	FALSE
FALSE	FALSE	TRUE		HRD	None	None	None	None	None	SNV	None	None	None	None	None	None	None	None	None	None	None	None	None	None	None	None	None	SNV	Low	MSK-IMPACT	MSKCC		FALSE	33.5013573	TRUE
TRUE	FALSE	FALSE		Ambiguous	None	None	None	None	None	None	VKS	None	None	None	None	None	None	None	None	None	None	None	None	None	None	None	Amp.	SNV		MSK-IMPACT	MSKCC		FALSE	43.6931343	TRUE
TRUE	FALSE	TRUE		HRP	None	None	None	None	None	None	None	None	None	None	None	None	None	None	None	None	None	None	None	None	None	None	None	SNV	Low	MSK-IMPACT	MSKCC		FALSE	32.7123165	FALSE
FALSE	FALSE	TRUE		HRP	None	None	None	None	None	None	None	None	None	None	None	None	None	None	None	None	None	None	None	None	None	None	Amp.	SNV		MSK-IMPACT	MSKCC		FALSE	28.4712222	TRUE
TRUE	FALSE	TRUE		HRP	None	None	None	None	None	None	None	None	None	None	None	None	None	None	None	None	None	None	None	None	None	None	Amp.	SNV		MSK-IMPACT	MSKCC		FALSE	24.7561551	TRUE
TRUE	TRUE	TRUE		HRP	None	None	None	None	None	None	None	None	None	None	None	None	None	None	None	None	None	None	None	None	None	None	None	None		MSK-IMPACT	MSKCC		TRUE	32.6136864	TRUE
FALSE	FALSE	TRUE		HRP	None	None	None	None	None	None	None	None	None	None	None	None	None	None	None	None	None	None	None	None	None	None	None	SNV	Low	MSK-IMPACT	MSKCC		TRUE	36.3616302	TRUE
FALSE	FALSE	TRUE		HRD	None	None	None	None	None	SNV	None	None	None	None	None	None	None	None	None	None	None	None	None	None	None	None	None	SNV	Low	MSK-IMPACT	MSKCC		FALSE	41.8849158	FALSE
FALSE	FALSE	TRUE		HRD	None	None	None	None	SNV	None	None	None	None	None	None	None	None	None	None	None	None	None	None	None	None	None	None	SNV	Low	MSK-IMPACT	MSKCC		TRUE	26.7287571	TRUE
FALSE	FALSE	TRUE		HRP	None	None	None	None	None	None	None	None	None	None	None	None	None	None	None	None	None	None	None	None	None	None	None	SNV		MSK-IMPACT	MSKCC		FALSE	63.4849077	FALSE
FALSE	FALSE	TRUE		HRD	None	None	None	None	SNV	None	None	None	None	None	None	None	None	None	None	None	None	None	None	None	None	None	None	SNV	Low	MSK-IMPACT	MSKCC		TRUE	67.9232622	TRUE
FALSE	FALSE	TRUE		HRP	None	None	None	None	None	None	None	None	None	None	None	None	None	None	None	None	None	None	None	None	None	None	Amp.	SNV		MSK-IMPACT	MSKCC		TRUE	38.7287526	TRUE
TRUE	FALSE	TRUE		HRD	None	None	None	None	None	SNV	None	None	None	None	None	None	None	None	None	None	None	None	None	None	None	None	None	None	High	MSK-IMPACT	MSKCC		FALSE	30.8054679	TRUE
TRUE	FALSE	TRUE		HRD	None	None	None	None	None	SNV	None	None	None	None	None	None	None	None	None	None	None	None	None	None	None	None	None	SNV	High	MSK-IMPACT	MSKCC		FALSE	73.0520274	TRUE
FALSE	FALSE	TRUE		HRP	None	None	None	None	None	None	None	None	None	None	None	None	None	None	None	None	None	None	None	None	None	SNV	None	SNV	Low	MSK-IMPACT	MSKCC		FALSE	38.5972458	TRUE
FALSE	FALSE	TRUE		HRP	None	None	None	None	None	None	None	None	None	None	None	None	None	None	None	None	None	None	None	None	None	None	Amp.	SNV	Low	MSK-IMPACT	MSKCC		TRUE	60.4602513	TRUE
FALSE	FALSE	TRUE		HRP	None	None	None	None	None	None	None	None	None	None	None	None	None	None	None	None	None	None	None	None	None	None	None	SNV		MSK-IMPACT	MSKCC		FALSE	32.1862893	TRUE
FALSE	TRUE	TRUE		HRD	None	None	None	None	SNV	None	None	None	None	None	None	None	None	None	None	None	None	None	None	None	None	None	None	SNV	High	MSK-IMPACT	MSKCC		FALSE	46.4547771	FALSE
FALSE	FALSE	TRUE		HRP	None	None	None	None	None	None	None	None	None	None	None	None	None	None	None	None	None	None	None	None	None	None	None	SNV	Low	MSK-IMPACT	MSKCC		TRUE	46.0931334	FALSE
FALSE	FALSE	TRUE		HRP	None	None	None	None	None	None	None	None	None	None	None	None	None	None	None	None	None	None	None	None	None	None	None	SNV	Low	MSK-IMPACT	MSKCC		FALSE	28.7671125	TRUE
FALSE	FALSE	TRUE		HRD	None	None	None	None	None	None	None	None	None	None	None	None	None	None	None	None	None	None	None	None	None	None	None	SNV	Low	MSK-IMPACT	MSKCC		TRUE	31.4630019	TRUE
TRUE	FALSE	TRUE		Ambiguous	VKS	None	None	None	None	None	None	None	None	None	None	None	None	None	None	None	None	None	None	None	None	None	Amp.	SNV	Low	MSK-IMPACT	MSKCC		FALSE	2.5315059	TRUE
FALSE	FALSE	TRUE		HRP	None	None	None	None	None	None	None	None	None	None	None	None	None	None	None	None	None	None	None	None	None	None	Amp.	SNV		MSK-IMPACT	MSKCC		FALSE	36.9205341	TRUE
TRUE	FALSE	TRUE		HRD	None	None	None	None	None	None	None	None	None	None	None	None	None	None	None	None	None	None	None	None	None	None	None	SNV	High	MSK-IMPACT	MSKCC		FALSE	29.0301261	TRUE
FALSE	TRUE	TRUE		HRP	None	None	None	None	None	None	None	None	None	None	None	None	None	None	None	None	None	None	None	None	None	None	Amp.	None		MSK-IMPACT	MSKCC		TRUE	43.3643673	TRUE
FALSE	FALSE	TRUE		HRP	None	None	None	None	None	None	None	None	None	None	None	None	None	None	None	None	None	None	None	None	None	None	Amp.	SNV	Low	MSK-IMPACT	MSKCC		TRUE	49.9397073	TRUE
FALSE	TRUE	TRUE		HRP	None	None	None	None	None	None	None	None	None	None	None	None	None	None	None	None	None	None	None	None	None	None	Amp.	SNV	Low	MSK-IMPACT	MSKCC		TRUE	30.8383446	FALSE
FALSE	FALSE	TRUE		HRD	None	None	None	None	None	None	None	None	None	None	None	None	None	None	None	None	None	None	None	None	None	None	None	SNV	High	MSK-IMPACT	MSKCC		TRUE	33.0739602	TRUE
FALSE	FALSE	TRUE		HRD	None	None	None	None	None	SNV	None	None	None	None	None	None	None	None	None	None	None	None	None	None	None	None	None	SNV	Low	MSK-IMPACT	MSKCC		TRUE	39.9451905	FALSE
FALSE	FALSE	TRUE		HRD	None	None	None	None	SNV	None	None	None	None	None	None	None	None	None	None	None	None	None	None	None	None	None	None	SNV		MSK-IMPACT	MSKCC		FALSE	51.1232685	FALSE
TRUE	FALSE	TRUE		HRD	None	None	None	None	None	None	None	None	None	None	None	None	None	None	None	None	None	None	None	None	None	None	Amp.	SNV	High	MSK-IMPACT	MSKCC		FALSE	30.7397145	TRUE
FALSE	FALSE	TRUE		HRD	None	None	None	VKS	None	None	None	None	None	None	None	None	None	None	None	None	None	None	None	None	None	None	None	SNV	High	MSK-IMPACT	MSKCC		FALSE	29.3588931	TRUE
FALSE	FALSE	TRUE		HRP	None	None	None	None	None	None	None	None	None	None	None	None	None	None	None	None	None	None	None	None	None	None	None	SNV	Low	MSK-IMPACT	MSKCC		TRUE	19.8575268	TRUE
FALSE	FALSE	TRUE		HRP	None	None	None	None	None	None	None	None	None	None	None	None	None	None	None	None	None	None	None	None	None	None	Amp.	None	Low	MSK-IMPACT	MSKCC		TRUE	30.4438242	TRUE
FALSE	FALSE	TRUE		HRP	None	None	None	None	None	None	None	None	None	None	None	None	None	None	None	None	None	None	None	None	None	None	None	SNV		MSK-IMPACT	MSKCC		FALSE	29.1945096	TRUE
TRUE	FALSE	TRUE		HRD	None	None	None	None	None	None	None	None	None	None	None	None	None	None	None	None	None	None	None	None	None	None	Amp.	SNV	High	MSK-IMPACT	MSKCC		TRUE	50.5314879	TRUE
FALSE	FALSE	TRUE		HRD	None	None	None	None	SNV	None	None	None	None	None	None	None	None	None	None	None	None	None	None	None	None	None	None	SNV	High	MSK-IMPACT	MSKCC		FALSE	29.917797	FALSE
FALSE	FALSE	TRUE		HRP	None	None	None	None	None	None	None	None	None	None	None	None	None	None	None	None	None	None	None	None	None	None	None	SNV	Low	MSK-IMPACT	MSKCC		TRUE	26.9917707	TRUE
FALSE	FALSE	TRUE		HRD	None	None	None	None	None	None	None	None	None	None	None	None	None	None	None	None	None	Deep del.	None	None	None	None	None	SNV	Low	MSK-IMPACT	MSKCC		TRUE	28.3725921	TRUE
FALSE	FALSE	TRUE		HRP	None	None	None	None	None	None	None	None	None	None	None	None	None	None	None	None	None	None	None	None	None	None	None	SNV		MSK-IMPACT	MSKCC		FALSE	27.9123183	TRUE
FALSE	FALSE	TRUE		HRD	None	None	None	None	None	SNV	None	None	None	None	None	None	None	None	None	None	None	None	None	None	None	None	None	SNV	Low	MSK-IMPACT	MSKCC		TRUE	39.2876565	TRUE
FALSE	FALSE	TRUE		HRD	None	None	None	None	SNV	None	None	None	VKS	None	None	None	None	None	None	None	None	None	None	None	None	None	None	SNV	Low	MSK-IMPACT	MSKCC		TRUE	27.6493047	TRUE
FALSE	FALSE	TRUE		HRP	None	None	None	None	None	None	None	None	None	None	None	None	None	None	None	None	None	None	None	None	None	None	None	SNV		MSK-IMPACT	MSKCC		TRUE	102.8383176	TRUE
FALSE	FALSE	TRUE		HRD	None	None	None	None	None	SNV	None	None	None	None	None	None	None	None	None	None	None	None	None	None	None	None	None	SNV		MSK-IMPACT	MSKCC		FALSE	50.1698442	FALSE
TRUE	TRUE	TRUE		HRD	None	None	None	None	None	SNV	None	None	None	None	None	None	None	None	None	None	None	None	None	None	None	None	None	SNV	High	MSK-IMPACT	MSKCC		FALSE	130.4218689	TRUE
FALSE	FALSE	TRUE		HRD	None	None	None	None	SNV	None	None	None	None	None	None	None	None	None	None	None	None	None	None	None	None	None	None	SNV	Low	MSK-IMPACT	MSKCC		TRUE	104.5150293	TRUE
FALSE	TRUE	FALSE		HRP	None	None	None	None	None	None	None	None	None	None	None	None	None	None	None	None	None	None	None	None	None	None	None	SNV		MSK-IMPACT	MSKCC		FALSE	25.3479357	TRUE
FALSE	FALSE	TRUE		HRP	None	None	None	None	None	None	None	None	None	None	None	None	None	None	None	None	None	None	None	None	None	None	Amp.	SNV	Low	MSK-IMPACT	MSKCC		FALSE	26.6630037	FALSE
FALSE	FALSE	TRUE		HRD	None	None	None	None	SNV	None	None	None	None	None	None	None	None	None	None	None	None	None	None	None	None	None	None	SNV	Low	MSK-IMPACT	MSKCC		TRUE	29.9835504	TRUE
FALSE	TRUE	TRUE		HRP	None	None	None	None	None	None	None	None	None	None	None	None	None	None	None	None	None	None	None	None	None	None	None	SNV		MSK-IMPACT	MSKCC		TRUE	26.0054697	TRUE
FALSE	FALSE	TRUE		HRP	None	None	None	None	None	None	None	None	None	None	None	None	None	None	None	None	None	None	None	None	None	None	None	SNV		MSK-IMPACT	MSKCC		TRUE	26.7945105	TRUE
FALSE	FALSE	TRUE		HRD	None	None	None	None	None	SNV	None	None	None	None	None	None	None	None	None	None	None	None	None	None	None	None	None	SNV		MSK-IMPACT	MSKCC		FALSE	41.2602585	FALSE
FALSE	TRUE	TRUE		HRD	None	None	None	Deep del.	None	None	None	None	None	None	None	None	None	None	None	Deep del.	None	None	None	None	None	None	None	SNV	High	MSK-IMPACT	MSKCC		TRUE	26.3671134	TRUE
FALSE	FALSE	TRUE		HRD	None	None	None	None	None	None	None	None	None	None	None	None	None	None	None	None	None	None	None	None	None	SNV	None	SNV	High	MSK-IMPACT	MSKCC		FALSE	25.7095794	TRUE
TRUE	TRUE	TRUE		HRP	None	None	None	None	None	None	None	None	None	None	None	None	None	None	None	None	None	None	None	None	None	None	Amp.	SNV	Low	MSK-IMPACT	MSKCC		FALSE	55.8575133	FALSE
FALSE	TRUE	TRUE		HRD	None	None	None	None	None	None	None	None	None	None	None	None	None	None	None	None	None	None	None	None	None	None	Amp.	SNV	High	MSK-IMPACT	MSKCC		FALSE	49.2164199	FALSE
FALSE	FALSE	TRUE		HRP	None	None	None	None	None	None	None	None	None	None	None	None	None	None	None	None	None	None	None	None	None	None	None	SNV	Low	MSK-IMPACT	MSKCC		FALSE	25.2821823	TRUE
TRUE	FALSE	TRUE		HRP	None	None	None	None	None	None	None	None	None	None	None	None	None	None	None	None	None	None	None	None	None	None	Amp.	SNV	Low	MSK-IMPACT	MSKCC		TRUE	12.2958858	TRUE
TRUE	FALSE	TRUE		HRP	None	None	None	None	None	None	None	None	None	None	None	None	None	None	None	None	None	None	None	None	None	None	None	SNV	Low	MSK-IMPACT	MSKCC		FALSE	8.0876682	TRUE
FALSE	FALSE	TRUE		HRP	None	None	None	None	None	None	None	None	None	None	None	None	None	None	None	None	None	None	None	None	None	None	None	SNV	Low	MSK-IMPACT	MSKCC		TRUE	69.7314807	FALSE
FALSE	FALSE	TRUE		Ambiguous	None	None	None	None	None	None	None	None	None	None	None	None	None	None	None	None	None	None	None	None	None	None	Amp.	SNV	Low	MSK-IMPACT	MSKCC		FALSE	25.5123192	FALSE
FALSE	FALSE	TRUE		HRD	None	None	None	None	SNV	None	None	None	None	None	None	None	None	None	None	None	None	None	None	None	None	None	None	SNV	High	MSK-IMPACT	MSKCC		TRUE	25.1177988	TRUE
TRUE	TRUE	TRUE		HRP	None	None	None	None	None	None	None	None	None	None	None	None	None	None	None	None	None	None	None	None	None	None	Amp.	SNV		MSK-IMPACT	MSKCC		FALSE	45.2383392	FALSE
TRUE	FALSE	TRUE		HRD	None	None	None	None	None	None	None	None	None	None	None	None	None	None	None	None	None	None	None	None	None	None	None	SNV	High	MSK-IMPACT	MSKCC		TRUE	36.1314933	TRUE
FALSE	FALSE	TRUE		HRP	None	None	None	None	None	None	None	None	None	None	None	None	None	None	None	None	None	None	None	None	None	None	None	SNV		MSK-IMPACT	MSKCC		FALSE	25.643826	FALSE
FALSE	TRUE	FALSE		HRD	None	None	None	None	None	None	None	None	None	None	None	None	None	None	None	None	None	None	None	None	None	None	None	SNV	High	MSK-IMPACT	MSKCC		FALSE	17.8849248	TRUE
FALSE	TRUE	TRUE		HRP	None	None	None	None	None	None	None	None	None	None	None	None	None	None	None	None	None	None	None	None	None	None	None	SNV	Low	MSK-IMPACT	MSKCC		FALSE	47.4082014	TRUE
FALSE	TRUE	TRUE		HRD	None	None	None	None	None	SNV	None	None	None	None	None	None	None	None	None	None	None	None	None	None	None	None	None	SNV	High	MSK-IMPACT	MSKCC		FALSE	46.4547771	FALSE
FALSE	FALSE	TRUE		HRP	None	None	None	None	None	None	None	None	None	None	None	None	None	None	None	None	None	None	None	None	None	None	None	SNV		MSK-IMPACT	MSKCC		FALSE	25.3479357	TRUE
FALSE	FALSE	TRUE		HRP	None	None	None	None	None	None	None	None	None	None	None	None	None	None	None	None	None	None	None	None	None	None	Amp.	SNV		MSK-IMPACT	MSKCC		FALSE	23.9342376	FALSE
FALSE	FALSE	TRUE		HRP	None	None	None	None	None	None	None	None	None	None	None	None	None	None	None	None	None	None	None	None	None	None	None	SNV	Low	MSK-IMPACT	MSKCC		TRUE	71.2766856	FALSE
TRUE	FALSE	TRUE		HRP	None	None	None	None	None	None	None	None	None	None	None	None	None	None	None	None	None	None	None	None	None	None	Amp.	SNV		MSK-IMPACT	MSKCC		FALSE	21.6328686	FALSE
TRUE	FALSE	TRUE		HRP	None	None	None	None	None	None	None	None	None	None	None	None	None	None	None	None	None	None	None	None	None	None	None	SNV	Low	MSK-IMPACT	MSKCC		FALSE	21.1725948	FALSE
FALSE	FALSE	TRUE		HRP	None	None	None	None	None	None	None	None	None	None	None	None	None	None	None	None	None	None	None	None	None	None	None	SNV		MSK-IMPACT	MSKCC		FALSE	44.712312	FALSE
FALSE	FALSE	TRUE		HRD	None	None	None	None	SNV	None	None	None	None	None	None	None	None	None	None	None	None	None	None	None	None	None	None	SNV	Low	MSK-IMPACT	MSKCC		TRUE	19.068486	FALSE
FALSE	FALSE	TRUE		HRP	None	None	None	None	None	None	None	None	None	None	None	None	None	None	None	None	None	None	None	None	None	None	None	SNV		MSK-IMPACT	MSKCC		FALSE	17.5232811	FALSE
TRUE	TRUE	TRUE		HRP	None	None	None	None	None	None	None	None	None	None	None	None	None	None	None	None	None	None	None	None	None	None	None	SNV		MSK-IMPACT	MSKCC		FALSE	17.3260209	FALSE
TRUE	FALSE	TRUE		HRP	None	None	None	None	None	None	None	None	None	None	None	None	None	None	None	None	None	None	None	None	None	None	None	SNV	Low	MSK-IMPACT	MSKCC		FALSE	16.9972539	FALSE
FALSE	FALSE	TRUE		HRD	None	None	None	None	SNV	None	None	None	None	None	None	None	None	None	None	None	None	None	None	None	None	None	None	SNV		MSK-IMPACT	MSKCC		FALSE	16.0767063	FALSE
FALSE	FALSE	TRUE		HRP	None	None	None	None	None	None	None	None	None	None	None	None	None	None	None	None	None	None	None	None	None	None	None	SNV		MSK-IMPACT	MSKCC		FALSE	14.3671179	FALSE
FALSE	FALSE	TRUE		HRP	None	None	None	None	None	None	None	None	None	None	None	None	None	None	None	None	None	None	None	None	None	SNV	None	SNV		MSK-IMPACT	MSKCC		FALSE	13.1835567	FALSE
FALSE	FALSE	TRUE		HRP	None	None	None	None	None	None	None	None	None	None	None	None	None	None	None	None	None	None	None	None	None	None	None	SNV		MSK-IMPACT	MSKCC		FALSE	13.5452004	FALSE
TRUE	FALSE	FALSE		HRP	None	None	None	None	None	None	None	None	None	None	None	None	None	None	None	None	None	None	None	None	None	None	None	SNV		MSK-IMPACT	MSKCC		FALSE	11.9999955	FALSE
FALSE	FALSE	TRUE		HRP	None	None	None	None	None	None	None	None	None	None	None	None	None	None	None	None	None	None	None	None	None	None	None	SNV		MSK-IMPACT	MSKCC		FALSE	12.0328722	FALSE
TRUE	TRUE	TRUE		HRP	None	None	None	None	None	None	None	None	None	None	None	None	None	None	None	None	None	None	None	None	None	None	Amp.	SNV		MSK-IMPACT	MSKCC		TRUE	12.2630091	FALSE
FALSE	FALSE	TRUE		HRP	None	None	None	None	None	None	None	None	None	None	None	None	None	None	None	None	None	None	None	None	None	None	Amp.	SNV		MSK-IMPACT	MSKCC		TRUE	8.6794488	FALSE
FALSE	TRUE	TRUE		HRP	None	None	None	None	None	None	None	None	None	None	None	None	None	None	None	None	None	None	None	None	None	None	None	SNV		MSK-IMPACT	MSKCC		FALSE	37.6438215	TRUE
FALSE	FALSE	TRUE		HRP	None	None	None	None	None	None	None	None	None	None	None	None	None	None	None	None	None	None	None	None	None	None	None	SNV		MSK-IMPACT	MSKCC		FALSE	16.2082131	TRUE
FALSE	FALSE	TRUE		HRD	None	None	None	None	SNV	None	None	None	None	None	None	None	None	None	None	None	None	None	None	None	None	None	None	SNV		MSK-IMPACT	MSKCC		TRUE	58.2246357	FALSE
FALSE	FALSE	TRUE		HRD	None	None	None	None	SNV	None	None	None	None	None	None	None	None	None	None	None	None	None	None	None	None	None	None	SNV		MSK-IMPACT	MSKCC		FALSE	50.3342277	FALSE
TRUE	TRUE	TRUE		HRP					None	None	None							None				None		None						HRD panel	MSKCC		TRUE	70.4547681	FALSE
TRUE	FALSE	TRUE		HRP					None	None	None							None				None		None						HRD panel	MSKCC		FALSE	54.5424453	FALSE
FALSE	FALSE	TRUE		HRD	None				None	SNV	None		None					None				None		None				None		HRD panel	MSKCC		FALSE	74.1040818	FALSE
FALSE	FALSE	TRUE		HRP					None	None	None							None				None		None						HRD panel	MSKCC		FALSE	54.6081987	TRUE
FALSE	FALSE	TRUE		HRD	VKS				None	None	None							None				None		None						HRD panel	MSKCC		TRUE	66.5424408	FALSE
FALSE	FALSE	TRUE		HRP					None	None	None							None				None		None						HRD panel	MSKCC		FALSE	75.4191498	FALSE
TRUE	FALSE	TRUE		HRP					None	None																				BRCA panel	MSKCC		FALSE	39.3205332	TRUE
FALSE	FALSE	TRUE		HRP					None	None	None							None				None		None						HRD panel	MSKCC		FALSE	15.3534189	TRUE
FALSE	FALSE	TRUE		HRD					SNV	None																				BRCA panel	MSKCC		FALSE	75.3862731	FALSE
FALSE	TRUE	TRUE		HRP					None	None	None							None				None		None						HRD panel	MSKCC		TRUE	43.726011	TRUE
FALSE	TRUE	TRUE		HRP					None	None																				BRCA panel	MSKCC		FALSE	71.5725759	FALSE
FALSE	FALSE	TRUE		HRP					None	None																				BRCA panel	MSKCC		FALSE	21.5671152	TRUE
FALSE	FALSE	TRUE		HRP					None	None																				BRCA panel	MSKCC		FALSE	12.0986256	TRUE
TRUE	FALSE	TRUE		HRD					None	None	VKS							None				None		None						HRD panel	MSKCC		TRUE	46.0602567	TRUE
FALSE	FALSE	TRUE		HRP					None	None	None							None				None		None						HRD panel	MSKCC		FALSE	15.7479393	TRUE
FALSE	FALSE	TRUE		HRP					None	None	None							None				None		None						HRD panel	MSKCC		FALSE	8.8438323	TRUE
TRUE	FALSE	TRUE		HRP					None	None	None							None				None		None						HRD panel	MSKCC		FALSE	66.5095641	FALSE
FALSE	FALSE	TRUE		HRD					SNV	None	None							None				None		None						HRD panel	MSKCC		FALSE	63.7150446	FALSE
FALSE	FALSE	TRUE		HRP					None	None	None							None				None		None						HRD panel	MSKCC		FALSE	49.3808034	TRUE
FALSE	FALSE	TRUE		HRP					None	None	None							None				None		None						HRD panel	MSKCC		FALSE	29.9835504	TRUE
FALSE	FALSE	TRUE		HRP					None	None	None							None				None		None						HRD panel	MSKCC		FALSE	59.9671008	FALSE
FALSE	FALSE	TRUE		HRP					None	None	None							None				None		None						HRD panel	MSKCC		FALSE	62.46573	FALSE
FALSE	FALSE	TRUE		HRP					None	None	None							None				None		None						HRD panel	MSKCC		FALSE	14.6630082	TRUE
FALSE	FALSE	TRUE		HRP					None	None	None							None				None		None						HRD panel	MSKCC		FALSE	21.041088	TRUE
FALSE	FALSE	TRUE		HRP					None	None	None							None				None		None						HRD panel	MSKCC		FALSE	16.5041034	TRUE
FALSE	FALSE	TRUE		HRP	None				None	None	None							None				None		None						HRD panel	MSKCC		FALSE	58.4876493	TRUE
FALSE	FALSE	TRUE		HRP					None	None	None							None				None		None						HRD panel	MSKCC		FALSE	39.0903963	FALSE
FALSE	FALSE	TRUE		HRP					None	None	None							None				None		None						HRD panel	MSKCC		FALSE	28.273962	TRUE
FALSE	FALSE	TRUE		HRP					None	None	None							None				None		None						HRD panel	MSKCC		FALSE	22.8164298	TRUE
FALSE	FALSE	TRUE		HRP					None	None	None							None				None		None						HRD panel	MSKCC		FALSE	12.6246528	TRUE
TRUE	FALSE	TRUE		HRP					None	None	None							None				None		None						HRD panel	MSKCC		FALSE	55.5944997	TRUE
FALSE	TRUE	TRUE		HRP					None	None	None							None				None		None						HRD panel	MSKCC		FALSE	19.068486	TRUE
FALSE	TRUE	FALSE		HRP					None	None	None							None				None		None						HRD panel	MSKCC		TRUE	54.904089	FALSE
FALSE	FALSE	TRUE		HRP	None				None	None	None							None				None		None						HRD panel	MSKCC		FALSE	52.6355967	FALSE
FALSE	FALSE	TRUE		HRP	None				None	None	None		None					None				None		None						HRD panel	MSKCC		TRUE	50.9917617	FALSE
FALSE	FALSE	TRUE		HRP	None				None	None	None		None					None				None		None				None		HRD panel	MSKCC		FALSE	32.0547825	TRUE
FALSE	FALSE	TRUE		HRD					SNV	None	None							None				None		None						HRD panel	MSKCC		FALSE	12.1315023	TRUE
FALSE	FALSE	TRUE		HRP					None	None	None							None				None		None						HRD panel	MSKCC		FALSE	8.7780789	TRUE
FALSE	FALSE	TRUE		HRD	None				None	SNV	None							None				None		None						HRD panel	MSKCC		FALSE	50.1040908	FALSE
FALSE	FALSE	TRUE		HRP	None				None	None	None							None				None		None						HRD panel	MSKCC		TRUE	48.4602558	FALSE
FALSE	FALSE	TRUE		HRP					None	None																				BRCA panel	MSKCC		TRUE	44.4492984	FALSE
TRUE	FALSE	TRUE		HRP					None	None	None							None				None		None						HRD panel	MSKCC		TRUE	47.2109412	FALSE
FALSE	FALSE	TRUE		HRP	None				None	None	None							None				None		None						HRD panel	MSKCC		FALSE	21.8958822	FALSE
FALSE	FALSE	TRUE		HRD					SNV	None	None							None				None		None						HRD panel	MSKCC		TRUE	43.3643673	FALSE
FALSE	FALSE	TRUE		HRD	None				None	None	VKS							None				None		None						HRD panel	MSKCC		FALSE	13.6438305	FALSE
FALSE	FALSE	TRUE		HRD	None				SNV	None	None							None				None		None						HRD panel	MSKCC		FALSE	26.6958804	FALSE
FALSE	TRUE	TRUE		HRP					None	None	None							None				None		None						HRD panel	MSKCC		TRUE	19.9890336	TRUE
FALSE	FALSE	TRUE		HRD					SNV	None	None							None				None		None						HRD panel	MSKCC		TRUE	24.0328677	TRUE
FALSE	FALSE	TRUE		HRP					None	None	None							None				None		None						HRD panel	MSKCC		TRUE	39.0903963	TRUE
FALSE	FALSE	TRUE		HRP					None	None	None							None				None		None						HRD panel	MSKCC		TRUE	55.232856	TRUE
FALSE	TRUE	FALSE		HRD	VKS	None	None	None	None	None	None	None	None	None	None	None	None	None	None	None	None	None	None	None	None	None	None	SNV	Low	WES	TCGA		TRUE	68.9424399	TRUE
FALSE	TRUE	TRUE		Ambiguous	None	None	None	None	SNV	None	None	Deep del.	None	None	None	None	None	None	None	None	None	None	None	None	None	None	Amp.	SNV	Low	WES	TCGA		TRUE	32.0876592	TRUE
TRUE	TRUE	TRUE		HRD	None	None	None	None	SNV	None	None	None	None	None	None	None	None	None	Deep del.	None	None	None	None	None	None	None	None	SNV		WES	TCGA		TRUE	30.5095776	FALSE
TRUE	TRUE	TRUE		HRD	None	None	None	None	SNV	None	None	None	None	None	None	None	None	None	None	None	None	None	None	None	None	None	Amp.	SNV	High	WES	TCGA		TRUE	91.6602396	FALSE
FALSE	FALSE	TRUE		HRD	None	None	None	None	SNV	None	None	None	None	None	None	None	None	None	None	None	None	None	None	None	None	None	None	None		WES	TCGA		TRUE	87.4848987	FALSE
FALSE	FALSE	TRUE		HRD	None	None	None	None	SNV	None	None	None	None	None	None	None	None	None	None	None	None	None	None	None	None	None	None	SNV	Low	WES	TCGA		TRUE	86.0054472	FALSE
FALSE	FALSE	TRUE		HRD	None	None	None	None	SNV	None	None	None	None	None	None	None	None	None	None	None	None	None	None	None	None	None	None	SNV	Low	WES	TCGA		TRUE	115.8903675	FALSE
FALSE	FALSE	TRUE		HRD	None	None	None	None	SNV	None	None	None	None	None	None	None	None	None	None	None	None	None	None	None	None	None	None	SNV		WES	TCGA		TRUE	76.9972314	TRUE
FALSE	FALSE	TRUE		HRD	None	None	None	None	SNV	None	None	None	None	None	None	None	None	None	None	None	None	None	None	None	None	None	None	SNV	Low	WES	TCGA		TRUE	26.8273872	FALSE
FALSE	FALSE	TRUE		HRD	None	None	None	None	SNV	None	None	None	None	None	None	None	None	None	None	None	None	None	None	None	None	None	None	SNV	Low	WES	TCGA		TRUE	27.616428	TRUE
TRUE	FALSE	TRUE		HRD	None	None	None	None	SNV	None	None	None	None	None	None	None	None	None	None	None	None	None	None	None	None	None	None	SNV		WES	TCGA		TRUE	38.2027254	TRUE
FALSE	FALSE	TRUE		HRD	None	None	None	None	SNV	None	None	None	None	None	None	None	None	None	None	None	None	None	None	None	None	None	None	SNV	Low	WES	TCGA		TRUE	59.1451833	TRUE
FALSE	FALSE	TRUE		HRD	None	None	None	None	SNV	None	None	None	None	None	None	None	None	None	None	None	None	None	None	None	None	None	None	SNV	Low	WES	TCGA		TRUE	38.0054652	TRUE
FALSE	FALSE	TRUE		HRD	None	None	None	None	SNV	None	None	None	None	None	None	None	None	None	None	None	None	None	None	None	None	None	None	SNV		WES	TCGA		TRUE	107.2766721	FALSE
FALSE	TRUE	TRUE		HRD	None	None	None	None	SNV	None	None	None	None	None	None	None	None	None	None	None	None	None	None	None	None	None	None	SNV		WES	TCGA		TRUE	115.06845	FALSE
FALSE	FALSE	TRUE		HRD	None	None	None	None	SNV	None	None	None	None	None	None	None	None	None	None	None	None	None	None	None	None	None	None	SNV		WES	TCGA		TRUE	34.9808088	TRUE
TRUE	TRUE	TRUE		HRD	None	None	None	None	SNV	None	None	None	None	None	None	None	None	None	None	None	None	None	None	None	None	None	None	SNV		WES	TCGA		TRUE	35.8684797	TRUE
FALSE	FALSE	TRUE		HRD	None	None	None	None	SNV	None	None	None	None	None	None	None	None	None	None	None	None	None	None	None	None	None	None	SNV		WES	TCGA		TRUE	26.958894	TRUE
FALSE	FALSE	TRUE		Ambiguous	None	None	None	None	None	SNV	None	None	None	None	None	None	None	None	None	None	None	None	None	None	None	None	Amp.	SNV	Low	WES	TCGA		TRUE	48.7890228	TRUE
TRUE	TRUE	TRUE		HRD	None	None	None	None	None	SNV	None	None	None	None	None	None	None	None	None	None	None	None	None	None	None	None	None	SNV		WES	TCGA		TRUE	34.8164253	TRUE
TRUE	FALSE	TRUE		HRD	None	None	None	None	None	SNV	None	None	None	None	None	None	None	None	None	None	None	None	None	None	None	None	None	SNV	Low	WES	TCGA		TRUE	33.3040971	TRUE
FALSE	FALSE	TRUE		HRD	None	None	None	None	None	SNV	None	None	None	None	None	None	None	None	None	None	None	None	None	None	None	None	None	SNV		WES	TCGA		TRUE	111.78078	FALSE
FALSE	FALSE	TRUE		HRD	None	None	None	None	None	SNV	None	None	None	None	None	None	None	None	None	None	None	None	None	None	None	None	None	SNV		WES	TCGA		TRUE	65.5232631	TRUE
FALSE	FALSE	TRUE		HRD	None	None	None	None	None	None	Deep del.	None	None	None	None	None	None	None	None	None	None	None	None	None	None	None	None	SNV	Low	WES	TCGA		TRUE	49.4136801	FALSE
TRUE	TRUE	TRUE		HRD	None	None	None	None	None	None	None	Deep del.	None	None	Deep del.	None	Deep del.	None	None	None	None	None	None	None	None	None	None	SNV	High	WES	TCGA		FALSE	9.9945168	TRUE
FALSE	FALSE	TRUE		HRD	None	None	None	None	None	None	None	None	Deep del.	None	None	None	None	None	None	None	None	None	None	None	None	None	None	SNV	Low	WES	TCGA		FALSE	34.1588913	TRUE
FALSE	FALSE	TRUE		HRD	None	None	None	None	None	None	None	None	None	None	None	None	None	None	None	None	None	None	None	None	None	None	None	SNV	Low	WES	TCGA		FALSE	15.3862956	FALSE
FALSE	FALSE	TRUE		HRD	None	None	None	None	None	None	None	None	None	None	None	None	Deep del.	None	None	None	None	None	None	None	None	None	None	SNV		WES	TCGA		FALSE	7.9890381	FALSE
FALSE	TRUE	TRUE		HRD	None	None	None	None	None	None	None	None	None	None	None	None	None	None	None	Deep del.	None	None	None	None	None	None	None	SNV	Low	WES	TCGA		FALSE	37.9725885	TRUE
TRUE	FALSE	TRUE		HRD	None	None	None	None	None	None	None	None	None	None	None	None	None	None	None	VKS	None	None	None	None	None	None	None	SNV		WES	TCGA		FALSE	11.3753382	TRUE
FALSE	FALSE	TRUE		HRP	None	None	None	None	None	None	None	None	None	None	None	None	None	None	None	None	None	None	None	None	None	None	Amp.	SNV		WES	TCGA		FALSE	19.4630064	TRUE
TRUE	TRUE	TRUE		HRP	None	None	None	None	None	None	None	None	None	None	None	None	None	None	None	None	None	None	None	None	None	None	Amp.	SNV	Low	WES	TCGA		FALSE	24.9534153	TRUE
FALSE	FALSE	TRUE		HRP	None	None	None	None	None	None	None	None	None	None	None	None	None	None	None	None	None	None	None	None	None	None	Amp.	SNV		WES	TCGA		FALSE	0.2958903	TRUE
FALSE	FALSE	TRUE		HRP	None	None	None	None	None	None	None	None	None	None	None	None	None	None	None	None	None	None	None	None	None	None	Amp.	SNV	Low	WES	TCGA		FALSE	39.7479303	FALSE
FALSE	FALSE	TRUE		HRP	None	None	None	None	None	None	None	None	None	None	None	None	None	None	None	None	None	None	None	None	None	None	Amp.	SNV	Low	WES	TCGA		FALSE	2.7287661	TRUE
TRUE	TRUE	TRUE		HRP	None	None	None	None	None	None	None	None	None	None	None	None	None	None	None	None	None	None	None	None	None	None	Amp.	SNV		WES	TCGA		FALSE	20.3506773	TRUE
FALSE	TRUE	TRUE		HRP	None	None	None	None	None	None	None	None	None	None	None	None	None	None	None	None	None	None	None	None	None	None	Amp.	SNV	Low	WES	TCGA		FALSE	13.6109538	TRUE
FALSE	FALSE	TRUE		HRP	None	None	None	None	None	None	None	None	None	None	None	None	None	None	None	None	None	None	None	None	None	None	Amp.	SNV	Low	WES	TCGA		FALSE	17.4575277	TRUE
FALSE	FALSE	TRUE		HRP	None	None	None	None	None	None	None	None	None	None	None	None	None	None	None	None	None	None	None	None	None	None	Amp.	SNV		WES	TCGA		FALSE	77.8849023	FALSE
FALSE	FALSE	TRUE		HRP	None	None	None	None	None	None	None	None	None	None	None	None	None	None	None	None	None	None	None	None	None	None	Amp.	SNV	Low	WES	TCGA		FALSE	29.1287562	FALSE
TRUE	FALSE	TRUE		HRP	None	None	None	None	None	None	None	None	None	None	None	None	None	None	None	None	None	None	None	None	None	None	Amp.	SNV		WES	TCGA		TRUE	33.4684806	TRUE
FALSE	FALSE	TRUE		HRP	None	None	None	None	None	None	None	None	None	None	None	None	None	None	None	None	None	None	None	None	None	None	Amp.	SNV	Low	WES	TCGA		FALSE	48.328749	TRUE
FALSE	FALSE	TRUE		HRP	None	None	None	None	None	None	None	None	None	None	None	None	None	None	None	None	None	None	None	None	None	None	Amp.	SNV	Low	WES	TCGA		FALSE	64.9972359	TRUE
TRUE	FALSE	TRUE		HRP	None	None	None	None	None	None	None	None	None	None	None	None	None	None	None	None	None	None	None	None	None	None	Amp.	SNV	Low	WES	TCGA		FALSE	52.0438161	TRUE
FALSE	FALSE	TRUE		HRP	None	None	None	None	None	None	None	None	None	None	None	None	None	None	None	None	None	None	None	None	None	None	Amp.	SNV	Low	WES	TCGA		FALSE	25.0849221	FALSE
FALSE	FALSE	TRUE		HRP	None	None	None	None	None	None	None	None	None	None	None	None	None	None	None	None	None	None	None	None	None	None	Amp.	SNV	Low	WES	TCGA		FALSE	44.5479285	TRUE
FALSE	FALSE	TRUE		HRD	None	None	None	None	None	None	None	None	None	None	None	None	None	None	None	None	None	None	None	None	None	None	Amp.	SNV	High	WES	TCGA		FALSE	28.5369756	TRUE
FALSE	FALSE	TRUE		HRP	None	None	None	None	None	None	None	None	None	None	None	None	None	None	None	None	None	None	None	None	None	None	Amp.	SNV		WES	TCGA		FALSE	70.8164118	TRUE
FALSE	FALSE	TRUE		HRP	None	None	None	None	None	None	None	None	None	None	None	None	None	None	None	None	None	None	None	None	None	None	Amp.	SNV	Low	WES	TCGA		FALSE	65.6876466	FALSE
FALSE	TRUE	FALSE		HRP	None	None	None	None	None	None	None	None	None	None	None	None	None	None	None	None	None	None	None	None	None	None	Amp.	SNV		WES	TCGA		FALSE	80.1533946	FALSE
FALSE	FALSE	TRUE		HRP	None	None	None	None	None	None	None	None	None	None	None	None	None	None	None	None	None	None	None	None	None	None	Amp.	SNV	Low	WES	TCGA		FALSE	4.8328749	FALSE
FALSE	FALSE	TRUE		HRP	None	None	None	None	None	None	None	None	None	None	None	None	None	None	None	None	None	None	None	None	None	None	None	SNV	Low	WES	TCGA		FALSE	15.0246519	TRUE
FALSE	FALSE	TRUE		HRP	None	None	None	None	None	None	None	None	None	None	None	None	None	None	None	None	None	None	None	None	None	None	None	SNV	Low	WES	TCGA		FALSE	20.6136909	TRUE
TRUE	FALSE	FALSE		HRP	None	None	None	None	None	None	None	None	None	None	None	None	None	None	None	None	None	None	None	None	None	None	None	SNV	Low	WES	TCGA		FALSE	49.0520364	TRUE
FALSE	FALSE	TRUE		HRP	None	None	None	None	None	None	None	None	None	None	None	None	None	None	None	None	None	None	None	None	None	None	None	SNV	Low	WES	TCGA		FALSE	17.9835549	FALSE
FALSE	FALSE	TRUE		HRP	None	None	None	None	None	None	None	None	None	None	None	None	None	None	None	None	None	None	None	None	None	None	None	SNV	Low	WES	TCGA		FALSE	1.1835612	TRUE
FALSE	FALSE	TRUE		HRP	None	None	None	None	None	None	None	None	None	None	None	None	None	None	None	None	None	None	None	None	None	None	None	SNV	Low	WES	TCGA		FALSE	6.1150662	FALSE
FALSE	FALSE	TRUE		HRP	None	None	None	None	None	None	None	None	None	None	None	None	None	None	None	None	None	None	None	None	None	None	None	SNV	Low	WES	TCGA		FALSE	57.2712114	TRUE
FALSE	FALSE	TRUE		HRP	None	None	None	None	None	None	None	None	None	None	None	None	None	None	None	None	None	None	None	None	None	None	None	SNV		WES	TCGA		FALSE	54.1150482	TRUE
FALSE	FALSE	TRUE		HRP	None	None	None	None	None	None	None	None	None	None	None	None	None	None	None	None	None	None	None	None	None	None	None	SNV		WES	TCGA		FALSE	34.0273845	TRUE
FALSE	FALSE	TRUE		HRP	None	None	None	None	None	None	None	None	None	None	None	None	None	None	None	None	None	None	None	None	None	None	None	SNV	Low	WES	TCGA		FALSE	13.0191732	TRUE
FALSE	FALSE	TRUE		HRP	None	None	None	None	None	None	None	None	None	None	None	None	None	None	None	None	None	None	None	None	None	None	None	SNV	Low	WES	TCGA		FALSE	42.0164226	TRUE
FALSE	FALSE	TRUE		HRP	None	None	None	None	None	None	None	None	None	None	None	None	None	None	None	None	None	None	None	None	None	None	None	SNV	Low	WES	TCGA		FALSE	18.9041025	TRUE
FALSE	FALSE	TRUE		HRP	None	None	None	None	None	None	None	None	None	None	None	None	None	None	None	None	None	None	None	None	None	None	None	SNV		WES	TCGA		FALSE	6.246573	FALSE
FALSE	FALSE	TRUE		HRP	None	None	None	None	None	None	None	None	None	None	None	None	None	None	None	None	None	None	None	None	None	None	None	SNV		WES	TCGA		FALSE	38.0383419	TRUE
FALSE	FALSE	TRUE		HRP	None	None	None	None	None	None	None	None	None	None	None	None	None	None	None	None	None	None	None	None	None	None	None	SNV		WES	TCGA		FALSE	45.0082023	TRUE
FALSE	FALSE	TRUE		HRP	None	None	None	None	None	None	None	None	None	None	None	None	None	None	None	None	None	None	None	None	None	None	None	SNV	Low	WES	TCGA		FALSE	44.5479285	TRUE
FALSE	FALSE	TRUE		HRP	None	None	None	None	None	None	None	None	None	None	None	None	None	None	None	None	None	None	None	None	None	None	None	SNV		WES	TCGA		FALSE	87.4848987	FALSE
FALSE	FALSE	TRUE		HRP	None	None	None	None	None	None	None	None	None	None	None	None	None	None	None	None	None	None	None	None	None	None	None	SNV		WES	TCGA		FALSE	50.3671044	TRUE
FALSE	FALSE	TRUE		HRP	None	None	None	None	None	None	None	None	None	None	None	None	None	None	None	None	None	None	None	None	None	None	None	SNV	Low	WES	TCGA		FALSE	85.9396938	FALSE
TRUE	TRUE	TRUE		HRP	None	None	None	None	None	None	None	None	None	None	None	None	None	None	None	None	None	None	None	None	None	None	None	SNV	Low	WES	TCGA		TRUE	32.3506728	TRUE
FALSE	FALSE	TRUE		HRP	None	None	None	None	None	None	None	None	None	None	None	None	None	None	None	None	None	None	None	None	None	None	None	SNV	Low	WES	TCGA		FALSE	47.5397082	TRUE
FALSE	FALSE	TRUE		HRP	None	None	None	None	None	None	None	None	None	None	None	None	None	None	None	None	None	None	None	None	None	None	None	SNV		WES	TCGA		TRUE	49.6766937	TRUE
FALSE	TRUE	TRUE		HRP	None	None	None	None	None	None	None	None	None	None	None	None	None	None	None	None	None	None	None	None	None	None	None	SNV	Low	WES	TCGA		FALSE	40.5369711	FALSE
FALSE	FALSE	TRUE		HRP	None	None	None	None	None	None	None	None	None	None	None	None	None	None	None	None	None	None	None	None	None	None	None	SNV	Low	WES	TCGA		FALSE	54.5095686	FALSE
FALSE	FALSE	TRUE		HRP	None	None	None	None	None	None	None	None	None	None	None	None	None	None	None	None	None	None	None	None	None	None	None	SNV		WES	TCGA		FALSE	7.6273944	FALSE
FALSE	FALSE	TRUE		HRD	None	None	None	None	None	None	None	None	None	None	None	None	None	None	None	None	None	None	None	None	None	None	None	SNV	High	WES	TCGA		FALSE	57.0739512	TRUE
TRUE	FALSE	TRUE		HRP	None	None	None	None	None	None	None	None	None	None	None	None	None	None	None	None	None	None	None	None	None	None	None	SNV	Low	WES	TCGA		FALSE	52.0438161	TRUE
FALSE	FALSE	TRUE		HRD	None	None	None	None	None	None	None	None	None	None	None	None	None	None	None	None	None	None	None	None	None	None	None	SNV	High	WES	TCGA		FALSE	33.9616311	TRUE
FALSE	TRUE	TRUE		HRP	None	None	None	None	None	None	None	None	None	None	None	None	None	None	None	None	None	None	None	None	None	None	None	SNV		WES	TCGA		TRUE	41.0629983	TRUE
FALSE	TRUE	TRUE		HRP	None	None	None	None	None	None	None	None	None	None	None	None	None	None	None	None	None	None	None	None	None	None	None	SNV		WES	TCGA		FALSE	18.5753355	TRUE
FALSE	FALSE	TRUE		HRP	None	None	None	None	None	None	None	None	None	None	None	None	None	None	None	None	None	None	None	None	None	None	None	SNV		WES	TCGA		FALSE	17.0301306	TRUE
FALSE	FALSE	TRUE		HRP	None	None	None	None	None	None	None	None	None	None	None	None	None	None	None	None	None	None	None	None	None	None	None	SNV	Low	WES	TCGA		FALSE	12.9534198	TRUE
TRUE	FALSE	TRUE		HRP	None	None	None	None	None	None	None	None	None	None	None	None	None	None	None	None	None	None	None	None	None	None	None	SNV	Low	WES	TCGA		FALSE	62.1698397	TRUE
TRUE	TRUE	TRUE		HRP	None	None	None	None	None	None	None	None	None	None	None	None	None	None	None	None	None	None	None	None	None	None	None	SNV		WES	TCGA		FALSE	26.9917707	TRUE
TRUE	FALSE	TRUE		HRD	None	None	None	None	None	None	None	None	None	None	None	None	None	None	None	None	None	None	None	None	None	None	None	SNV	High	WES	TCGA		FALSE	39.8465604	FALSE
FALSE	FALSE	TRUE		HRP	None	None	None	None	None	None	None	None	None	None	None	None	None	None	None	None	None	None	None	None	None	None	None	SNV		WES	TCGA		FALSE	42.0492993	TRUE
FALSE	FALSE	TRUE		HRP	None	None	None	None	None	None	None	None	None	None	None	None	None	None	None	None	None	None	None	None	None	None	None	SNV		WES	TCGA		FALSE	66.0492903	TRUE
TRUE	TRUE	TRUE		HRP	None	None	None	None	None	None	None	None	None	None	None	None	None	None	None	None	None	None	None	None	None	None	None	SNV		WES	TCGA		FALSE	31.0027281	TRUE
FALSE	TRUE	FALSE		HRP	None	None	None	None	None	None	None	None	None	None	None	None	None	None	None	None	None	None	None	None	None	None	None	SNV		WES	TCGA
FALSE	FALSE	TRUE		HRP	None	None	None	None	None	None	None	None	None	None	None	None	None	None	None	None	None	None	None	None	None	None	None	SNV	Low	WES	TCGA
FALSE	FALSE	TRUE		HRP	None	None	None	None	None	None	None	None	None	None	None	None	None	None	None	None	None	None	None	None	None	None	None	SNV	Low	WES	TCGA
FALSE	FALSE	TRUE		HRP	None	None	None	None	None	None	None	None	None	None	None	None	None	None	None	None	None	None	None	None	None	None	None	None	Low	WES	TCGA
TRUE	FALSE	TRUE		HRP	None	None	None	None	None	None	None	None	None	None	None	None	None	None	None	None	None	None	None	None	None	None	None	None	Low	WES	TCGA
FALSE	TRUE	TRUE		HRP	None	None	None	None	None	None	None	None	None	None	None	None	None	None	None	None	None	None	None	None	None	None	None	None	Low	WES	TCGA
FALSE	FALSE	FALSE
TRUE	FALSE	TRUE
FALSE	TRUE	TRUE
FALSE	FALSE	TRUE
FALSE	FALSE	TRUE
FALSE	FALSE	TRUE
TRUE	FALSE	FALSE
FALSE	FALSE	TRUE
FALSE	FALSE	TRUE
FALSE	FALSE	TRUE
FALSE	FALSE	TRUE
TRUE	FALSE	TRUE
FALSE	FALSE	TRUE
FALSE	FALSE	TRUE
FALSE	FALSE	TRUE
FALSE	FALSE	TRUE
FALSE	TRUE	TRUE
FALSE	FALSE	TRUE
FALSE	FALSE	TRUE
TRUE	TRUE	TRUE
TRUE	FALSE	TRUE
FALSE	FALSE	TRUE
FALSE	FALSE	TRUE
FALSE	TRUE	FALSE
FALSE	FALSE	TRUE
FALSE	FALSE	TRUE
FALSE	FALSE	TRUE
FALSE	FALSE	TRUE
FALSE	FALSE	TRUE
TRUE	TRUE	TRUE
FALSE	FALSE	TRUE
FALSE	FALSE	TRUE
FALSE	FALSE	TRUE
FALSE	FALSE	TRUE
TRUE	TRUE	TRUE
FALSE	FALSE	TRUE
FALSE	FALSE	TRUE
FALSE	FALSE	TRUE
TRUE	TRUE	TRUE
FALSE	FALSE	TRUE
FALSE	FALSE	TRUE
FALSE	FALSE	TRUE
FALSE	FALSE	TRUE
FALSE	FALSE	TRUE
FALSE	FALSE	TRUE
FALSE	FALSE	TRUE
FALSE	FALSE	TRUE
FALSE	FALSE	TRUE
FALSE	TRUE	TRUE
FALSE	FALSE	TRUE
FALSE	FALSE	TRUE
TRUE	TRUE	TRUE
FALSE	FALSE	TRUE
FALSE	FALSE	TRUE
FALSE	FALSE	TRUE
FALSE	FALSE	TRUE
FALSE	FALSE	TRUE
FALSE	TRUE	TRUE
FALSE	FALSE	TRUE
TRUE	TRUE	TRUE
FALSE	FALSE	TRUE
FALSE	FALSE	TRUE
FALSE	FALSE	TRUE
FALSE	FALSE	TRUE
FALSE	FALSE	TRUE
TRUE	FALSE	TRUE
FALSE	TRUE	FALSE
TRUE	FALSE	FALSE
FALSE	FALSE	TRUE
TRUE	FALSE	TRUE
FALSE	FALSE	TRUE
FALSE	FALSE	TRUE
FALSE	FALSE	TRUE
TRUE	TRUE	TRUE
FALSE	FALSE	TRUE
FALSE	FALSE	TRUE
FALSE	FALSE	TRUE
FALSE	FALSE	TRUE
TRUE	FALSE	TRUE
FALSE	FALSE	TRUE
TRUE	FALSE	TRUE
FALSE	FALSE	TRUE
FALSE	FALSE	TRUE
TRUE	TRUE	TRUE
TRUE	TRUE	TRUE
FALSE	TRUE	TRUE
FALSE	FALSE	TRUE
FALSE	FALSE	TRUE
FALSE	TRUE	TRUE
FALSE	FALSE	TRUE
FALSE	FALSE	TRUE
FALSE	FALSE	TRUE
TRUE	FALSE	FALSE
FALSE	TRUE	TRUE
FALSE	TRUE	TRUE
FALSE	FALSE	TRUE
FALSE	FALSE	TRUE
TRUE	TRUE	TRUE
TRUE	TRUE	TRUE
FALSE	FALSE	TRUE
TRUE	FALSE	TRUE
FALSE	FALSE	TRUE
FALSE	FALSE	TRUE
FALSE	FALSE	TRUE
TRUE	TRUE	FALSE
TRUE	TRUE	TRUE
FALSE	TRUE	TRUE
TRUE	TRUE	TRUE
FALSE	FALSE	FALSE
FALSE	FALSE	TRUE
FALSE	FALSE	TRUE
FALSE	FALSE	TRUE
FALSE	FALSE	TRUE
FALSE	FALSE	TRUE
TRUE	TRUE	TRUE
FALSE	FALSE	TRUE
FALSE	FALSE	TRUE
FALSE	FALSE	TRUE
TRUE	TRUE	TRUE
FALSE	FALSE	TRUE
FALSE	FALSE	TRUE
FALSE	FALSE	TRUE
TRUE	TRUE	TRUE
FALSE	FALSE	TRUE
TRUE	TRUE	TRUE
TRUE	TRUE	TRUE
FALSE	FALSE	TRUE
TRUE	FALSE	TRUE
FALSE	FALSE	TRUE
TRUE	TRUE	TRUE
FALSE	FALSE	TRUE
FALSE	FALSE	TRUE
FALSE	FALSE	TRUE
FALSE	FALSE	TRUE
FALSE	FALSE	TRUE
FALSE	FALSE	TRUE
FALSE	FALSE	TRUE
FALSE	FALSE	TRUE
FALSE	FALSE	TRUE
TRUE	TRUE	TRUE
FALSE	FALSE	TRUE
TRUE	FALSE	TRUE
TRUE	FALSE	TRUE
FALSE	FALSE	TRUE
TRUE	TRUE	FALSE
FALSE	TRUE	FALSE
FALSE	FALSE	TRUE
FALSE	FALSE	TRUE
FALSE	TRUE	FALSE
FALSE	FALSE	TRUE
FALSE	FALSE	TRUE
FALSE	FALSE	TRUE
FALSE	FALSE	TRUE
FALSE	FALSE	TRUE
FALSE	FALSE	TRUE
FALSE	TRUE	TRUE
FALSE	FALSE	TRUE
FALSE	FALSE	TRUE
FALSE	FALSE	TRUE
TRUE	FALSE	TRUE
FALSE	TRUE	TRUE
FALSE	FALSE	TRUE
FALSE	FALSE	TRUE
TRUE	FALSE	TRUE
FALSE	FALSE	TRUE
FALSE	TRUE	TRUE
FALSE	FALSE	TRUE
FALSE	FALSE	TRUE
FALSE	FALSE	TRUE
FALSE	FALSE	TRUE
FALSE	FALSE	TRUE
FALSE	FALSE	TRUE
FALSE	FALSE	TRUE
FALSE	FALSE	TRUE
FALSE	FALSE	TRUE
FALSE	FALSE	TRUE
FALSE	FALSE	TRUE
FALSE	FALSE	TRUE
FALSE	FALSE	TRUE
TRUE	FALSE	TRUE
TRUE	FALSE	TRUE
FALSE	FALSE	TRUE
TRUE	TRUE	TRUE
TRUE	TRUE	TRUE
FALSE	FALSE	TRUE
FALSE	FALSE	TRUE
FALSE	TRUE	TRUE
FALSE	FALSE	TRUE
TRUE	TRUE	TRUE
FALSE	FALSE	TRUE
FALSE	FALSE	TRUE
FALSE	FALSE	TRUE
FALSE	FALSE	TRUE
FALSE	FALSE	TRUE
FALSE	FALSE	TRUE
FALSE	FALSE	TRUE
TRUE	TRUE	TRUE
FALSE	FALSE	TRUE
FALSE	FALSE	TRUE
FALSE	FALSE	TRUE
TRUE	TRUE	TRUE
FALSE	FALSE	TRUE
FALSE	FALSE	TRUE
FALSE	FALSE	FALSE
FALSE	FALSE	TRUE
TRUE	FALSE	TRUE
FALSE	FALSE	TRUE
FALSE	TRUE	FALSE
FALSE	FALSE	TRUE
FALSE	FALSE	TRUE
FALSE	FALSE	FALSE
FALSE	FALSE	TRUE
FALSE	TRUE	TRUE
FALSE	FALSE	TRUE
FALSE	FALSE	TRUE
FALSE	FALSE	TRUE
TRUE	FALSE	TRUE
FALSE	FALSE	TRUE
FALSE	FALSE	TRUE
FALSE	FALSE	TRUE
FALSE	FALSE	TRUE
FALSE	FALSE	TRUE
FALSE	FALSE	TRUE
FALSE	FALSE	TRUE
FALSE	FALSE	TRUE
FALSE	FALSE	TRUE
FALSE	FALSE	TRUE
FALSE	FALSE	TRUE
TRUE	FALSE	TRUE
FALSE	FALSE	TRUE
FALSE	FALSE	TRUE
FALSE	FALSE	TRUE
FALSE	FALSE	TRUE
FALSE	FALSE	TRUE
TRUE	FALSE	TRUE
FALSE	FALSE	TRUE
TRUE	FALSE	TRUE
FALSE	FALSE	TRUE
FALSE	FALSE	TRUE
FALSE	FALSE	TRUE
FALSE	FALSE	TRUE
FALSE	FALSE	TRUE
FALSE	FALSE	TRUE
FALSE	FALSE	TRUE
FALSE	FALSE	TRUE
FALSE	FALSE	TRUE
TRUE	FALSE	TRUE
FALSE	FALSE	TRUE
FALSE	FALSE	TRUE
FALSE	FALSE	TRUE
FALSE	FALSE	TRUE
FALSE	FALSE	TRUE
FALSE	FALSE	TRUE
FALSE	FALSE	TRUE
FALSE	TRUE	TRUE
FALSE	FALSE	TRUE
TRUE	TRUE	TRUE
FALSE	FALSE	TRUE
FALSE	FALSE	TRUE
TRUE	TRUE	TRUE
FALSE	TRUE	TRUE
FALSE	FALSE	TRUE
TRUE	TRUE	TRUE
FALSE	FALSE	TRUE
FALSE	FALSE	TRUE
FALSE	FALSE	TRUE
FALSE	TRUE	TRUE
TRUE	TRUE	TRUE
FALSE	FALSE	TRUE
FALSE	FALSE	TRUE
TRUE	TRUE	TRUE
FALSE	FALSE	TRUE
FALSE	FALSE	TRUE
FALSE	FALSE	TRUE
FALSE	TRUE	TRUE
FALSE	FALSE	TRUE
FALSE	FALSE	TRUE
FALSE	FALSE	TRUE
FALSE	FALSE	TRUE
FALSE	FALSE	TRUE
FALSE	TRUE	TRUE
FALSE	FALSE	TRUE
TRUE	FALSE	TRUE
TRUE	FALSE	TRUE
TRUE	FALSE	FALSE
FALSE	FALSE	TRUE
TRUE	TRUE	FALSE
TRUE	TRUE	TRUE
FALSE	FALSE	TRUE
FALSE	TRUE	FALSE
FALSE	FALSE	TRUE
FALSE	FALSE	TRUE
FALSE	FALSE	TRUE
TRUE	FALSE	TRUE
FALSE	FALSE	TRUE
FALSE	FALSE	TRUE
FALSE	FALSE	TRUE
TRUE	FALSE	TRUE
FALSE	TRUE	TRUE
FALSE	FALSE	TRUE
FALSE	FALSE	TRUE
FALSE	FALSE	TRUE
FALSE	FALSE	TRUE
FALSE	TRUE	TRUE
FALSE	FALSE	TRUE
FALSE	FALSE	TRUE
FALSE	FALSE	TRUE
FALSE	FALSE	TRUE
FALSE	FALSE	TRUE
FALSE	FALSE	TRUE
TRUE	TRUE	TRUE
FALSE	TRUE	TRUE
FALSE	FALSE	TRUE
FALSE	FALSE	TRUE
FALSE	FALSE	TRUE
FALSE	TRUE	TRUE
FALSE	FALSE	TRUE
FALSE	TRUE	TRUE
TRUE	FALSE	TRUE
FALSE	FALSE	TRUE
FALSE	FALSE	TRUE
FALSE	FALSE	TRUE
FALSE	FALSE	TRUE
FALSE	FALSE	TRUE
FALSE	FALSE	TRUE
FALSE	FALSE	TRUE
TRUE	TRUE	TRUE
FALSE	FALSE	TRUE
FALSE	FALSE	TRUE
TRUE	TRUE	TRUE
FALSE	FALSE	TRUE
FALSE	FALSE	TRUE
FALSE	FALSE	TRUE
FALSE	FALSE	TRUE
FALSE	TRUE	TRUE
FALSE	FALSE	TRUE
FALSE	FALSE	TRUE
FALSE	FALSE	TRUE
FALSE	FALSE	TRUE
FALSE	FALSE	TRUE
FALSE	FALSE	TRUE
FALSE	FALSE	TRUE
FALSE	FALSE	TRUE
FALSE	FALSE	TRUE
TRUE	FALSE	TRUE
FALSE	FALSE	TRUE
FALSE	FALSE	TRUE
FALSE	FALSE	TRUE
FALSE	FALSE	TRUE
FALSE	FALSE	TRUE
FALSE	FALSE	TRUE
FALSE	FALSE	TRUE
FALSE	TRUE	TRUE
TRUE	TRUE	TRUE
FALSE	FALSE	TRUE
FALSE	FALSE	TRUE
FALSE	FALSE	TRUE
FALSE	FALSE	TRUE
FALSE	FALSE	TRUE
FALSE	TRUE	TRUE
FALSE	FALSE	TRUE
FALSE	FALSE	TRUE
TRUE	TRUE	TRUE
FALSE	FALSE	TRUE
FALSE	FALSE	TRUE
FALSE	FALSE	TRUE
FALSE	FALSE	TRUE
FALSE	TRUE	FALSE
FALSE	FALSE	TRUE
FALSE	FALSE	TRUE
TRUE	FALSE	TRUE
FALSE	TRUE	TRUE
FALSE	FALSE	TRUE
FALSE	FALSE	TRUE
FALSE	FALSE	TRUE
FALSE	FALSE	TRUE
FALSE	FALSE	TRUE
FALSE	FALSE	TRUE
TRUE	FALSE	TRUE
FALSE	FALSE	TRUE
TRUE	TRUE	TRUE
TRUE	TRUE	TRUE
TRUE	TRUE	FALSE
FALSE	TRUE	FALSE
FALSE	FALSE	TRUE
FALSE	FALSE	TRUE
FALSE	FALSE	TRUE
FALSE	FALSE	TRUE
FALSE	FALSE	TRUE
TRUE	FALSE	TRUE
FALSE	FALSE	FALSE
FALSE	FALSE	TRUE
FALSE	FALSE	TRUE
FALSE	FALSE	TRUE
FALSE	FALSE	TRUE
FALSE	FALSE	TRUE
FALSE	FALSE	TRUE
FALSE	FALSE	TRUE
FALSE	FALSE	TRUE
TRUE	FALSE	TRUE
FALSE	FALSE	TRUE
FALSE	FALSE	TRUE
TRUE	FALSE	FALSE
FALSE	FALSE	TRUE
FALSE	FALSE	TRUE
FALSE	TRUE	FALSE
FALSE	FALSE	TRUE
FALSE	TRUE	TRUE
FALSE	TRUE	TRUE
TRUE	FALSE	TRUE
FALSE	FALSE	TRUE
FALSE	FALSE	TRUE
FALSE	FALSE	TRUE
FALSE	FALSE	TRUE
FALSE	FALSE	TRUE
FALSE	FALSE	TRUE
FALSE	FALSE	TRUE
FALSE	FALSE	TRUE
FALSE	FALSE	TRUE
FALSE	FALSE	FALSE
FALSE	FALSE	TRUE
FALSE	TRUE	TRUE
FALSE	FALSE	TRUE
TRUE	FALSE	TRUE
TRUE	TRUE	TRUE
FALSE	FALSE	TRUE
TRUE	FALSE	FALSE
FALSE	FALSE	TRUE
FALSE	FALSE	TRUE
TRUE	TRUE	TRUE
FALSE	FALSE	TRUE
FALSE	FALSE	TRUE
FALSE	TRUE	TRUE
FALSE	FALSE	TRUE
TRUE	FALSE	FALSE
FALSE	FALSE	TRUE
FALSE	FALSE	TRUE
TRUE	FALSE	TRUE
FALSE	FALSE	TRUE
FALSE	FALSE	TRUE
TRUE	FALSE	TRUE
FALSE	FALSE	TRUE
FALSE	TRUE	TRUE
FALSE	FALSE	TRUE
FALSE	FALSE	TRUE
FALSE	FALSE	TRUE
FALSE	FALSE	TRUE
TRUE	TRUE	TRUE
FALSE	FALSE	TRUE
FALSE	FALSE	TRUE
FALSE	FALSE	TRUE
FALSE	FALSE	TRUE
FALSE	TRUE	FALSE
FALSE	FALSE	TRUE
FALSE	FALSE	TRUE
FALSE	FALSE	TRUE
FALSE	FALSE	TRUE
FALSE	FALSE	TRUE
FALSE	FALSE	TRUE
FALSE	TRUE	TRUE
FALSE	FALSE	TRUE
FALSE	TRUE	TRUE
FALSE	TRUE	TRUE
FALSE	FALSE	TRUE
FALSE	FALSE	TRUE
FALSE	FALSE	TRUE
FALSE	FALSE	TRUE
FALSE	FALSE	TRUE
TRUE	TRUE	TRUE
FALSE	FALSE	TRUE
FALSE	FALSE	TRUE
TRUE	TRUE	TRUE
FALSE	FALSE	TRUE
FALSE	FALSE	TRUE
FALSE	FALSE	TRUE
FALSE	FALSE	TRUE
TRUE	FALSE	TRUE
FALSE	FALSE	TRUE
FALSE	FALSE	TRUE
TRUE	TRUE	TRUE
FALSE	FALSE	TRUE
FALSE	FALSE	TRUE
FALSE	FALSE	TRUE
FALSE	FALSE	TRUE
FALSE	FALSE	TRUE
TRUE	FALSE	TRUE
FALSE	FALSE	TRUE
TRUE	FALSE	TRUE
TRUE	TRUE	TRUE
FALSE	FALSE	TRUE
FALSE	TRUE	TRUE
FALSE	FALSE	TRUE
TRUE	TRUE	TRUE
TRUE	TRUE	TRUE
FALSE	FALSE	TRUE
TRUE	TRUE	TRUE
FALSE	FALSE	TRUE
TRUE	TRUE	TRUE
TRUE	FALSE	TRUE
FALSE	FALSE	TRUE
FALSE	FALSE	TRUE
FALSE	FALSE	TRUE
FALSE	FALSE	TRUE
FALSE	FALSE	TRUE
FALSE	FALSE	TRUE
FALSE	FALSE	TRUE
FALSE	FALSE	TRUE
FALSE	FALSE	TRUE
FALSE	FALSE	FALSE
FALSE	FALSE	TRUE
FALSE	FALSE	FALSE
FALSE	FALSE	TRUE
FALSE	FALSE	TRUE
FALSE	TRUE	FALSE
TRUE	TRUE	TRUE
FALSE	FALSE	TRUE
FALSE	FALSE	TRUE
FALSE	FALSE	TRUE
FALSE	FALSE	TRUE
TRUE	FALSE	TRUE
FALSE	FALSE	TRUE
FALSE	FALSE	TRUE
TRUE	FALSE	TRUE
FALSE	FALSE	TRUE
FALSE	FALSE	TRUE
FALSE	FALSE	TRUE
TRUE	TRUE	TRUE
TRUE	FALSE	TRUE
FALSE	FALSE	TRUE
FALSE	FALSE	TRUE
TRUE	TRUE	TRUE
FALSE	FALSE	TRUE
FALSE	TRUE	TRUE
TRUE	FALSE	TRUE
FALSE	FALSE	TRUE
FALSE	FALSE	TRUE
FALSE	FALSE	TRUE
FALSE	TRUE	TRUE
FALSE	FALSE	TRUE
FALSE	FALSE	TRUE
FALSE	FALSE	TRUE
TRUE	FALSE	TRUE
FALSE	FALSE	TRUE
FALSE	FALSE	TRUE
FALSE	FALSE	TRUE
FALSE	FALSE	TRUE
FALSE	FALSE	TRUE
TRUE	TRUE	TRUE
TRUE	TRUE	TRUE
TRUE	FALSE	TRUE
FALSE	FALSE	TRUE
TRUE	FALSE	TRUE
FALSE	FALSE	TRUE
FALSE	FALSE	TRUE
FALSE	FALSE	TRUE
FALSE	FALSE	TRUE
FALSE	TRUE	TRUE
FALSE	FALSE	TRUE
FALSE	FALSE	TRUE
FALSE	FALSE	TRUE
FALSE	FALSE	TRUE
FALSE	FALSE	TRUE
TRUE	TRUE	FALSE
TRUE	TRUE	TRUE
FALSE	FALSE	TRUE
FALSE	FALSE	TRUE
FALSE	FALSE	TRUE
FALSE	FALSE	TRUE
FALSE	FALSE	TRUE
FALSE	FALSE	TRUE
FALSE	FALSE	TRUE
FALSE	FALSE	TRUE
FALSE	FALSE	TRUE
TRUE	TRUE	TRUE
TRUE	TRUE	FALSE
FALSE	FALSE	TRUE
FALSE	FALSE	TRUE
FALSE	FALSE	TRUE
FALSE	FALSE	TRUE
FALSE	FALSE	TRUE
FALSE	FALSE	TRUE
FALSE	TRUE	TRUE
FALSE	FALSE	TRUE
FALSE	TRUE	TRUE
FALSE	TRUE	FALSE
FALSE	FALSE	TRUE
FALSE	FALSE	TRUE
TRUE	FALSE	TRUE
FALSE	FALSE	TRUE
TRUE	FALSE	TRUE
FALSE	FALSE	TRUE
FALSE	FALSE	TRUE
FALSE	FALSE	TRUE
FALSE	FALSE	TRUE
FALSE	FALSE	TRUE
TRUE	TRUE	TRUE
FALSE	FALSE	TRUE
FALSE	FALSE	TRUE
FALSE	FALSE	TRUE
FALSE	FALSE	TRUE
FALSE	FALSE	TRUE
FALSE	FALSE	TRUE
FALSE	FALSE	TRUE
FALSE	FALSE	TRUE
FALSE	FALSE	TRUE
FALSE	FALSE	TRUE
FALSE	FALSE	TRUE
FALSE	FALSE	TRUE
FALSE	FALSE	TRUE
FALSE	TRUE	TRUE
FALSE	FALSE	TRUE
FALSE	TRUE	FALSE
FALSE	FALSE	TRUE
FALSE	FALSE	TRUE
FALSE	TRUE	TRUE
FALSE	TRUE	FALSE
FALSE	FALSE	TRUE
FALSE	FALSE	TRUE
FALSE	FALSE	TRUE
TRUE	FALSE	TRUE
FALSE	FALSE	TRUE
FALSE	FALSE	TRUE
TRUE	TRUE	TRUE
FALSE	FALSE	TRUE
FALSE	FALSE	TRUE
FALSE	FALSE	TRUE
FALSE	FALSE	TRUE
FALSE	FALSE	TRUE
FALSE	FALSE	TRUE
FALSE	FALSE	TRUE
FALSE	TRUE	TRUE
FALSE	FALSE	TRUE
TRUE	TRUE	TRUE
FALSE	FALSE	TRUE
FALSE	FALSE	TRUE
FALSE	FALSE	TRUE
FALSE	FALSE	TRUE
TRUE	TRUE	TRUE
TRUE	FALSE	TRUE
FALSE	FALSE	TRUE
FALSE	FALSE	TRUE
FALSE	FALSE	TRUE
TRUE	FALSE	TRUE
FALSE	FALSE	TRUE
FALSE	FALSE	TRUE
FALSE	FALSE	TRUE
FALSE	FALSE	TRUE
FALSE	FALSE	TRUE
FALSE	FALSE	TRUE
FALSE	FALSE	TRUE
FALSE	FALSE	TRUE
FALSE	FALSE	TRUE
FALSE	FALSE	TRUE
TRUE	TRUE	TRUE
TRUE	TRUE	TRUE
FALSE	FALSE	TRUE
FALSE	FALSE	TRUE
TRUE	FALSE	FALSE
FALSE	FALSE	TRUE
FALSE	TRUE	TRUE
FALSE	FALSE	TRUE
FALSE	FALSE	TRUE
FALSE	FALSE	TRUE
TRUE	TRUE	TRUE
FALSE	FALSE	TRUE
FALSE	FALSE	TRUE
FALSE	FALSE	TRUE
FALSE	FALSE	TRUE
FALSE	FALSE	TRUE
FALSE	FALSE	TRUE
FALSE	FALSE	TRUE
FALSE	FALSE	TRUE
FALSE	TRUE	TRUE
FALSE	FALSE	TRUE
FALSE	TRUE	FALSE
TRUE	TRUE	TRUE
FALSE	FALSE	TRUE
FALSE	FALSE	TRUE
FALSE	FALSE	TRUE
FALSE	FALSE	TRUE
FALSE	FALSE	TRUE
FALSE	FALSE	TRUE
FALSE	FALSE	TRUE
TRUE	FALSE	TRUE
TRUE	TRUE	TRUE
FALSE	FALSE	TRUE
FALSE	FALSE	TRUE
FALSE	FALSE	TRUE
FALSE	FALSE	TRUE
FALSE	FALSE	TRUE
FALSE	FALSE	TRUE
FALSE	TRUE	TRUE
FALSE	FALSE	TRUE
FALSE	FALSE	TRUE
FALSE	FALSE	TRUE
FALSE	FALSE	TRUE
FALSE	TRUE	FALSE
FALSE	FALSE	TRUE
TRUE	FALSE	TRUE
FALSE	TRUE	FALSE
FALSE	FALSE	TRUE
FALSE	FALSE	TRUE
FALSE	FALSE	TRUE
FALSE	FALSE	TRUE
FALSE	FALSE	TRUE
FALSE	TRUE	FALSE
FALSE	FALSE	TRUE
TRUE	FALSE	TRUE
FALSE	FALSE	TRUE
TRUE	FALSE	TRUE
TRUE	TRUE	TRUE
TRUE	TRUE	TRUE
FALSE	FALSE	TRUE
TRUE	FALSE	TRUE
FALSE	TRUE	TRUE
FALSE	TRUE	FALSE
FALSE	FALSE	TRUE
FALSE	FALSE	TRUE
FALSE	FALSE	TRUE
TRUE	TRUE	TRUE
FALSE	FALSE	TRUE
FALSE	TRUE	TRUE
FALSE	FALSE	TRUE
FALSE	FALSE	TRUE
TRUE	TRUE	FALSE
FALSE	FALSE	TRUE
FALSE	FALSE	TRUE
FALSE	FALSE	TRUE
FALSE	TRUE	TRUE
FALSE	FALSE	TRUE
FALSE	FALSE	TRUE
FALSE	FALSE	TRUE
FALSE	TRUE	FALSE
FALSE	FALSE	TRUE
FALSE	FALSE	TRUE
FALSE	FALSE	TRUE
TRUE	TRUE	TRUE
FALSE	FALSE	TRUE
FALSE	FALSE	TRUE
TRUE	FALSE	TRUE
FALSE	FALSE	TRUE
TRUE	TRUE	TRUE
FALSE	FALSE	TRUE
FALSE	FALSE	TRUE
FALSE	FALSE	TRUE
FALSE	FALSE	TRUE
FALSE	FALSE	TRUE
FALSE	FALSE	TRUE
FALSE	FALSE	TRUE
FALSE	FALSE	TRUE
FALSE	FALSE	TRUE
TRUE	FALSE	TRUE
FALSE	FALSE	TRUE
FALSE	FALSE	TRUE
TRUE	FALSE	TRUE
FALSE	TRUE	FALSE
TRUE	TRUE	TRUE
FALSE	FALSE	TRUE
FALSE	FALSE	TRUE
FALSE	FALSE	TRUE
FALSE	FALSE	TRUE
FALSE	FALSE	TRUE
FALSE	TRUE	FALSE
FALSE	TRUE	TRUE
TRUE	FALSE	TRUE
FALSE	TRUE	TRUE
TRUE	FALSE	FALSE
FALSE	FALSE	TRUE
FALSE	FALSE	TRUE
TRUE	FALSE	TRUE
TRUE	TRUE	TRUE
FALSE	FALSE	TRUE
FALSE	FALSE	TRUE
FALSE	TRUE	TRUE
FALSE	FALSE	TRUE
TRUE	TRUE	TRUE
FALSE	FALSE	TRUE
FALSE	FALSE	TRUE
FALSE	TRUE	TRUE
FALSE	FALSE	TRUE
FALSE	FALSE	TRUE
FALSE	FALSE	TRUE
FALSE	FALSE	TRUE
TRUE	TRUE	TRUE
FALSE	FALSE	TRUE
FALSE	FALSE	TRUE
TRUE	TRUE	TRUE
TRUE	FALSE	FALSE
FALSE	TRUE	FALSE
FALSE	TRUE	TRUE
FALSE	FALSE	TRUE
FALSE	FALSE	TRUE
FALSE	FALSE	TRUE
FALSE	FALSE	TRUE
FALSE	FALSE	TRUE
FALSE	FALSE	TRUE
FALSE	TRUE	FALSE
FALSE	FALSE	TRUE
FALSE	FALSE	FALSE
FALSE	FALSE	TRUE
FALSE	FALSE	TRUE
TRUE	TRUE	TRUE
TRUE	FALSE	FALSE
FALSE	FALSE	TRUE
FALSE	FALSE	TRUE
TRUE	TRUE	TRUE
FALSE	FALSE	TRUE
FALSE	FALSE	TRUE
FALSE	FALSE	TRUE
FALSE	TRUE	TRUE
FALSE	FALSE	TRUE
FALSE	FALSE	TRUE
TRUE	FALSE	TRUE
FALSE	FALSE	TRUE
FALSE	FALSE	TRUE
FALSE	FALSE	TRUE
FALSE	FALSE	TRUE
FALSE	TRUE	TRUE
FALSE	FALSE	TRUE
TRUE	FALSE	FALSE
TRUE	FALSE	TRUE
FALSE	FALSE	TRUE
FALSE	FALSE	TRUE
TRUE	FALSE	TRUE
FALSE	FALSE	TRUE
TRUE	TRUE	TRUE
FALSE	TRUE	TRUE
TRUE	TRUE	TRUE
FALSE	FALSE	TRUE
FALSE	FALSE	TRUE
TRUE	FALSE	TRUE
TRUE	TRUE	TRUE
TRUE	FALSE	TRUE
FALSE	FALSE	TRUE
TRUE	TRUE	TRUE
FALSE	FALSE	TRUE
TRUE	TRUE	TRUE
TRUE	FALSE	TRUE
FALSE	FALSE	TRUE
FALSE	FALSE	TRUE
