# Supplementary material for: Multimodal data integration using machine learning improves risk stratification of high-grade serous ovarian cancer
Source: Nat Cancer. 2022 Jun 28;3(6):723–33. doi: 10.1038/s43018-022-00388-9 (PMC9239907; doi:10.1038/s43018-022-00388-9)
Supplement: Source Data Fig. 3 — Radiomic feature log HRs, radiomic model forest plot and radiomic score versus OS and c-Indices. [file 43018_2022_388_MOESM6_ESM.csv]

3b (omentum, before filtering by IQR -- see Supp Data 1 for corrected p values)				3c (ovary, before filtering by IQR)				3d (forest plot)											3e (autocorrelation vs OS)				3f (train/test c-Index)								3g (train KM plot)					3h (test KM plot)
feat	p	stat		feat	p	stat		covariate	coef	exp(coef)	se(coef)	coef lower 95%	coef upper 95%	exp(coef) lower 95%	exp(coef) upper 95%	z	p		wavelet-HLL_glcm_Autocorrelation	duration	observed		split	model	c	lower_ci	upper_ci	lower_bound	upper_bound		score	duration	observed	risk group		score	duration	observed	risk group
wavelet-HLL_glcm_Autocorrelation	8.61E-05	1.679960254		wavelet-LHH_glcm_Contrast	0.002665202	-1.875620268		wavelet-HLL_glcm_Autocorrelation	0.962817383	2.619064997	0.218722585	0.534128993	1.391505773	1.70596169	4.020900059	4.402002568	1.07E-05		0.348060604	37.6438215	TRUE		train	R	0.551461275	0.00212771	0.003031695	0.549333565	0.55449297		-1.120481193	37.6438215	TRUE	higher risk		-0.919757817	74.0712051	FALSE	lower risk
wavelet-HLL_gldm_HighGrayLevelEmphasis	9.00E-05	1.671695797		wavelet-LHH_glcm_DifferenceAverage	0.003081834	-1.425801929													0.144181201	58.2246357	FALSE		test	R	0.531971581	0.014796008	0.015258969	0.517175573	0.54723055		-0.920774235	58.2246357	FALSE	lower risk		-0.905845758	74.1040818	FALSE	lower risk
wavelet-HLL_glrlm_HighGrayLevelRunEmphasis	9.10E-05	1.661559471		wavelet-LHH_glcm_Idm	0.003210518	1.334724193													0.137041341	22.027389	TRUE										-0.914466188	22.027389	TRUE	lower risk		-1.011499556	51.0246384	FALSE	higher risk
wavelet-HLL_gldm_LargeDependenceHighGrayLevelEmphasis	0.000110485	1.721512331		wavelet-HHH_glcm_ClusterProminence	0.003290098	2.064738424													0	50.3342277	FALSE										-0.801427657	50.3342277	FALSE	lower risk		-0.85420933	74.2684653	FALSE	lower risk
wavelet-HLL_glszm_HighGrayLevelZoneEmphasis	0.000112994	1.687129942		wavelet-LHH_glcm_Id	0.003309834	1.279840452													0.06698382	70.4547681	FALSE										-0.854817414	70.4547681	FALSE	lower risk		-2.097892922	12.0986256	TRUE	higher risk
wavelet-HLL_glcm_SumAverage	0.000148725	1.626796351		wavelet-HHH_glcm_Correlation	0.004023225	1.965391098													0.14162423	45.2383392	FALSE										-0.918510172	45.2383392	FALSE	lower risk		-0.855299001	15.7479393	TRUE	lower risk
wavelet-HLL_glcm_JointAverage	0.000148725	1.626796351		wavelet-HHH_glcm_InverseVariance	0.004025747	-1.923459744													0.066006013	54.6081987	TRUE										-0.854013025	54.6081987	TRUE	lower risk		-1.009778988	31.890399	TRUE	higher risk
wavelet-HLL_glrlm_ShortRunHighGrayLevelEmphasis	0.000169128	1.603570336		wavelet-LHH_glcm_InverseVariance	0.004030455	-1.260913522													0.070469257	31.8575223	TRUE										-0.857690862	31.8575223	TRUE	lower risk		-1.28473459	29.9835504	TRUE	higher risk
wavelet-HLL_glrlm_LongRunHighGrayLevelEmphasis	0.000256773	1.683558961		wavelet-HHH_glcm_Id	0.004041055	1.922304652													0.238484924	75.6821634	FALSE										-1.008291042	75.6821634	FALSE	higher risk		-0.921137988	49.9397073	TRUE	lower risk
wavelet-HLL_glcm_Idn	0.001318066	1.374884033		wavelet-HHH_glcm_Idm	0.004043909	1.922069661													0.147244071	15.3534189	TRUE										-0.923493591	15.3534189	TRUE	higher risk		-1.006988966	21.041088	TRUE	higher risk
wavelet-HLL_glcm_Idmn	0.001482739	1.329095017		wavelet-HHH_glcm_DifferenceAverage	0.00405604	-1.921282871													0.125221977	75.3862731	FALSE										-0.904118653	75.3862731	FALSE	lower risk		-0.997432943	37.7424516	TRUE	higher risk
wavelet-HLL_glszm_SmallAreaHighGrayLevelEmphasis	0.001560867	1.199763279		wavelet-HHH_glcm_Contrast	0.004123284	-1.916973339													0.487327242	43.726011	TRUE										-1.281263332	43.726011	TRUE	higher risk		-0.917638503	55.4629929	FALSE	lower risk
wavelet-HLL_ngtdm_Complexity	0.003100837	1.153518813		wavelet-LHH_glcm_Correlation	0.004479808	1.244352484													0.638953809	50.5314879	TRUE										-1.482656281	50.5314879	TRUE	higher risk		-1.127822257	50.9917617	FALSE	higher risk
wavelet-HLL_glrlm_LowGrayLevelRunEmphasis	0.004210684	-2.039724711		wavelet-HHH_ngtdm_Contrast	0.004892363	-1.916160394													0.350874249	71.5725759	FALSE										-1.123520721	71.5725759	FALSE	higher risk		-1.007721275	50.1698442	FALSE	higher risk
wavelet-HLL_gldm_SmallDependenceHighGrayLevelEmphasis	0.004232501	1.184562094		wavelet-HHH_glcm_ClusterTendency	0.005846091	1.90487603													0.141985581	71.2766856	FALSE										-0.918829791	71.2766856	FALSE	lower risk		-1.006364283	49.2164199	FALSE	higher risk
wavelet-HLL_ngtdm_Contrast	0.006166151	-1.271601861		wavelet-LHL_glcm_Correlation	0.006090576	1.186458136													0.638257865	21.5671152	TRUE										-1.481663135	21.5671152	TRUE	higher risk		-1.007336786	35.4410826	FALSE	higher risk
wavelet-HLL_glrlm_ShortRunLowGrayLevelEmphasis	0.011061711	-1.637074448		wavelet-LHL_glszm_HighGrayLevelZoneEmphasis	0.007021968	-1.331767262													0.146157463	46.0602567	TRUE										-0.922527932	46.0602567	TRUE	higher risk		-0.914455144	37.8739584	TRUE	lower risk
wavelet-HLL_gldm_LowGrayLevelEmphasis	0.012485584	-1.685723106		wavelet-LHH_glcm_ClusterTendency	0.007293121	1.181344368													0.065716273	65.0301126	FALSE										-0.853774817	65.0301126	FALSE	lower risk		-0.921049171	40.5369711	FALSE	lower risk
wavelet-HLL_glszm_LowGrayLevelZoneEmphasis	0.015601498	-1.826227832		wavelet-LHL_glrlm_ShortRunHighGrayLevelEmphasis	0.007369462	-1.381418046													0.235736636	48.6246393	TRUE										-1.005626531	48.6246393	TRUE	higher risk		-1.128705112	21.8958822	FALSE	higher risk
wavelet-HHH_glszm_GrayLevelNonUniformity	0.020387278	1.086720405		wavelet-LHL_glrlm_HighGrayLevelRunEmphasis	0.008371094	-1.289291205													0.05832895	8.8438323	TRUE										-0.847723766	8.8438323	TRUE	lower risk		-1.473647875	43.3643673	FALSE	higher risk
wavelet-HLL_gldm_LargeDependenceLowGrayLevelEmphasis	0.022643297	-1.607266735		wavelet-LHL_gldm_HighGrayLevelEmphasis	0.008466437	-1.287883343													0.351247881	66.5095641	FALSE										-1.123924969	66.5095641	FALSE	higher risk		-0.915867719	13.6438305	FALSE	lower risk
wavelet-HLH_glszm_ZoneEntropy	0.030829015	1.211542547		wavelet-LHL_glcm_Autocorrelation	0.008838941	-1.282033288													0.146650632	24.5917716	TRUE										-0.922966082	24.5917716	TRUE	higher risk		-1.00994879	41.3260119	FALSE	higher risk
wavelet-HLL_glrlm_LongRunLowGrayLevelEmphasis	0.036659477	-1.264303146		wavelet-LHL_glcm_SumAverage	0.009434085	-1.126202195													0.008802643	63.2218941	FALSE										-0.808248893	63.2218941	FALSE	lower risk		-1.003938835	54.575322	FALSE	higher risk
wavelet-HHH_glszm_SizeZoneNonUniformityNormalized	0.039144001	-0.589140982		wavelet-LHL_glcm_JointAverage	0.009434085	-1.126202195													0.224864348	38.7287526	TRUE										-0.99515451	38.7287526	TRUE	higher risk		-0.919258623	25.7424561	TRUE	lower risk
wavelet-HHH_glszm_ZoneEntropy	0.039210482	0.654005489		wavelet-LHL_glcm_DifferenceVariance	0.012326889	-1.268820339													0.351258286	30.2794407	TRUE										-1.123936228	30.2794407	TRUE	higher risk		-1.008820804	47.1123111	FALSE	higher risk
wavelet-HHH_glcm_Imc2	0.039213311	-1.046599168		wavelet-HHL_glcm_Correlation	0.013240648	1.396668937													0.143600518	43.3643673	TRUE										-0.920259581	43.3643673	TRUE	lower risk		-0.921430466	8.0876682	TRUE	lower risk
wavelet-HHH_glcm_MaximumProbability	0.039289584	-0.718539255		wavelet-LHL_glrlm_GrayLevelVariance	0.017251345	-1.200238597													0.238311171	62.46573	FALSE										-1.008122376	62.46573	FALSE	higher risk		-1.007072312	26.0054697	TRUE	higher risk
wavelet-LLH_glrlm_HighGrayLevelRunEmphasis	0.041058672	0.869936723		wavelet-LHL_glcm_Contrast	0.018331463	-1.164003459													0.481839947	14.6630082	TRUE										-1.274511931	14.6630082	TRUE	higher risk		-0.851173196	29.1945096	TRUE	lower risk
wavelet-LLH_glrlm_LongRunHighGrayLevelEmphasis	0.043024389	0.836549447		wavelet-LHL_glcm_MCC	0.020289951	-0.928400165													0.064741171	16.5041034	TRUE										-0.85297363	16.5041034	TRUE	lower risk		-1.280768951	25.7095794	TRUE	higher risk
wavelet-LLH_gldm_HighGrayLevelEmphasis	0.044272506	0.861399376		wavelet-LHL_glcm_SumSquares	0.024551982	-1.145167388													0.143838261	49.6766937	TRUE										-0.920470256	49.6766937	TRUE	lower risk		-0.851310393	39.2547798	TRUE	lower risk
wavelet-LLH_glcm_Autocorrelation	0.044982933	0.860002716		wavelet-LHL_gldm_DependenceNonUniformityNormalized	0.025002431	-1.232820088													0.141573521	23.1780735	TRUE										-0.918465328	23.1780735	TRUE	lower risk		-1.011147752	34.4876583	TRUE	higher risk
wavelet-HHH_glcm_Imc1	0.046187366	0.794199348		wavelet-LHL_glcm_Imc2	0.02642352	-0.857648978													0.068508607	52.8986103	TRUE										-0.856073286	52.8986103	TRUE	lower risk		-1.009705776	37.479438	TRUE	higher risk
wavelet-LLH_glrlm_ShortRunHighGrayLevelEmphasis	0.047009389	0.886220124		wavelet-LHL_gldm_GrayLevelVariance	0.027506471	-1.080615417													0.638520048	58.4876493	TRUE										-1.482037205	58.4876493	TRUE	higher risk		-1.008416983	42.9369702	TRUE	higher risk
wavelet-LLH_glcm_JointAverage	0.048053103	0.737160058		wavelet-LHH_glcm_SumEntropy	0.030260192	1.168119993													0.235341802	39.0903963	FALSE										-1.005244311	39.0903963	FALSE	higher risk		-1.28236421	20.5150608	TRUE	higher risk
wavelet-LLH_glcm_SumAverage	0.048053103	0.737160058		wavelet-LHL_gldm_DependenceVariance	0.030978499	1.211519935													0.143671876	58.4218959	FALSE										-0.920322809	58.4218959	FALSE	lower risk		-0.922366773	30.3780708	TRUE	higher risk
wavelet-HHH_glcm_MCC	0.052069583	-0.683613678		wavelet-LHL_glcm_Idm	0.031949547	0.885320017													0.488532758	22.8164298	TRUE										-1.282751347	22.8164298	TRUE	higher risk		-0.857035247	47.4082014	TRUE	lower risk
wavelet-HLL_gldm_SmallDependenceLowGrayLevelEmphasis	0.054407672	-1.040118994		wavelet-LHL_gldm_SmallDependenceHighGrayLevelEmphasis	0.03203789	-1.313015958													0.144304945	13.5452004	TRUE										-0.920883945	13.5452004	TRUE	lower risk		-1.00279219	2.5315059	TRUE	higher risk
wavelet-HHH_glcm_DifferenceEntropy	0.055933285	0.728658603		wavelet-LHL_glszm_SmallAreaHighGrayLevelEmphasis	0.032945565	-1.404262623													0.487106239	12.6246528	TRUE										-1.280990727	12.6246528	TRUE	higher risk		-0.920509971	51.8794326	TRUE	lower risk
wavelet-LLH_gldm_LargeDependenceHighGrayLevelEmphasis	0.056293748	0.807640346		wavelet-LHL_glcm_Id	0.03308564	0.901435178													0.24165555	57.6657318	FALSE										-1.011373789	57.6657318	FALSE	higher risk		-0.854745241	26.958894	TRUE	lower risk
wavelet-HLL_glcm_MCC	0.056396826	0.901155284		wavelet-LHL_glcm_InverseVariance	0.033159171	1.174590557													0.142583266	24.6904017	TRUE										-0.919358695	24.6904017	TRUE	lower risk		-0.921949946	25.5123192	FALSE	higher risk
wavelet-LLH_gldm_LargeDependenceLowGrayLevelEmphasis	0.061433325	-0.526276039		wavelet-HHH_glszm_SizeZoneNonUniformityNormalized	0.034113808	0.842691068													0.146445136	55.5944997	TRUE										-0.922783486	55.5944997	TRUE	higher risk
wavelet-HLL_glszm_ZoneEntropy	0.064166337	0.945630694		wavelet-LHL_glszm_GrayLevelVariance	0.034178714	-1.129792764													0.143276212	42.082176	TRUE										-0.919972277	42.082176	TRUE	lower risk
wavelet-LLH_glszm_GrayLevelNonUniformity	0.068680148	0.80561964		wavelet-LHH_glcm_MaximumProbability	0.03430317	-1.258967491													0.133438448	56.8438143	FALSE										-0.911299466	56.8438143	FALSE	lower risk
wavelet-LLL_glszm_ZoneEntropy	0.069349266	0.79104129		wavelet-LHL_glcm_DifferenceEntropy	0.034749346	-0.938782085													0.48618997	24.5917716	TRUE										-1.279861135	24.5917716	TRUE	higher risk
wavelet-LLH_gldm_LowGrayLevelEmphasis	0.07082424	-0.467273968		wavelet-LHL_glcm_DifferenceAverage	0.035107883	-1.075344157													0.137961837	55.6602531	FALSE										-0.915277011	55.6602531	FALSE	lower risk
wavelet-LLH_glszm_HighGrayLevelZoneEmphasis	0.074261461	0.792347555		wavelet-LHL_glcm_ClusterTendency	0.036007373	-1.095394574													0.353151796	31.561632	TRUE										-1.12598715	31.561632	TRUE	higher risk
wavelet-HLL_glszm_SmallAreaLowGrayLevelEmphasis	0.074677896	-0.992883949		wavelet-LHH_glszm_GrayLevelNonUniformity	0.040131731	-2.400279359													0.238662962	19.068486	TRUE										-1.008463896	19.068486	TRUE	higher risk
wavelet-LLH_glrlm_LongRunLowGrayLevelEmphasis	0.079182468	-0.619575519		wavelet-LHH_gldm_LargeDependenceEmphasis	0.040593993	0.869187628													0.243316479	54.904089	FALSE										-1.012992443	54.904089	FALSE	higher risk
wavelet-LLH_glrlm_LowGrayLevelRunEmphasis	0.084469022	-0.438852194		wavelet-LHL_glcm_MaximumProbability	0.043784577	0.758142599													0.639920851	51.9780627	FALSE										-1.484037404	51.9780627	FALSE	higher risk
wavelet-LHL_glcm_Imc2	0.088067319	-0.960529362		wavelet-LHH_glszm_SizeZoneNonUniformity	0.046287392	-2.332466973													0.142254111	46.4547771	FALSE										-0.919067381	46.4547771	FALSE	lower risk
wavelet-LLH_gldm_SmallDependenceLowGrayLevelEmphasis	0.091059415	-0.626970891		wavelet-LHH_glcm_Imc2	0.048468375	-0.728567579													0.354690669	15.3534189	FALSE										-1.127656709	15.3534189	FALSE	higher risk
wavelet-HLL_glszm_SmallAreaEmphasis	0.100928836	0.828358623		wavelet-LHL_glrlm_RunLengthNonUniformityNormalized	0.048599937	-0.783704777													0.349891152	48.8876529	TRUE										-1.122457763	48.8876529	TRUE	higher risk
wavelet-HHL_glcm_Imc1	0.104943919	0.68426125		wavelet-LHL_gldm_LargeDependenceEmphasis	0.050265434	0.852852595													0.145558697	22.6191696	TRUE										-0.921996246	22.6191696	TRUE	higher risk
wavelet-HLL_glszm_GrayLevelVariance	0.109273382	0.919680556		wavelet-LHL_glcm_JointEntropy	0.052234688	-0.852857148													0.354051931	48.4931325	TRUE										-1.126963427	48.4931325	TRUE	higher risk
wavelet-HHH_glcm_Idm	0.113906425	1.694865334		wavelet-LHL_gldm_SmallDependenceEmphasis	0.053220174	-1.051508567													0.48965258	50.5643646	FALSE										-1.284135135	50.5643646	FALSE	higher risk
wavelet-HHH_glcm_Id	0.115697603	1.429180802		wavelet-LHH_glcm_MCC	0.05674633	-0.720164541													0.143406478	52.6355967	FALSE										-0.920087669	52.6355967	FALSE	lower risk
wavelet-HHH_glcm_DifferenceAverage	0.116190028	-2.256149747		wavelet-LHL_glrlm_RunPercentage	0.056947339	-0.758073321													0.240293478	12.1315023	TRUE										-1.010048316	12.1315023	TRUE	higher risk
wavelet-HHH_glszm_SizeZoneNonUniformity	0.116526502	0.70703286		wavelet-LHL_ngtdm_Complexity	0.05861057	-1.081052258													0.629537196	16.8657471	TRUE										-1.469274563	16.8657471	TRUE	higher risk
wavelet-LLH_glcm_Idmn	0.124219517	0.519626387		wavelet-HHL_glszm_ZoneEntropy	0.059415514	-0.875803783													0.237912371	5.8849293	TRUE										-1.007735361	5.8849293	TRUE	higher risk
wavelet-HLL_glszm_GrayLevelNonUniformityNormalized	0.124737069	-0.637806414		wavelet-LLH_glszm_SmallAreaLowGrayLevelEmphasis	0.061132864	-0.71509875													0.237362418	48.7890228	FALSE										-1.007201902	48.7890228	FALSE	higher risk
wavelet-LLH_glszm_SizeZoneNonUniformity	0.132957316	0.677810956		wavelet-LHH_glszm_SizeZoneNonUniformityNormalized	0.0613505	-0.908412507													0.067783204	30.4109475	TRUE										-0.855475587	30.4109475	TRUE	lower risk
wavelet-LLL_glszm_GrayLevelNonUniformity	0.136431509	0.655638427		wavelet-HHL_glszm_SizeZoneNonUniformityNormalized	0.061918716	0.831539221													0.35203782	39.6493002	TRUE										-1.124780113	39.6493002	TRUE	higher risk
wavelet-HLL_glrlm_RunEntropy	0.137959367	0.837928585		wavelet-LHL_glszm_SmallAreaLowGrayLevelEmphasis	0.062753276	0.86498511													0.069027034	48.4602558	FALSE										-0.856500701	48.4602558	FALSE	lower risk
wavelet-HHL_glcm_Imc2	0.139477678	-0.746816789		wavelet-HHH_glcm_Idn	0.062756775	1.351553243													0.24027311	44.4492984	FALSE										-1.010028508	44.4492984	FALSE	higher risk
wavelet-LLH_glrlm_ShortRunLowGrayLevelEmphasis	0.141097451	-0.459135365		wavelet-LHL_glszm_GrayLevelNonUniformityNormalized	0.064649113	0.604243379													0.063619249	47.2109412	FALSE										-0.852052741	47.2109412	FALSE	lower risk
wavelet-LLH_glszm_SmallAreaHighGrayLevelEmphasis	0.146601969	0.63962502		wavelet-LHL_glrlm_ShortRunEmphasis	0.068381401	-0.731979328													0.147507089	28.4712222	TRUE										-0.923727485	28.4712222	TRUE	higher risk
wavelet-HHH_glcm_Contrast	0.152205056	-4.939459907		wavelet-LHL_glrlm_GrayLevelNonUniformityNormalized	0.068576458	0.753214827													0.796616513	43.6931343	TRUE										-1.725704988	43.6931343	TRUE	higher risk
wavelet-LLL_glszm_LowGrayLevelZoneEmphasis	0.161742006	-0.77573616		wavelet-HLH_glcm_Imc1	0.07037924	-0.940920651													0.143498869	20.2191705	TRUE										-0.92016952	20.2191705	TRUE	lower risk
wavelet-LLH_ngtdm_Contrast	0.166050254	-0.416106814		wavelet-HLH_glcm_DifferenceEntropy	0.073930898	-1.496166894													0.063573369	38.5972458	TRUE										-0.852015103	38.5972458	TRUE	lower risk
wavelet-HHH_glcm_JointEnergy	0.166412014	-1.10164689		wavelet-HLH_glcm_JointEntropy	0.077973697	-2.136870663													0.144083134	46.4547771	FALSE										-0.920687299	46.4547771	FALSE	lower risk
wavelet-LHH_glcm_Imc2	0.174503199	-0.702144504		wavelet-HHL_gldm_DependenceVariance	0.078575927	-0.939209409													0.140525725	12.0657489	TRUE										-0.917539214	12.0657489	TRUE	lower risk
wavelet-HHH_glcm_Idmn	0.176961858	0.610968027		wavelet-HHL_gldm_DependenceNonUniformityNormalized	0.078775985	0.641369814													0.143291864	41.2602585	FALSE										-0.919986142	41.2602585	FALSE	lower risk
wavelet-LHH_glszm_SmallAreaLowGrayLevelEmphasis	0.177944261	0.53267898		wavelet-LHL_glcm_JointEnergy	0.08099087	0.652671316													0.236487406	24.4273881	TRUE										-1.006353714	24.4273881	TRUE	higher risk
wavelet-HHH_ngtdm_Contrast	0.182165569	-0.566861775		wavelet-LHH_glrlm_RunLengthNonUniformityNormalized	0.083786727	-0.895774725													0.142834397	42.3451896	FALSE										-0.919581016	42.3451896	FALSE	lower risk
wavelet-LHH_glszm_ZoneEntropy	0.182676215	0.743405161		wavelet-HLH_glcm_JointEnergy	0.085266647	1.067250402													0.144172572	25.1506755	TRUE										-0.920766585	25.1506755	TRUE	lower risk
wavelet-HHH_glcm_Correlation	0.184859892	0.592816925		wavelet-HLH_glcm_DifferenceVariance	0.086983795	-1.250877966													0.239564638	42.8712168	FALSE										-1.009339773	42.8712168	FALSE	higher risk
wavelet-HLL_glszm_LargeAreaLowGrayLevelEmphasis	0.192220004	-0.721340253		wavelet-HLH_glszm_LowGrayLevelZoneEmphasis	0.087738266	-0.819339558													0.232636581	25.1177988	TRUE										-1.002629424	25.1177988	TRUE	higher risk
wavelet-LHH_glcm_MaximumProbability	0.194744635	-0.874366468		wavelet-HHL_glrlm_GrayLevelNonUniformityNormalized	0.088193075	0.573904015													0.240995426	26.6958804	FALSE										-1.010731186	26.6958804	FALSE	higher risk
wavelet-LHH_glcm_Imc1	0.196879175	0.712578228		wavelet-LHL_glrlm_ShortRunLowGrayLevelEmphasis	0.091954922	0.765422824													0.143537982	42.2794362	FALSE										-0.920204173	42.2794362	FALSE	lower risk
wavelet-HHL_glszm_LargeAreaHighGrayLevelEmphasis	0.199398742	0.981001704		wavelet-LHL_glcm_SumEntropy	0.092245113	-0.751061202													0.230184844	25.3479357	TRUE										-1.000265434	25.3479357	TRUE	higher risk
wavelet-HLL_glcm_ClusterShade	0.200807172	-1.026811268		wavelet-HHH_glcm_Idmn	0.092710047	1.459787405													0.241067319	23.9342376	TRUE										-1.01080115	23.9342376	TRUE	higher risk
wavelet-HHL_glcm_Correlation	0.204287582	0.607330154		wavelet-LHL_gldm_LargeDependenceLowGrayLevelEmphasis	0.096677552	0.622755337													0.146064697	41.8849158	FALSE										-0.922445539	41.8849158	FALSE	higher risk
wavelet-LHH_glcm_MCC	0.20627069	-0.624449188		wavelet-LLH_glszm_SmallAreaEmphasis	0.099602961	-0.816256543													0.141267736	51.1232685	FALSE										-0.918194958	51.1232685	FALSE	lower risk
wavelet-LLL_glrlm_RunLengthNonUniformity	0.206824571	0.528899722		wavelet-HHL_gldm_SmallDependenceEmphasis	0.101134898	-0.814230594													0.237244136	24.7561551	TRUE										-1.007087204	24.7561551	TRUE	higher risk
wavelet-LLL_glrlm_LowGrayLevelRunEmphasis	0.209340863	-0.689785452		wavelet-HHL_glcm_JointEnergy	0.102429242	0.58402064													0.14235313	42.410943	FALSE										-0.919155007	42.410943	FALSE	lower risk
wavelet-HHL_gldm_DependenceVariance	0.21116865	-0.434364713		wavelet-HHL_glszm_ZonePercentage	0.104160206	-0.78305795													0.14104871	72.2301099	FALSE										-0.918001347	72.2301099	FALSE	lower risk
wavelet-HHH_glcm_InverseVariance	0.211321892	-0.578555986		wavelet-LHH_glrlm_ShortRunEmphasis	0.104536831	-0.974225176													0.060467708	40.8328614	FALSE										-0.849471226	40.8328614	FALSE	lower risk
wavelet-HHL_gldm_DependenceNonUniformityNormalized	0.211344077	0.495409186		wavelet-LHH_glcm_ClusterProminence	0.105012302	1.280483897													0.144135459	46.0931334	FALSE										-0.920733684	46.0931334	FALSE	lower risk
wavelet-LLL_glszm_GrayLevelNonUniformityNormalized	0.216679031	-0.666014605		wavelet-HHL_glcm_Id	0.105089558	0.726376979													0.068372367	65.5890165	FALSE										-0.855960998	65.5890165	FALSE	lower risk
wavelet-HHH_glszm_SmallAreaEmphasis	0.218450537	0.333109022		wavelet-HHH_glcm_SumEntropy	0.10774936	0.823726475													0.354243832	56.0218968	FALSE										-1.127171671	56.0218968	FALSE	higher risk
wavelet-LLL_gldm_LowGrayLevelEmphasis	0.224071725	-0.697777767		wavelet-HHL_glcm_DifferenceEntropy	0.1093122	-0.656838271													0.145205593	44.1534081	FALSE										-0.921682844	44.1534081	FALSE	lower risk
wavelet-LLH_glszm_LowGrayLevelZoneEmphasis	0.227164087	-0.560747133		wavelet-HLL_glcm_InverseVariance	0.109431583	-0.810006515													0.233140188	56.5808007	FALSE										-1.003115699	56.5808007	FALSE	higher risk
wavelet-LHH_glszm_GrayLevelNonUniformity	0.230869062	0.466010864		wavelet-LHH_glrlm_RunPercentage	0.110977038	-0.853178228													0.059609804	69.7314807	FALSE										-0.848769849	69.7314807	FALSE	lower risk
wavelet-LLL_glrlm_ShortRunLowGrayLevelEmphasis	0.231566324	-0.586825733		wavelet-HHL_glcm_Idm	0.111424826	0.709754121													0.140283065	72.986274	FALSE										-0.917324868	72.986274	FALSE	lower risk
wavelet-LHH_glszm_SizeZoneNonUniformity	0.231787764	0.535706218		wavelet-LLL_glszm_SmallAreaHighGrayLevelEmphasis	0.112542829	-0.743519902													0.235176473	65.9177835	TRUE										-1.005084308	65.9177835	TRUE	higher risk
wavelet-HLL_glszm_SizeZoneNonUniformity	0.233534798	0.563307794		wavelet-HHH_glszm_ZoneEntropy	0.114153356	-0.792846437													0.064467005	37.1177943	TRUE										-0.8527485	37.1177943	TRUE	lower risk
wavelet-HLH_glszm_GrayLevelNonUniformityNormalized	0.234242117	-0.73850116		wavelet-HHL_glcm_JointEntropy	0.115564035	-0.610724208													0.14214788	63.4849077	FALSE										-0.918973383	63.4849077	FALSE	lower risk
wavelet-HLH_glszm_GrayLevelNonUniformity	0.235741376	0.392303814		wavelet-LHH_glrlm_RunEntropy	0.116003563	0.668594751													0.236067347	33.5013573	TRUE										-1.005946788	33.5013573	TRUE	higher risk
wavelet-LHL_glcm_Imc1	0.240111187	0.743670047		wavelet-LHH_glcm_Imc1	0.121440615	0.60110219													0.993014217	25.3479357	TRUE										-2.084920613	25.3479357	TRUE	higher risk
wavelet-HHL_glszm_SizeZoneNonUniformityNormalized	0.245442792	0.529411842		wavelet-LHH_glszm_LowGrayLevelZoneEmphasis	0.122847009	-0.772628477													0.356341587	26.3671134	TRUE										-1.129450582	26.3671134	TRUE	higher risk
wavelet-LHL_glcm_Idn	0.25249541	0.493430259		wavelet-LHL_glszm_ZonePercentage	0.125533341	-1.017848437													0.131986849	32.1862893	TRUE										-0.910026701	32.1862893	TRUE	lower risk
wavelet-LLH_glcm_Idn	0.255079037	0.46007342		wavelet-LLL_glszm_SizeZoneNonUniformity	0.127551329	-0.886919264													0.488519321	25.2821823	TRUE										-1.282734752	25.2821823	TRUE	higher risk
wavelet-HLL_gldm_DependenceEntropy	0.25930461	0.574077773		wavelet-LHL_glszm_LowGrayLevelZoneEmphasis	0.128564451	0.70589304													0.486027242	25.3479357	TRUE										-1.279660626	25.3479357	TRUE	higher risk
wavelet-LLL_glcm_Idmn	0.262622061	0.470252427		wavelet-HHL_glrlm_ShortRunEmphasis	0.130325335	-0.636276376													0.23526193	27.6493047	TRUE										-1.005167008	27.6493047	TRUE	higher risk
wavelet-LHL_glszm_GrayLevelVariance	0.264556416	-0.677418131		wavelet-LHH_gldm_DependenceEntropy	0.130822936	0.707540345													0.142260472	25.2493056	TRUE										-0.91907301	25.2493056	TRUE	lower risk
wavelet-HLH_glcm_SumSquares	0.2671485	-41.23354046		wavelet-HHL_gldm_DependenceEntropy	0.137226038	-0.64473209													0.136598235	25.1177988	TRUE										-0.914076132	25.1177988	TRUE	lower risk
wavelet-LHH_glcm_SumAverage	0.271392815	0.417829595		wavelet-HHL_glrlm_RunPercentage	0.140238962	-0.680997036													0.239755098	132.5259777	TRUE										-1.009524881	132.5259777	TRUE	higher risk
wavelet-LHH_glcm_JointAverage	0.271392815	0.417829595		wavelet-LHL_gldm_DependenceEntropy	0.141567988	-0.633398971													0.06234962	104.5150293	TRUE										-0.85101181	104.5150293	TRUE	lower risk
wavelet-HHL_glszm_ZonePercentage	0.275233981	-0.444249158		wavelet-HHL_glcm_SumEntropy	0.141907444	-0.603061743													0.006542183	75.0903828	TRUE										-0.806491724	75.0903828	TRUE	lower risk
wavelet-HHL_gldm_SmallDependenceEmphasis	0.281389388	-0.456240739		wavelet-LHL_glrlm_RunEntropy	0.145324411	-0.956536342													0.231330247	26.8273872	TRUE										-1.001369149	26.8273872	TRUE	higher risk
wavelet-HLL_ngtdm_Busyness	0.282270323	-0.492514844		wavelet-LLL_glszm_HighGrayLevelZoneEmphasis	0.145596499	-0.758952241													0.144274282	53.9506647	TRUE										-0.920856758	53.9506647	TRUE	lower risk
wavelet-HHL_glcm_ClusterShade	0.285470477	0.910255091		wavelet-LHL_gldm_LowGrayLevelEmphasis	0.145633793	0.70210299													0.238168093	43.9890246	TRUE										-1.007983509	43.9890246	TRUE	higher risk
wavelet-HHL_glrlm_GrayLevelNonUniformityNormalized	0.294113291	0.415451994		wavelet-LHL_glrlm_LowGrayLevelRunEmphasis	0.147623547	0.697469851													0.140509395	29.1616329	TRUE										-0.917524788	29.1616329	TRUE	lower risk
wavelet-LHL_ngtdm_Contrast	0.297492541	-0.457901927		wavelet-HLH_glszm_SizeZoneNonUniformityNormalized	0.147879937	0.654901525													0.23957403	97.2821553	TRUE										-1.009348901	97.2821553	TRUE	higher risk
wavelet-HHL_glcm_DifferenceAverage	0.300773893	-0.467223104		wavelet-HHL_glrlm_RunLengthNonUniformityNormalized	0.148008248	-0.668112493													0.064977256	42.73971	TRUE										-0.85316754	42.73971	TRUE	lower risk
wavelet-HLH_glcm_Contrast	0.303896327	-1.920529197		wavelet-HHL_glrlm_GrayLevelVariance	0.149381585	-0.69975401													0.145324498	68.4821661	TRUE										-0.921788368	68.4821661	TRUE	higher risk
wavelet-LHH_glcm_Contrast	0.307814246	-1.345846058		wavelet-HHL_glrlm_RunEntropy	0.153259862	-0.983833613													0.138912649	81.6328461	TRUE										-0.916115292	81.6328461	TRUE	lower risk
wavelet-LLH_glrlm_RunLengthNonUniformity	0.308568206	0.40312166		wavelet-LLL_ngtdm_Complexity	0.155173446	-0.715408782													0.142830723	63.780798	TRUE										-0.919577763	63.780798	TRUE	lower risk
wavelet-HLL_glcm_Correlation	0.310491405	0.407347514		wavelet-LLH_glszm_SizeZoneNonUniformity	0.155200769	-0.69960615													0.14618442	52.3397064	TRUE										-0.922551877	52.3397064	TRUE	higher risk
wavelet-HHL_glcm_Idm	0.313034979	0.429854688		wavelet-HHL_glcm_DifferenceVariance	0.157107814	-0.719591929													0.241896461	39.2876565	TRUE										-1.011608408	39.2876565	TRUE	higher risk
wavelet-HHL_glcm_Id	0.313352457	0.435282413		wavelet-HHL_gldm_LargeDependenceEmphasis	0.158929823	0.800499415													0.237052807	57.1397046	TRUE										-1.006901701	57.1397046	TRUE	higher risk
wavelet-HHL_glcm_JointEnergy	0.313771662	0.365409325		wavelet-HHL_ngtdm_Complexity	0.159447131	-0.868814174													0.352457277	81.7643529	TRUE										-1.125234459	81.7643529	TRUE	higher risk
wavelet-HLH_glcm_JointEnergy	0.314123979	1.714551429		wavelet-HHL_glcm_DifferenceAverage	0.161635501	-0.660822691													0.352495866	46.6191606	TRUE										-1.125276268	46.6191606	TRUE	higher risk
wavelet-HLL_glrlm_RunLengthNonUniformity	0.316174387	0.395456825		wavelet-LHL_glrlm_LongRunLowGrayLevelEmphasis	0.161988227	0.629827777													0.144962465	100.5698253	TRUE										-0.921467115	100.5698253	TRUE	lower risk
wavelet-LHL_glrlm_LongRunHighGrayLevelEmphasis	0.316753108	0.465844133		wavelet-LHH_glcm_JointEnergy	0.162155794	-0.799318518													0.067938474	23.1123201	TRUE										-0.855603487	23.1123201	TRUE	lower risk
wavelet-LLL_glszm_SmallAreaLowGrayLevelEmphasis	0.318246057	-0.509007241		wavelet-HLH_gldm_DependenceEntropy	0.164245426	0.632883214													0.134535091	73.0520274	TRUE										-0.912262185	73.0520274	TRUE	lower risk
wavelet-LHL_gldm_LargeDependenceEmphasis	0.325254557	0.409022287		wavelet-LHL_glrlm_LongRunHighGrayLevelEmphasis	0.169648822	-0.815061278													0.144052527	50.2027209	TRUE										-0.920660167	50.2027209	TRUE	lower risk
wavelet-LHL_gldm_LargeDependenceHighGrayLevelEmphasis	0.325797148	0.413024225		wavelet-LHL_glszm_ZoneEntropy	0.17459685	-0.654308814													0.144687131	67.6273719	TRUE										-0.921222869	67.6273719	TRUE	lower risk
wavelet-LLL_gldm_SmallDependenceLowGrayLevelEmphasis	0.327657484	-0.449736489		wavelet-HLH_gldm_DependenceVariance	0.176005603	0.813811702													0.142732424	30.7397145	TRUE										-0.919490735	30.7397145	TRUE	lower risk
wavelet-LHL_glcm_Idm	0.329282385	0.381179983		wavelet-HHL_glcm_MaximumProbability	0.176450041	0.603059971													0.29215214	49.6109403	TRUE										-1.061760722	49.6109403	TRUE	higher risk
wavelet-HLL_ngtdm_Coarseness	0.330033207	-0.662114654		wavelet-HLL_glcm_Imc1	0.176590678	-1.009165677													0.144650544	40.5040944	TRUE										-0.921190418	40.5040944	TRUE	lower risk
wavelet-LHL_glcm_Id	0.330743858	0.379087837		wavelet-HHL_glcm_Contrast	0.184556641	-0.730777216													0.064017512	48.8218995	TRUE										-0.852379527	48.8218995	TRUE	lower risk
wavelet-HLL_glrlm_GrayLevelVariance	0.33084894	0.702882204		wavelet-HLH_glcm_MaximumProbability	0.185497255	0.664534294													0.486253865	28.3725921	TRUE										-1.279939874	28.3725921	TRUE	higher risk
wavelet-HHL_glcm_MCC	0.333560351	-0.486103378		wavelet-HHH_glszm_ZoneVariance	0.186719653	-1.786480013													0.24019153	91.7917464	TRUE										-1.009949177	91.7917464	TRUE	higher risk
wavelet-HHL_glrlm_GrayLevelVariance	0.334136795	-0.416865548		wavelet-LLH_ngtdm_Busyness	0.188040382	-0.70271573													0.143675146	120.0657084	TRUE										-0.920325707	120.0657084	TRUE	lower risk
wavelet-LLH_glrlm_RunLengthNonUniformityNormalized	0.33612835	0.399918297		wavelet-HHL_glszm_GrayLevelNonUniformity	0.188448195	-0.788977252													0.06293233	52.5369666	TRUE										-0.851489399	52.5369666	TRUE	lower risk
wavelet-LLH_glszm_ZoneEntropy	0.337054304	0.565463316		wavelet-HLL_glrlm_ShortRunHighGrayLevelEmphasis	0.191203119	-0.813231594													0.232086189	76.1095605	TRUE										-1.002098245	76.1095605	TRUE	higher risk
wavelet-HHL_glcm_Contrast	0.337193865	-0.453029288		wavelet-HHL_glcm_Imc1	0.191490164	0.758655552													0.142704275	96.657498	TRUE										-0.919465815	96.657498	TRUE	lower risk
wavelet-HHL_gldm_LargeDependenceEmphasis	0.338721987	0.444622667		wavelet-HHL_glszm_SmallAreaEmphasis	0.194389868	0.645453999													0.239190375	90.0164046	TRUE										-1.008976126	90.0164046	TRUE	higher risk
wavelet-HHL_gldm_DependenceEntropy	0.339624473	-0.535464387		wavelet-LHH_gldm_DependenceNonUniformityNormalized	0.194533029	-0.62719041													0.351666032	60.4602513	TRUE										-1.124377555	60.4602513	TRUE	higher risk
wavelet-HHL_ngtdm_Coarseness	0.339847938	-0.691502068		wavelet-LHL_glcm_Imc1	0.196568211	0.549536544													0.006858216	36.9205341	TRUE										-0.806737163	36.9205341	TRUE	lower risk
wavelet-LLH_glrlm_ShortRunEmphasis	0.343713411	0.438500763		wavelet-LLL_glszm_LargeAreaHighGrayLevelEmphasis	0.196799934	-1.076302185													0.068341998	26.7287571	TRUE										-0.85593597	26.7287571	TRUE	lower risk
wavelet-LHL_glrlm_RunPercentage	0.346792517	-0.428846492		wavelet-HLL_glrlm_HighGrayLevelRunEmphasis	0.197885068	-0.857191014													0.142854683	30.4438242	TRUE										-0.919598977	30.4438242	TRUE	lower risk
wavelet-HHH_glszm_SmallAreaHighGrayLevelEmphasis	0.347474312	0.428224796		wavelet-LHL_glcm_ClusterProminence	0.199658854	-1.475406321													0.351515132	36.3616302	TRUE										-1.124214207	36.3616302	TRUE	higher risk
wavelet-HLH_glcm_DifferenceAverage	0.347653771	-0.743254134		wavelet-HHL_gldm_GrayLevelVariance	0.199933892	-0.691774606													0.230874972	12.2958858	TRUE										-1.000930298	12.2958858	TRUE	higher risk
wavelet-LHH_glcm_Idn	0.349500772	0.458568119		wavelet-HLL_gldm_HighGrayLevelEmphasis	0.200241798	-0.852254019													0.122874623	67.9232622	TRUE										-0.902077586	67.9232622	TRUE	lower risk
wavelet-LHH_glrlm_ShortRunLowGrayLevelEmphasis	0.350386306	-0.414348122		wavelet-HLL_glcm_Autocorrelation	0.200622274	-0.852207315													0.239872794	37.4465613	TRUE										-1.009639287	37.4465613	TRUE	higher risk
wavelet-LLL_gldm_DependenceEntropy	0.350420899	0.38318276		wavelet-HHL_glcm_SumSquares	0.200744448	-0.694886141													0.143948854	38.1698487	TRUE										-0.920568273	38.1698487	TRUE	lower risk
wavelet-HHL_glcm_DifferenceVariance	0.35087509	-0.415222211		wavelet-LLH_glszm_GrayLevelNonUniformityNormalized	0.201903496	0.644660789													0.236476356	67.9561389	TRUE										-1.006343008	67.9561389	TRUE	higher risk
wavelet-LLH_glszm_GrayLevelVariance	0.351450448	0.37423522		wavelet-HLH_gldm_DependenceNonUniformityNormalized	0.203073767	-0.555691263													0.239731125	20.1534171	TRUE										-1.00950158	20.1534171	TRUE	higher risk
wavelet-LHH_glszm_SmallAreaEmphasis	0.351586355	0.338815948		wavelet-LLH_glszm_SizeZoneNonUniformityNormalized	0.20427823	-0.68000375													0.352190979	29.9835504	TRUE										-1.12494599	29.9835504	TRUE	higher risk
wavelet-HHL_glcm_SumSquares	0.353295371	-0.42530631		wavelet-HHL_glcm_MCC	0.20585541	-0.576000525													0.48722337	19.8575268	TRUE										-1.2811352	19.8575268	TRUE	higher risk
wavelet-HLL_glszm_LargeAreaHighGrayLevelEmphasis	0.353678262	0.368250531		wavelet-HHL_gldm_LargeDependenceLowGrayLevelEmphasis	0.21169039	0.366012341													0.352584747	72.6903837	TRUE										-1.125372568	72.6903837	TRUE	higher risk
wavelet-LHL_glcm_Idmn	0.354159832	0.433171017		wavelet-LLH_gldm_DependenceNonUniformityNormalized	0.213240151	0.765087487													0.640619728	58.0602522	TRUE										-1.485036334	58.0602522	TRUE	higher risk
wavelet-HHL_glrlm_RunPercentage	0.355128303	-0.450911529		wavelet-LHH_gldm_DependenceVariance	0.213802246	0.816701621													0.144137748	33.7972476	TRUE										-0.920735712	33.7972476	TRUE	lower risk
wavelet-LHH_glcm_DifferenceAverage	0.356484148	-0.641021916		wavelet-HHL_glszm_SmallAreaLowGrayLevelEmphasis	0.216458868	0.536638212													0.807832682	39.8136837	TRUE										-1.744442078	39.8136837	TRUE	higher risk
wavelet-HHL_glcm_JointEntropy	0.358710389	-0.415113543		wavelet-LHL_gldm_LargeDependenceHighGrayLevelEmphasis	0.216685542	-0.731097321													0.066981983	42.2465595	TRUE										-0.854815902	42.2465595	TRUE	lower risk
wavelet-LHL_glrlm_RunLengthNonUniformityNormalized	0.358826007	-0.431194681		wavelet-LHH_gldm_SmallDependenceEmphasis	0.220217407	-1.195348074													0.134522364	15.780816	TRUE										-0.912251007	15.780816	TRUE	lower risk
wavelet-HHL_glcm_DifferenceEntropy	0.359173712	-0.464413833		wavelet-HHL_glcm_ClusterTendency	0.220758824	-0.672518904													0.236098117	29.6876601	TRUE										-1.00597659	29.6876601	TRUE	higher risk
wavelet-HLL_glcm_ClusterTendency	0.359498774	0.418273818		wavelet-HHL_glrlm_RunLengthNonUniformity	0.224412176	-0.678743378													0.475144794	47.8355985	TRUE										-1.266322584	47.8355985	TRUE	higher risk
wavelet-LHL_glcm_DifferenceVariance	0.360338947	-0.448780698		wavelet-LHH_gldm_LargeDependenceLowGrayLevelEmphasis	0.225475881	0.712295555													0.146369755	28.7671125	TRUE										-0.922716515	28.7671125	TRUE	higher risk
wavelet-LLL_ngtdm_Complexity	0.361145355	0.442233242		wavelet-LLH_glcm_MCC	0.225728477	0.702204231													0.354322029	34.4547816	TRUE										-1.127256538	34.4547816	TRUE	higher risk
wavelet-HHL_gldm_GrayLevelVariance	0.361742581	-0.41678238		wavelet-LHL_glrlm_RunLengthNonUniformity	0.226468458	-0.749925595													0.143487193	13.9725975	TRUE										-0.920159175	13.9725975	TRUE	lower risk
wavelet-LLH_glrlm_RunPercentage	0.362353936	0.373165385		wavelet-HLL_glrlm_RunLengthNonUniformity	0.231045681	-0.755605596													0.134233833	36.9205341	TRUE										-0.911997616	36.9205341	TRUE	lower risk
wavelet-LHL_glcm_DifferenceEntropy	0.363697869	-0.463463658		wavelet-HHH_ngtdm_Busyness	0.235814584	-0.74673098													0.347692833	33.0739602	TRUE										-1.120084505	33.0739602	TRUE	higher risk
wavelet-LLH_glszm_GrayLevelNonUniformityNormalized	0.364839347	-0.376202949		wavelet-LHH_glcm_DifferenceVariance	0.236656102	0.844003022													0.142557234	29.3260164	TRUE										-0.919335652	29.3260164	TRUE	lower risk
wavelet-HLH_glrlm_ShortRunEmphasis	0.36573155	-0.568141663		wavelet-HLL_glcm_Correlation	0.242563868	0.561011876													0.632205596	29.0301261	TRUE										-1.473054251	29.0301261	TRUE	higher risk
wavelet-HHH_glszm_SmallAreaLowGrayLevelEmphasis	0.371391297	0.304254983		wavelet-LHL_glszm_SizeZoneNonUniformityNormalized	0.245381917	-0.582742856													0.141377077	11.6383518	TRUE										-0.918291626	11.6383518	TRUE	lower risk
wavelet-HHL_glcm_ClusterTendency	0.37231451	-0.406352773		wavelet-HHH_glszm_SmallAreaHighGrayLevelEmphasis	0.249182923	-0.696296213													0.240031922	58.4547726	TRUE										-1.009793987	58.4547726	TRUE	higher risk
wavelet-LLH_glrlm_GrayLevelNonUniformityNormalized	0.372607894	-0.867373836		wavelet-LLL_glrlm_HighGrayLevelRunEmphasis	0.249476682	-0.532554571													0.638331979	39.2219031	TRUE										-1.481768867	39.2219031	TRUE	higher risk
wavelet-HHH_glszm_LargeAreaHighGrayLevelEmphasis	0.373176426	-0.565266169		wavelet-HHL_glrlm_ShortRunHighGrayLevelEmphasis	0.249690372	-0.629408853													0.142009574	22.027389	TRUE										-0.918851017	22.027389	TRUE	lower risk
wavelet-LLL_glrlm_RunEntropy	0.374464423	0.453788113		wavelet-LHL_gldm_SmallDependenceLowGrayLevelEmphasis	0.250229737	0.650909188													0.136865202	55.8575133	FALSE										-0.914311117	55.8575133	FALSE	lower risk
wavelet-HLL_glcm_ClusterProminence	0.374601556	0.730326026		wavelet-LHL_ngtdm_Contrast	0.250819925	-0.624810895													1	17.8849248	TRUE										-2.098991124	17.8849248	TRUE	higher risk
wavelet-LLL_ngtdm_Contrast	0.376317687	-0.357718218		wavelet-LLL_gldm_HighGrayLevelEmphasis	0.251437082	-0.521119726													0.143880432	67.397235	TRUE										-0.92050763	67.397235	TRUE	lower risk
wavelet-HHH_glszm_GrayLevelNonUniformityNormalized	0.379102336	0.520461449		wavelet-LLL_glcm_Autocorrelation	0.252618875	-0.51676766													0.144197377	45.9287499	TRUE										-0.920788575	45.9287499	TRUE	lower risk
wavelet-LHH_glcm_Idm	0.379359872	0.497022212		wavelet-HLH_glszm_LargeAreaEmphasis	0.259765543	-0.583857439													0.347841179	27.7479348	TRUE										-1.120244498	27.7479348	TRUE	higher risk
wavelet-LLL_gldm_DependenceNonUniformity	0.379658528	0.337139915		wavelet-HLH_glszm_LargeAreaLowGrayLevelEmphasis	0.260826516	-0.600120068													0.35398846	38.6301225	TRUE										-1.126894559	38.6301225	TRUE	higher risk
wavelet-LHL_gldm_SmallDependenceEmphasis	0.381367174	-0.540385085		wavelet-HHL_glszm_HighGrayLevelZoneEmphasis	0.26413656	-0.606221202													0.063328468	26.7945105	TRUE										-0.851814226	26.7945105	TRUE	lower risk
wavelet-LHL_ngtdm_Coarseness	0.381917449	-0.583587313		wavelet-LLL_gldm_DependenceNonUniformity	0.265143644	-0.676095009													0.241413346	8.547942	FALSE										-1.011137966	8.547942	FALSE	higher risk
wavelet-LHL_glrlm_ShortRunEmphasis	0.382282066	-0.408719029		wavelet-LLL_glrlm_ShortRunHighGrayLevelEmphasis	0.266285024	-0.540845006													0.065533665	63.0903873	FALSE										-0.853624721	63.0903873	FALSE	lower risk
wavelet-HLH_glszm_SizeZoneNonUniformity	0.382379563	0.397492961		wavelet-HLH_glrlm_LongRunHighGrayLevelEmphasis	0.266704184	0.592176698													0.226383868	39.7479303	FALSE										-0.996611507	39.7479303	FALSE	higher risk
wavelet-LHH_gldm_LargeDependenceHighGrayLevelEmphasis	0.382977159	0.393975834		wavelet-HHL_gldm_SmallDependenceHighGrayLevelEmphasis	0.267426511	-0.736677686													0.640371705	44.5479285	TRUE										-1.484681748	44.5479285	TRUE	higher risk
wavelet-HLH_glcm_Idm	0.384422544	0.505860344		wavelet-HLH_glszm_ZoneVariance	0.272319871	-0.573592399													0.240569721	2.7287661	TRUE										-1.010316996	2.7287661	TRUE	higher risk
wavelet-HHH_glszm_LargeAreaEmphasis	0.384469469	-0.55143473		wavelet-HHL_glrlm_HighGrayLevelRunEmphasis	0.274013315	-0.577352243													0.238885395	111.78078	FALSE										-1.008679894	111.78078	FALSE	higher risk
wavelet-HHL_gldm_LargeDependenceHighGrayLevelEmphasis	0.386288982	0.658220611		wavelet-HLH_glcm_Imc2	0.274168096	0.467841074													0.142965677	58.6520328	TRUE										-0.919697257	58.6520328	TRUE	lower risk
wavelet-LLL_glcm_Idn	0.386423896	0.411476178		wavelet-HLH_glcm_MCC	0.275483407	0.608431774													0.142620503	107.2766721	FALSE										-0.919391656	107.2766721	FALSE	lower risk
wavelet-LLH_gldm_LargeDependenceEmphasis	0.386508404	-0.358543057		wavelet-LHH_glrlm_ShortRunHighGrayLevelEmphasis	0.275813605	-0.59827568													0.14128297	63.0903873	TRUE										-0.918208426	63.0903873	TRUE	lower risk
wavelet-LHH_glcm_Id	0.388959113	0.443892438		wavelet-HHH_glszm_SmallAreaEmphasis	0.278054357	-0.363882548													0.145243659	20.3506773	TRUE										-0.921716625	20.3506773	TRUE	higher risk
wavelet-HHH_glszm_LargeAreaLowGrayLevelEmphasis	0.38950621	-0.54486503		wavelet-HHL_gldm_HighGrayLevelEmphasis	0.279885951	-0.569532613													0.237196635	69.7314807	FALSE										-1.007041146	69.7314807	FALSE	higher risk
wavelet-LHL_glcm_Contrast	0.391253626	-0.425466562		wavelet-LHL_glrlm_LongRunEmphasis	0.281253535	0.423311839													0.072630648	87.4848987	FALSE										-0.859477597	87.4848987	FALSE	lower risk
wavelet-HHH_glcm_SumEntropy	0.392268819	0.804962645		wavelet-LLH_glszm_ZoneVariance	0.283000327	-0.680988952													0.239862202	51.0246384	TRUE										-1.00962899	51.0246384	TRUE	higher risk
wavelet-LHH_glcm_Idmn	0.392678534	0.35226882		wavelet-HHL_glcm_JointAverage	0.283091123	-0.523322474													0.35288453	13.6109538	TRUE										-1.125697439	13.6109538	TRUE	higher risk
wavelet-HHL_glcm_SumEntropy	0.392924091	-0.429854586		wavelet-HHL_glcm_SumAverage	0.283091123	-0.523322474													0.239967557	68.9424399	TRUE										-1.00973141	68.9424399	TRUE	higher risk
wavelet-LLH_glcm_ClusterShade	0.393154031	-0.460375617		wavelet-LHH_glcm_SumSquares	0.283393258	-6.846047957													0.239713119	50.3671044	TRUE										-1.009484079	50.3671044	TRUE	higher risk
wavelet-LHL_glszm_LargeAreaHighGrayLevelEmphasis	0.393186403	0.404446156		wavelet-LLH_glszm_LargeAreaEmphasis	0.285047539	-0.675422355													0.353208626	44.5479285	TRUE										-1.126048762	44.5479285	TRUE	higher risk
wavelet-LHH_glszm_GrayLevelNonUniformityNormalized	0.393893705	0.655812563		wavelet-LLH_glszm_LowGrayLevelZoneEmphasis	0.286471855	-0.475112839													0.23702835	48.7890228	TRUE										-1.006877991	48.7890228	TRUE	higher risk
wavelet-HLL_glcm_SumEntropy	0.395736883	0.409102998		wavelet-HHL_glcm_Autocorrelation	0.287132779	-0.560695853													0.144066623	85.9396938	FALSE										-0.920672662	85.9396938	FALSE	lower risk
wavelet-LHL_glrlm_GrayLevelNonUniformityNormalized	0.396598898	0.352301064		wavelet-LLL_glrlm_RunLengthNonUniformity	0.287313174	-0.586319067													0.353997862	28.5369756	TRUE										-1.126904761	28.5369756	TRUE	higher risk
wavelet-LHL_glrlm_GrayLevelVariance	0.397693202	-0.419843292		wavelet-HHH_glcm_Autocorrelation	0.288713188	1.024506163													0.14339908	55.232856	TRUE										-0.920081116	55.232856	TRUE	lower risk
wavelet-HLH_glcm_Id	0.397861641	0.43999502		wavelet-HLL_ngtdm_Contrast	0.290336837	0.517917343													0.140092408	57.2712114	TRUE										-0.917156492	57.2712114	TRUE	lower risk
wavelet-HLL_gldm_GrayLevelVariance	0.398473716	0.363030158		wavelet-LLL_glcm_JointAverage	0.290357365	-0.473466832													0.240042071	17.4575277	TRUE										-1.009803854	17.4575277	TRUE	higher risk
wavelet-LHL_gldm_DependenceNonUniformityNormalized	0.399660564	-0.433520409		wavelet-LLL_glcm_SumAverage	0.290357365	-0.473466832													0.067172849	32.3506728	TRUE										-0.854973005	32.3506728	TRUE	lower risk
wavelet-LHL_glcm_Correlation	0.401259737	0.38582433		wavelet-HLH_glcm_ClusterTendency	0.295147091	0.514596065													0.129361881	70.8164118	TRUE										-0.907729636	70.8164118	TRUE	lower risk
wavelet-LHL_glcm_DifferenceAverage	0.403181515	-0.442675653		wavelet-HHH_glcm_DifferenceVariance	0.295901787	0.601880639													0.144615129	115.06845	FALSE										-0.921159008	115.06845	FALSE	lower risk
wavelet-LHH_glcm_ClusterShade	0.409419216	0.716644711		wavelet-HHH_glcm_DifferenceEntropy	0.296910695	0.770791622													0.812813383	34.8164253	TRUE										-1.752827649	34.8164253	TRUE	higher risk
wavelet-LHH_glrlm_LowGrayLevelRunEmphasis	0.410527728	-0.360100239		wavelet-LHH_glcm_DifferenceEntropy	0.298255888	0.752007716													0.233238757	65.6876466	FALSE										-1.003210903	65.6876466	FALSE	higher risk
wavelet-HLL_glszm_ZoneVariance	0.414155549	-0.363842792		wavelet-HHL_glcm_InverseVariance	0.299240658	-0.767055299													0.137810909	34.1588913	TRUE										-0.915144016	34.1588913	TRUE	lower risk
wavelet-HLL_glszm_LargeAreaEmphasis	0.414432788	-0.364232656		wavelet-LHH_glszm_SmallAreaLowGrayLevelEmphasis	0.302518657	-0.304146331													0.240050634	65.5232631	TRUE										-1.00981218	65.5232631	TRUE	higher risk
wavelet-HHL_glrlm_ShortRunEmphasis	0.414492218	-0.384663089		wavelet-HHL_glcm_Imc2	0.303139442	-0.513344039													0.066671319	80.1533946	FALSE										-0.854560254	80.1533946	FALSE	lower risk
wavelet-HLH_gldm_GrayLevelVariance	0.414860736	-32.40392032		wavelet-HHH_glszm_GrayLevelVariance	0.303658652	0.955436535													0.354326793	54.246555	TRUE										-1.127261709	54.246555	TRUE	higher risk
wavelet-LHL_glrlm_RunLengthNonUniformity	0.419277244	0.33366901		wavelet-HHL_glrlm_LongRunLowGrayLevelEmphasis	0.306210572	0.369849764													0.066499037	80.0218878	FALSE										-0.854418515	80.0218878	FALSE	lower risk
wavelet-LLH_glrlm_GrayLevelNonUniformity	0.419871662	0.320440567		wavelet-LHH_glrlm_GrayLevelNonUniformityNormalized	0.308432487	5.319675518													0.06618701	78.4766829	FALSE										-0.854161865	78.4766829	FALSE	lower risk
wavelet-LHL_glcm_JointEnergy	0.422641863	0.292816277		wavelet-LHL_glcm_ClusterShade	0.319602179	-1.307582691													0.489290024	77.8849023	FALSE										-1.283686954	77.8849023	FALSE	higher risk
wavelet-HLL_glcm_SumSquares	0.425260599	0.355763394		wavelet-LHL_glrlm_RunVariance	0.321789975	0.368031967													0.139506166	70.1260011	TRUE										-0.916638954	70.1260011	TRUE	lower risk
wavelet-HLL_glcm_DifferenceVariance	0.427053055	0.575654285		wavelet-LHH_glrlm_GrayLevelVariance	0.32526638	-5.026830533													0.142975734	25.4136891	TRUE										-0.919706163	25.4136891	TRUE	lower risk
wavelet-HHH_glszm_LowGrayLevelZoneEmphasis	0.427579216	-0.425401478		wavelet-LHL_glszm_GrayLevelNonUniformity	0.327288302	-0.604320802													0.648764763	7.6273944	FALSE										-1.496728043	7.6273944	FALSE	higher risk
wavelet-LLH_gldm_GrayLevelVariance	0.428416305	0.629904183		wavelet-LHH_gldm_GrayLevelVariance	0.329006313	-5.693628718													0.145533869	54.1150482	TRUE										-0.921974207	54.1150482	TRUE	higher risk
wavelet-LLH_glszm_SmallAreaEmphasis	0.428516623	0.386126451		wavelet-LLL_glrlm_LongRunHighGrayLevelEmphasis	0.330912352	-0.591859897													0.138371516	7.9890381	FALSE										-0.915638109	7.9890381	FALSE	lower risk
wavelet-LHH_glcm_InverseVariance	0.429338775	-0.328148942		wavelet-LLL_ngtdm_Coarseness	0.333540479	0.477132408													0.062816996	6.246573	FALSE										-0.85139485	6.246573	FALSE	lower risk
wavelet-LHH_ngtdm_Contrast	0.429814167	-0.291852249		wavelet-HLL_gldm_DependenceVariance	0.333973844	0.565492677													0.065376489	4.8328749	FALSE										-0.85349555	4.8328749	FALSE	lower risk
wavelet-LLL_glrlm_LongRunHighGrayLevelEmphasis	0.432398054	0.390114222		wavelet-LLL_glszm_GrayLevelVariance	0.339481224	-0.533254233													0.140518169	48.328749	TRUE										-0.917532539	48.328749	TRUE	lower risk
wavelet-LHH_gldm_LowGrayLevelEmphasis	0.432561188	-0.353486983		wavelet-HHH_glrlm_LowGrayLevelRunEmphasis	0.342011645	0.905615974													0.137522312	57.0739512	TRUE										-0.914889764	57.0739512	TRUE	lower risk
wavelet-LLL_glcm_Correlation	0.433163494	0.375163225		wavelet-HHL_glszm_LargeAreaLowGrayLevelEmphasis	0.34440045	0.704673766													0.493564758	12.9862965	TRUE										-1.288981225	12.9862965	TRUE	higher risk
wavelet-LHL_gldm_GrayLevelVariance	0.433341548	-0.391841272		wavelet-HLH_glszm_HighGrayLevelZoneEmphasis	0.347833085	0.549249429													0.237200003	18.5753355	TRUE										-1.007044412	18.5753355	TRUE	higher risk
wavelet-LHL_glcm_JointEntropy	0.434379695	-0.329917107		wavelet-LLH_glrlm_GrayLevelNonUniformityNormalized	0.347943564	-1.128025096													0.059161726	35.8684797	TRUE										-0.848403754	35.8684797	TRUE	lower risk
wavelet-LHH_glrlm_LongRunLowGrayLevelEmphasis	0.435305352	-0.385262542		wavelet-HHL_gldm_LowGrayLevelEmphasis	0.351291586	0.290565958													0.631611428	52.0438161	TRUE										-1.472211793	52.0438161	TRUE	higher risk
wavelet-HLH_glszm_ZonePercentage	0.438829851	-1.048813824		wavelet-HLH_glszm_GrayLevelNonUniformityNormalized	0.354250226	-0.583744463													0.063179452	5.7862992	FALSE										-0.851692021	5.7862992	FALSE	lower risk
wavelet-LLH_ngtdm_Coarseness	0.44155692	-0.459106868		wavelet-HLH_glcm_Contrast	0.354609948	-0.520510037													0.245729015	34.1260146	TRUE										-1.015348189	34.1260146	TRUE	higher risk
wavelet-LLH_glrlm_GrayLevelVariance	0.442105516	0.583055884		wavelet-HHL_glcm_ClusterShade	0.356691548	-0.6029238													0.143247637	39.8465604	FALSE										-0.919946967	39.8465604	FALSE	lower risk
wavelet-LLH_glszm_ZonePercentage	0.444617547	-1.817223205		wavelet-HHH_glcm_JointEnergy	0.364535622	-0.459572953													0.136674685	1.1835612	TRUE										-0.914143417	1.1835612	TRUE	lower risk
wavelet-HLL_glcm_InverseVariance	0.445518554	-0.440176022		wavelet-LHH_glszm_ZonePercentage	0.365634159	-4.943741441													0.143519873	4.7999982	FALSE										-0.920188129	4.7999982	FALSE	lower risk
wavelet-LHL_glszm_GrayLevelNonUniformity	0.446032525	0.29943658		wavelet-HLL_gldm_DependenceEntropy	0.367796012	0.457932138													0.144803688	23.9342376	FALSE										-0.921326258	23.9342376	FALSE	lower risk
wavelet-LHL_gldm_DependenceVariance	0.446284096	0.47059151		wavelet-LLL_gldm_LargeDependenceHighGrayLevelEmphasis	0.373724639	-0.76368643													0.140166846	19.068486	FALSE										-0.917222227	19.068486	FALSE	lower risk
wavelet-LLL_ngtdm_Coarseness	0.451742078	-0.40859961		wavelet-HLH_glrlm_ShortRunEmphasis	0.376109857	-0.538127809													0.136044537	32.7123165	FALSE										-0.913588959	32.7123165	FALSE	lower risk
wavelet-LHL_gldm_GrayLevelNonUniformity	0.454193943	0.275899007		wavelet-LHH_gldm_HighGrayLevelEmphasis	0.376422934	-0.379738022													0.231053204	30.8383446	FALSE										-1.001102077	30.8383446	FALSE	higher risk
wavelet-LLL_glszm_LargeAreaLowGrayLevelEmphasis	0.454891003	-0.546486891		wavelet-LHH_glcm_JointAverage	0.377698045	-0.376154026													0.64632538	29.917797	FALSE										-1.493216832	29.917797	FALSE	higher risk
wavelet-HHL_glrlm_RunLengthNonUniformityNormalized	0.455055773	-0.37470425		wavelet-LHH_glcm_SumAverage	0.377698045	-0.376154026													0.144401865	26.6630037	FALSE										-0.920969882	26.6630037	FALSE	lower risk
wavelet-HHH_glszm_GrayLevelVariance	0.459369275	-1.267671331		wavelet-LLL_gldm_SmallDependenceHighGrayLevelEmphasis	0.380295665	-0.592160444													0.353144423	25.643826	FALSE										-1.125979156	25.643826	FALSE	higher risk
wavelet-HLH_glszm_SizeZoneNonUniformityNormalized	0.459846861	-0.300646355		wavelet-LHH_glrlm_HighGrayLevelRunEmphasis	0.38035198	-0.376333435													0.067152982	21.6328686	FALSE										-0.854956651	21.6328686	FALSE	lower risk
wavelet-LHL_glrlm_ShortRunLowGrayLevelEmphasis	0.461890195	-0.419287575		wavelet-HHH_glcm_JointEntropy	0.381135596	0.483745675													0.239111448	21.1725948	FALSE										-1.008899455	21.1725948	FALSE	higher risk
wavelet-LHL_glcm_Autocorrelation	0.462261978	0.385271258		wavelet-HLH_glrlm_ShortRunLowGrayLevelEmphasis	0.384941243	-0.404024542													0.008531055	17.3260209	FALSE										-0.808037571	17.3260209	FALSE	lower risk
wavelet-HLH_gldm_SmallDependenceEmphasis	0.463702496	-0.740599337		wavelet-HHL_glrlm_LowGrayLevelRunEmphasis	0.386137037	0.280040277													0.238932343	17.5232811	FALSE										-1.00872549	17.5232811	FALSE	higher risk
wavelet-LHL_glcm_SumSquares	0.464613942	-0.365350547		wavelet-LLL_glszm_SmallAreaLowGrayLevelEmphasis	0.386503469	0.442981965													0.240331103	16.9972539	FALSE										-1.010084906	16.9972539	FALSE	higher risk
wavelet-LHL_glszm_GrayLevelNonUniformityNormalized	0.465496902	0.314039507		wavelet-HHL_glcm_ClusterProminence	0.392386022	-0.584393081													0.241993892	16.0767063	FALSE										-1.01170331	16.0767063	FALSE	higher risk
wavelet-HHL_glrlm_GrayLevelNonUniformity	0.468357585	0.248563508		wavelet-HLH_glszm_SmallAreaHighGrayLevelEmphasis	0.393002246	0.511127515													0.239259962	14.3671179	FALSE										-1.00904373	14.3671179	FALSE	higher risk
wavelet-LHH_gldm_SmallDependenceLowGrayLevelEmphasis	0.470161811	-0.413051284		wavelet-LHH_glcm_Autocorrelation	0.394954611	-0.360378654													0.067774685	13.1835567	FALSE										-0.85546857	13.1835567	FALSE	lower risk
wavelet-LLH_glcm_MaximumProbability	0.470348343	-0.461108022		wavelet-LHH_gldm_SmallDependenceHighGrayLevelEmphasis	0.397376294	-0.907395122													0.145261705	13.5452004	FALSE										-0.92173264	13.5452004	FALSE	higher risk
wavelet-LHL_gldm_HighGrayLevelEmphasis	0.471743464	0.376920024		wavelet-LLH_glcm_Imc1	0.399115204	-0.3847064													0.145509042	11.9999955	FALSE										-0.921952168	11.9999955	FALSE	higher risk
wavelet-LHL_glcm_MCC	0.472527622	-0.380894111		wavelet-HLH_glcm_Correlation	0.404909046	0.419744231													0.067242401	12.0328722	FALSE										-0.855030261	12.0328722	FALSE	lower risk
wavelet-HHH_glrlm_RunLengthNonUniformity	0.472979951	0.282628841		wavelet-HHH_glcm_MaximumProbability	0.405890643	-0.348093738													0.145046761	12.2630091	FALSE										-0.921541906	12.2630091	FALSE	lower risk
wavelet-LHL_glszm_SizeZoneNonUniformity	0.473651211	0.329956071		wavelet-HLH_gldm_LargeDependenceEmphasis	0.407916713	0.407572138													0.358773092	8.6794488	FALSE										-1.132097831	8.6794488	FALSE	higher risk
wavelet-HHL_glszm_SmallAreaEmphasis	0.475508419	0.383928146		wavelet-HLL_glszm_GrayLevelNonUniformityNormalized	0.409334774	-0.387144929
wavelet-HLL_glcm_JointEntropy	0.47564865	0.326302631		wavelet-HHL_gldm_SmallDependenceLowGrayLevelEmphasis	0.41003017	-0.486891714
wavelet-LHL_glrlm_HighGrayLevelRunEmphasis	0.476380509	0.371084974		wavelet-HLH_glcm_InverseVariance	0.412286768	-0.424631253
wavelet-LHL_glrlm_GrayLevelNonUniformity	0.476560956	0.257377348		wavelet-HLL_glcm_Idmn	0.415767381	-0.405165096
wavelet-HHL_gldm_GrayLevelNonUniformity	0.477838458	0.240531969		wavelet-HLH_ngtdm_Contrast	0.416176225	-0.35909535
wavelet-LLH_glcm_DifferenceAverage	0.478299204	0.329113673		wavelet-HHL_glrlm_LongRunHighGrayLevelEmphasis	0.417860445	-0.486982409
wavelet-LLH_glcm_Idm	0.480664565	-0.327917429		wavelet-HLH_glcm_ClusterProminence	0.418447992	0.40318729
wavelet-LLL_glcm_Imc2	0.481167041	0.38422731		wavelet-LHL_glcm_Idmn	0.419934317	0.347116362
wavelet-LLH_glcm_Id	0.482070817	-0.327225479		wavelet-HHH_glszm_SmallAreaLowGrayLevelEmphasis	0.423681543	-0.300822197
wavelet-HHH_ngtdm_Coarseness	0.482367205	-0.410659847		wavelet-HHH_glszm_GrayLevelNonUniformity	0.42667631	-0.433233333
wavelet-LLL_glcm_Imc1	0.482842465	-0.353645174		wavelet-LHH_glszm_ZoneEntropy	0.42699152	0.409356461
wavelet-HLH_glrlm_RunLengthNonUniformity	0.484730127	0.277635362		wavelet-LLH_glszm_GrayLevelVariance	0.439898223	-0.690816151
wavelet-LHL_glcm_ClusterShade	0.484940899	-0.813385151		wavelet-LLH_ngtdm_Coarseness	0.442419518	0.512539808
wavelet-HHL_glrlm_RunEntropy	0.485864214	-0.327584164		wavelet-HHL_gldm_LargeDependenceHighGrayLevelEmphasis	0.442525498	-0.429704045
wavelet-HLH_ngtdm_Coarseness	0.48683874	-0.398940247		wavelet-LHH_ngtdm_Coarseness	0.44300179	0.435763194
wavelet-LLL_gldm_LargeDependenceHighGrayLevelEmphasis	0.489674264	0.328008605		wavelet-LHH_ngtdm_Complexity	0.444395329	-0.564499949
wavelet-LLH_glszm_SizeZoneNonUniformityNormalized	0.490433912	0.323104187		wavelet-LLH_glszm_LargeAreaLowGrayLevelEmphasis	0.445381467	-0.516967943
wavelet-LLL_glcm_SumEntropy	0.490554985	0.268280383		wavelet-HLH_glcm_Idn	0.446122406	0.373213138
wavelet-LLL_glcm_JointAverage	0.49183793	0.360287234		wavelet-LHL_glszm_SizeZoneNonUniformity	0.452040464	-0.544030091
wavelet-LLL_glcm_SumAverage	0.49183793	0.360287234		wavelet-HHH_glcm_MCC	0.453351157	-0.442136051
wavelet-HHH_glrlm_GrayLevelNonUniformity	0.495525218	0.264232054		wavelet-HLH_glcm_Id	0.45359627	0.472054902
wavelet-LHL_glcm_JointAverage	0.496352875	0.323253471		wavelet-HLH_glcm_Autocorrelation	0.453841588	0.328928892
wavelet-LHL_glcm_SumAverage	0.496352875	0.323253471		wavelet-HHL_ngtdm_Busyness	0.454026583	-0.407646035
wavelet-HHL_gldm_SmallDependenceLowGrayLevelEmphasis	0.497098557	-0.356483675		wavelet-HLL_glrlm_RunEntropy	0.454420873	0.48355848
wavelet-LLL_glcm_MCC	0.497201345	0.305188129		wavelet-HLH_gldm_HighGrayLevelEmphasis	0.461121876	0.328996799
wavelet-HLH_ngtdm_Busyness	0.500910772	0.264297056		wavelet-HLH_glrlm_HighGrayLevelRunEmphasis	0.461523342	0.328183167
wavelet-LLH_glcm_Imc2	0.500954779	-0.341049095		wavelet-HLH_glcm_JointAverage	0.462460619	0.323676173
wavelet-HHH_ngtdm_Busyness	0.503274415	0.257845309		wavelet-HLH_glcm_SumAverage	0.462460619	0.323676173
wavelet-HLH_glrlm_GrayLevelNonUniformity	0.504781307	0.261060185		wavelet-HLL_ngtdm_Complexity	0.462716757	-0.454772068
wavelet-HHL_glszm_SizeZoneNonUniformity	0.507748321	0.276208785		wavelet-HLH_ngtdm_Busyness	0.463628127	-0.434803299
wavelet-HLH_glcm_InverseVariance	0.508243024	-0.250165601		wavelet-HLH_glcm_Idm	0.464339474	0.480662859
wavelet-HHL_glcm_MaximumProbability	0.509638635	0.294010357		wavelet-HLH_glrlm_LowGrayLevelRunEmphasis	0.47149133	-0.307734493
wavelet-LHH_glrlm_GrayLevelNonUniformity	0.511535749	0.257218246		wavelet-HLH_gldm_LowGrayLevelEmphasis	0.472581185	-0.312000453
wavelet-LHL_gldm_SmallDependenceLowGrayLevelEmphasis	0.51370333	-0.290665612		wavelet-LLH_glszm_LargeAreaHighGrayLevelEmphasis	0.47368162	-0.518808533
wavelet-HLL_glrlm_GrayLevelNonUniformityNormalized	0.514427219	-0.302856498		wavelet-LLH_glszm_SmallAreaHighGrayLevelEmphasis	0.473803101	-0.703120689
wavelet-HHL_glszm_GrayLevelNonUniformityNormalized	0.514536355	0.284565911		wavelet-HLL_glszm_HighGrayLevelZoneEmphasis	0.475430042	-0.514452705
wavelet-HHH_gldm_GrayLevelNonUniformity	0.514945515	0.251599429		wavelet-LLL_glcm_InverseVariance	0.476516198	0.494451039
wavelet-HLH_gldm_GrayLevelNonUniformity	0.515188333	0.251433963		wavelet-HLL_glcm_Idn	0.478141352	-0.316569109
wavelet-HLH_glcm_JointEntropy	0.515324393	-0.422348373		wavelet-HLH_glcm_DifferenceAverage	0.481015882	-0.491107648
wavelet-HHH_glszm_HighGrayLevelZoneEmphasis	0.515390609	0.561520202		wavelet-LLL_glszm_GrayLevelNonUniformity	0.482861493	-0.368914338
wavelet-LLL_glszm_HighGrayLevelZoneEmphasis	0.515514213	0.344925313		wavelet-HHH_glcm_Imc2	0.48325429	-0.338254927
wavelet-LHH_gldm_GrayLevelNonUniformity	0.515703417	0.251128508		wavelet-HLH_gldm_LargeDependenceHighGrayLevelEmphasis	0.489211778	0.476602338
wavelet-HLL_glszm_GrayLevelNonUniformity	0.517840427	0.263674379		wavelet-LLH_gldm_SmallDependenceEmphasis	0.489930664	-1.26197166
wavelet-LHH_glrlm_RunLengthNonUniformity	0.51861976	0.259255235		wavelet-LLL_gldm_LargeDependenceLowGrayLevelEmphasis	0.492251345	0.308534459
wavelet-LHH_glcm_Correlation	0.521274932	0.284032002		wavelet-LHL_glcm_Idn	0.493737872	0.373825582
wavelet-LLH_gldm_GrayLevelNonUniformity	0.522183438	0.247138043		wavelet-LHH_glcm_Idn	0.498692097	0.300966694
wavelet-LHH_glrlm_RunLengthNonUniformityNormalized	0.524227579	-0.463009269		wavelet-LHH_glszm_SmallAreaHighGrayLevelEmphasis	0.499005998	-0.384908648
wavelet-LHL_glszm_ZonePercentage	0.528459457	-0.416119386		wavelet-HHH_glcm_ClusterShade	0.502651505	-0.531128406
wavelet-HHL_glszm_ZoneVariance	0.530640052	-0.603940714		wavelet-HHL_glszm_LowGrayLevelZoneEmphasis	0.502655557	0.214757162
wavelet-LLH_glcm_DifferenceEntropy	0.531994664	0.323529187		wavelet-HHH_glcm_Imc1	0.504560073	0.347954911
wavelet-HHH_gldm_SmallDependenceHighGrayLevelEmphasis	0.534042948	-1.934518433		wavelet-LLH_glszm_ZonePercentage	0.506824799	-1.110704589
wavelet-HHL_glrlm_RunLengthNonUniformity	0.538434694	0.268990482		wavelet-HHH_gldm_DependenceVariance	0.508745405	0.339596311
wavelet-LHH_glszm_ZonePercentage	0.540107047	-1.213202292		wavelet-HHH_ngtdm_Coarseness	0.510415834	0.370094431
wavelet-HLL_glszm_ZonePercentage	0.541821275	0.285594561		wavelet-HLH_glrlm_ShortRunHighGrayLevelEmphasis	0.51297581	0.338237702
wavelet-HLL_glcm_DifferenceEntropy	0.542533471	0.319509301		wavelet-HLL_gldm_DependenceNonUniformityNormalized	0.513506733	-0.355688596
wavelet-LLH_glcm_JointEntropy	0.543549978	0.413709668		wavelet-LHL_ngtdm_Coarseness	0.517425425	0.360966441
wavelet-LHL_glszm_HighGrayLevelZoneEmphasis	0.543865753	0.301338257		wavelet-LHL_gldm_DependenceNonUniformity	0.517552832	-0.372448542
wavelet-LHH_ngtdm_Coarseness	0.544803934	-0.378370783		wavelet-HLH_ngtdm_Coarseness	0.519511975	0.350795833
wavelet-HHL_gldm_DependenceNonUniformity	0.54545667	0.202531056		wavelet-HLL_glcm_ClusterShade	0.520193146	-0.589234125
wavelet-HLL_glcm_Contrast	0.546661094	0.268740731		wavelet-HLH_glcm_Idmn	0.520249557	0.300189189
wavelet-HHL_glcm_ClusterProminence	0.546690922	-0.333736846		wavelet-HLL_glszm_ZonePercentage	0.522413062	-0.367332717
wavelet-HLH_glcm_ClusterTendency	0.54723815	0.229828955		wavelet-LLL_ngtdm_Contrast	0.5244809	0.256387517
wavelet-HLH_glcm_ClusterProminence	0.547896473	0.227555517		wavelet-LLL_glszm_ZoneEntropy	0.525171229	-0.291565694
wavelet-LLH_glszm_LargeAreaLowGrayLevelEmphasis	0.548994843	-0.274510656		wavelet-LHH_glszm_SmallAreaEmphasis	0.525999955	-0.196242198
wavelet-LHH_ngtdm_Busyness	0.55197571	0.232821631		wavelet-HHH_gldm_DependenceEntropy	0.527441689	0.225548145
wavelet-LHL_glszm_SmallAreaEmphasis	0.553062527	0.296560694		wavelet-LLL_glszm_ZonePercentage	0.529105675	-0.442382475
wavelet-LLH_glcm_Imc1	0.553231382	0.336833822		wavelet-HHH_gldm_GrayLevelVariance	0.52997597	0.798872584
wavelet-LHH_glrlm_RunPercentage	0.553645772	-0.418692955		wavelet-HHL_glszm_GrayLevelVariance	0.530056555	-0.452186261
wavelet-LLH_glcm_InverseVariance	0.554436023	0.275099782		wavelet-LHH_ngtdm_Busyness	0.530142352	-0.365021458
wavelet-LHL_glcm_ClusterTendency	0.557429004	-0.280591332		wavelet-LHH_glrlm_RunLengthNonUniformity	0.531593804	-0.345644495
wavelet-LHL_glcm_SumEntropy	0.558061991	-0.271045249		wavelet-HHH_gldm_DependenceNonUniformity	0.532360689	-0.354994892
wavelet-HHL_ngtdm_Contrast	0.558404434	-0.260510738		wavelet-LLH_glcm_Imc2	0.533776636	0.391378814
wavelet-HLL_gldm_DependenceNonUniformity	0.559095611	0.221466735		wavelet-HLH_gldm_SmallDependenceHighGrayLevelEmphasis	0.536809497	0.480725738
wavelet-LHH_gldm_LargeDependenceEmphasis	0.560141571	0.376704725		wavelet-HLH_gldm_DependenceNonUniformity	0.537007233	-0.347821225
wavelet-LHL_glcm_MaximumProbability	0.56065582	0.252748162		wavelet-HLL_glcm_SumAverage	0.537653888	-0.34697086
wavelet-LLH_glcm_SumSquares	0.56123005	0.448775111		wavelet-HLL_glcm_JointAverage	0.537653888	-0.34697086
wavelet-HHH_glcm_JointAverage	0.561400852	0.586830004		wavelet-HHH_glszm_GrayLevelNonUniformityNormalized	0.540054383	-0.489017517
wavelet-HHH_glcm_SumAverage	0.561400852	0.586830004		wavelet-HHH_glrlm_ShortRunHighGrayLevelEmphasis	0.540320125	-1.598888019
wavelet-HLL_glcm_Imc1	0.562494377	-0.408464089		wavelet-LHH_gldm_DependenceNonUniformity	0.540349953	-0.354801188
wavelet-HLH_glrlm_RunLengthNonUniformityNormalized	0.565261001	-0.381266622		wavelet-LLH_glcm_Idm	0.544272967	0.451632647
wavelet-HLH_glrlm_LongRunEmphasis	0.56610199	0.280575268		wavelet-HLL_ngtdm_Coarseness	0.544662647	0.346344539
wavelet-HLH_glcm_Correlation	0.568688414	0.247251762		wavelet-HLH_glrlm_RunLengthNonUniformity	0.545749182	-0.340208319
wavelet-HLH_glcm_MCC	0.575164141	-0.275223943		wavelet-HHH_gldm_SmallDependenceHighGrayLevelEmphasis	0.55006811	0.600772572
wavelet-HLH_gldm_SmallDependenceHighGrayLevelEmphasis	0.575396389	-4.258242587		wavelet-HHL_glrlm_LongRunEmphasis	0.550150353	0.215270504
wavelet-HHH_glrlm_LongRunLowGrayLevelEmphasis	0.575645762	-0.2200783		wavelet-LLH_glcm_Id	0.550636163	0.42357949
wavelet-HLH_gldm_LargeDependenceEmphasis	0.578709162	0.327361745		wavelet-HHH_glcm_SumSquares	0.551146813	0.85773667
wavelet-LLL_glcm_JointEntropy	0.578970873	0.212166136		wavelet-LHH_glrlm_GrayLevelNonUniformity	0.551709958	-0.335563143
wavelet-LHH_glrlm_GrayLevelNonUniformityNormalized	0.581869462	2.307355642		wavelet-HLH_glrlm_GrayLevelNonUniformity	0.557141129	-0.330950337
wavelet-LHH_glcm_ClusterProminence	0.582587159	-1.943538094		wavelet-HLL_gldm_DependenceNonUniformity	0.561809148	-0.314835942
wavelet-LLL_glrlm_HighGrayLevelRunEmphasis	0.58274009	0.319681587		wavelet-HLH_glszm_ZoneEntropy	0.562272572	-0.313440109
wavelet-LLL_gldm_HighGrayLevelEmphasis	0.583111431	0.320323093		wavelet-HLL_glszm_LargeAreaHighGrayLevelEmphasis	0.562771374	-0.52907866
wavelet-LHL_ngtdm_Complexity	0.583253839	0.377890315		wavelet-HLL_glszm_SmallAreaLowGrayLevelEmphasis	0.562850826	-0.324174484
wavelet-HLH_glrlm_RunPercentage	0.58519512	-0.346157587		wavelet-LHL_glszm_SmallAreaEmphasis	0.563942664	-0.277458799
wavelet-LHL_glrlm_ShortRunHighGrayLevelEmphasis	0.586826807	0.281773686		wavelet-HHH_glrlm_RunLengthNonUniformity	0.564015515	-0.324649046
wavelet-LLH_gldm_DependenceEntropy	0.586849199	0.391106282		wavelet-HHH_gldm_DependenceNonUniformityNormalized	0.564354597	-0.205732984
wavelet-HLL_glcm_JointEnergy	0.588491364	-0.256562814		wavelet-HHH_glrlm_GrayLevelNonUniformity	0.566278138	-0.326335744
wavelet-HHH_glcm_ClusterProminence	0.590187883	-2.079736002		wavelet-LLH_glrlm_GrayLevelNonUniformity	0.568062258	-0.330346552
wavelet-LLH_glcm_Correlation	0.590337099	-0.292041362		wavelet-LLH_gldm_GrayLevelNonUniformity	0.568185257	-0.329468788
wavelet-LLH_gldm_SmallDependenceHighGrayLevelEmphasis	0.591049149	-1.917785508		wavelet-HLH_ngtdm_Complexity	0.568401456	0.401792683
wavelet-LHL_glrlm_LongRunEmphasis	0.591209961	0.241886253		wavelet-LHH_glcm_JointEntropy	0.570638852	0.53199531
wavelet-HHL_glcm_Idn	0.591501569	0.337322089		wavelet-HLL_glrlm_GrayLevelNonUniformity	0.571777343	-0.303908071
wavelet-LLH_gldm_DependenceNonUniformity	0.593809041	0.194703221		wavelet-HHL_glrlm_ShortRunLowGrayLevelEmphasis	0.572490445	0.212105704
wavelet-LLL_glcm_Autocorrelation	0.595226086	0.311269736		wavelet-HLH_glszm_GrayLevelVariance	0.573451019	0.448111693
wavelet-LHH_gldm_SmallDependenceEmphasis	0.595673657	-0.757420005		wavelet-HLH_gldm_GrayLevelNonUniformity	0.574140935	-0.323358732
wavelet-HLL_glcm_DifferenceAverage	0.596632662	0.289275622		wavelet-LHH_gldm_GrayLevelNonUniformity	0.574144597	-0.323402195
wavelet-HLH_gldm_DependenceNonUniformity	0.597166306	0.205808288		wavelet-HHH_gldm_GrayLevelNonUniformity	0.574228671	-0.323273969
wavelet-LLH_glcm_SumEntropy	0.598378191	0.369306707		wavelet-HHH_glrlm_LongRunEmphasis	0.582870733	-0.29414442
wavelet-HLL_glrlm_LongRunEmphasis	0.600462882	-0.228126411		wavelet-HHH_glcm_SumAverage	0.584724904	0.478807436
wavelet-LLL_glrlm_GrayLevelNonUniformityNormalized	0.601505302	-0.205846039		wavelet-HHH_glcm_JointAverage	0.584724904	0.478807436
wavelet-LLH_glcm_Contrast	0.601519035	-1.289873277		wavelet-LHH_glszm_GrayLevelNonUniformityNormalized	0.588751008	-0.298297113
wavelet-LHH_glrlm_ShortRunEmphasis	0.603618519	-0.365441514		wavelet-LLH_gldm_DependenceNonUniformity	0.594353534	-0.306399502
wavelet-LHL_glrlm_RunVariance	0.60477378	0.229968356		wavelet-LLL_glcm_ClusterTendency	0.594640511	0.279029789
wavelet-LHH_glrlm_GrayLevelVariance	0.604872952	-2.646261693		wavelet-LLH_glcm_Idn	0.595679416	0.316128532
wavelet-LHH_glcm_SumSquares	0.605300575	-3.802450657		wavelet-HLL_glrlm_LongRunHighGrayLevelEmphasis	0.59916126	-0.268897566
wavelet-LLL_glszm_LargeAreaEmphasis	0.607449521	-0.215489404		wavelet-LHH_ngtdm_Strength	0.599357763	-0.976412094
wavelet-LLL_glszm_ZoneVariance	0.607684868	-0.214858749		wavelet-HLL_gldm_GrayLevelNonUniformity	0.599779893	-0.278349807
wavelet-LHH_gldm_DependenceNonUniformity	0.607775823	0.199606782		wavelet-HHL_glrlm_GrayLevelNonUniformity	0.599883809	-0.298552996
wavelet-HLL_glcm_Imc2	0.609297996	0.236210804		wavelet-HHL_ngtdm_Coarseness	0.603019926	0.30316025
wavelet-LLH_glcm_DifferenceVariance	0.610309989	-1.174333363		wavelet-HHH_glszm_LargeAreaHighGrayLevelEmphasis	0.605238889	-0.529850188
wavelet-LHH_glszm_LargeAreaLowGrayLevelEmphasis	0.612098125	-0.252183878		wavelet-LLL_glcm_Imc2	0.606047161	0.216782499
wavelet-LLH_glrlm_LongRunEmphasis	0.613563164	-0.258538378		wavelet-LLH_glcm_ClusterProminence	0.608911313	-2.510115764
wavelet-LHL_gldm_DependenceNonUniformity	0.614150127	0.199297972		wavelet-HHH_ngtdm_Strength	0.612755288	-0.934675053
wavelet-LHH_glrlm_LongRunHighGrayLevelEmphasis	0.614178447	0.253324511		wavelet-HLL_ngtdm_Strength	0.61508396	-0.26189842
wavelet-HHL_glcm_Idmn	0.614806536	0.22173363		wavelet-LLL_glcm_SumSquares	0.6154882	0.267099922
wavelet-HHL_gldm_LargeDependenceLowGrayLevelEmphasis	0.615575776	0.341760957		wavelet-HHH_glrlm_GrayLevelVariance	0.616773729	0.609501308
wavelet-HLH_glrlm_LongRunLowGrayLevelEmphasis	0.616947811	0.241649605		wavelet-HLH_ngtdm_Strength	0.617846166	-0.977004058
wavelet-LLL_glrlm_LongRunLowGrayLevelEmphasis	0.618576898	-0.264737102		wavelet-LLL_gldm_SmallDependenceEmphasis	0.618763702	-0.29457203
wavelet-LLL_glrlm_ShortRunHighGrayLevelEmphasis	0.621230733	0.286578103		wavelet-HLH_glcm_SumSquares	0.62203924	-1.35004576
wavelet-HHH_gldm_DependenceNonUniformity	0.621887936	0.186530653		wavelet-HLL_glrlm_ShortRunLowGrayLevelEmphasis	0.624666296	-0.231142664
wavelet-HLL_gldm_DependenceVariance	0.624097315	0.30138669		wavelet-LLH_glcm_InverseVariance	0.626025325	-0.282017594
wavelet-LLH_glszm_LargeAreaHighGrayLevelEmphasis	0.624419582	0.247155191		wavelet-HHL_gldm_DependenceNonUniformity	0.628271853	-0.271008009
wavelet-LHH_glszm_LowGrayLevelZoneEmphasis	0.624699291	0.250920082		wavelet-HLL_glszm_GrayLevelNonUniformity	0.629113474	-0.327376398
wavelet-LHH_glszm_LargeAreaEmphasis	0.626961374	-0.241554769		wavelet-HLL_glszm_SizeZoneNonUniformity	0.629419618	-0.290057847
wavelet-LHH_gldm_GrayLevelVariance	0.635141635	-4.062060292		wavelet-HHH_glszm_LargeAreaEmphasis	0.629554448	-0.504624514
wavelet-LHH_glrlm_RunEntropy	0.63867297	0.231486204		wavelet-LHH_glcm_ClusterShade	0.631179268	0.34793269
wavelet-HLL_gldm_SmallDependenceEmphasis	0.639926616	0.209828104		wavelet-HHL_glcm_Idmn	0.638860684	-0.203769744
wavelet-LHL_glszm_ZoneEntropy	0.640938394	0.175096826		wavelet-LLL_glszm_LowGrayLevelZoneEmphasis	0.64054375	0.213333592
wavelet-HHH_glcm_ClusterShade	0.643029794	0.456141002		wavelet-LLH_ngtdm_Complexity	0.642208595	-0.553919271
wavelet-HLL_glrlm_GrayLevelNonUniformity	0.643732947	0.179578154		wavelet-LLL_glcm_MCC	0.642762761	0.190361407
wavelet-HHL_glszm_ZoneEntropy	0.645459918	-0.280663903		wavelet-LHH_glcm_Idmn	0.64384837	0.209341729
wavelet-LHH_gldm_SmallDependenceHighGrayLevelEmphasis	0.646714114	-1.000520882		wavelet-HHH_ngtdm_Complexity	0.645360649	-0.520726207
wavelet-HHH_glrlm_LongRunHighGrayLevelEmphasis	0.647222983	-0.185593094		wavelet-LLL_glcm_MaximumProbability	0.645509137	-0.253906678
wavelet-HHL_glrlm_RunVariance	0.648247806	0.206194448		wavelet-LHH_gldm_SmallDependenceLowGrayLevelEmphasis	0.647984393	-0.234171067
wavelet-LHH_glszm_ZoneVariance	0.653873374	-0.21111406		wavelet-LHH_glszm_LargeAreaLowGrayLevelEmphasis	0.648402752	-0.35539805
wavelet-HHL_glszm_SmallAreaHighGrayLevelEmphasis	0.656493775	0.244606392		wavelet-HHH_glszm_LargeAreaLowGrayLevelEmphasis	0.649396246	-0.474171482
wavelet-HHH_glcm_Idn	0.656806387	0.382479128		wavelet-LLH_glcm_Contrast	0.651314677	-0.216581244
wavelet-LLL_glszm_SizeZoneNonUniformity	0.656921951	0.176113492		wavelet-LHH_glrlm_LongRunHighGrayLevelEmphasis	0.660445045	-0.225526979
wavelet-HHH_gldm_LowGrayLevelEmphasis	0.658929269	-0.452686434		wavelet-HLL_glcm_MCC	0.661345166	-0.228815063
wavelet-HLH_ngtdm_Contrast	0.659106916	-0.177612823		wavelet-LHL_glszm_LargeAreaLowGrayLevelEmphasis	0.661758231	0.240849571
wavelet-LHH_glrlm_HighGrayLevelRunEmphasis	0.659219918	0.348013515		wavelet-LLL_glcm_Idn	0.665324771	-0.21105842
wavelet-LHL_glszm_SmallAreaHighGrayLevelEmphasis	0.659643439	0.243937691		wavelet-LLH_glcm_DifferenceEntropy	0.666208322	-0.259761355
wavelet-HLH_glcm_Idn	0.66027656	0.201623467		wavelet-LHH_glszm_LargeAreaEmphasis	0.666661849	-0.334437399
wavelet-LHH_gldm_LargeDependenceLowGrayLevelEmphasis	0.661086166	-0.230130811		wavelet-LHH_glszm_ZoneVariance	0.66964221	-0.342003056
wavelet-LHH_glcm_Autocorrelation	0.663146424	0.344284123		wavelet-HLH_glszm_LargeAreaHighGrayLevelEmphasis	0.671423167	-0.257919288
wavelet-LLH_glrlm_RunVariance	0.664080903	-0.206888557		wavelet-HLH_glszm_ZonePercentage	0.671671025	0.346647604
wavelet-LLH_gldm_DependenceNonUniformityNormalized	0.665472698	-0.261974851		wavelet-HHH_glszm_SizeZoneNonUniformity	0.673965183	0.373001627
wavelet-LLH_glcm_MCC	0.666043176	-0.242089761		wavelet-LLL_glcm_SumEntropy	0.674221602	0.212739859
wavelet-LHH_glszm_LargeAreaHighGrayLevelEmphasis	0.667904397	-0.207874838		wavelet-HHL_glrlm_RunVariance	0.678382482	0.151999947
wavelet-HHL_glszm_SmallAreaLowGrayLevelEmphasis	0.668677894	0.151867122		wavelet-HLH_gldm_LargeDependenceLowGrayLevelEmphasis	0.680937215	-0.224761683
wavelet-HLH_glcm_Imc2	0.668873888	-0.201986174		wavelet-LLH_glrlm_HighGrayLevelRunEmphasis	0.681287848	-0.348652196
wavelet-LHH_gldm_HighGrayLevelEmphasis	0.670285772	0.339023413		wavelet-LLL_gldm_DependenceEntropy	0.682416265	0.184537513
wavelet-HLL_glcm_Idm	0.670925199	-0.196941306		wavelet-LHH_glszm_HighGrayLevelZoneEmphasis	0.684570906	-0.213583061
wavelet-HLH_glrlm_ShortRunHighGrayLevelEmphasis	0.671089998	-0.241335734		wavelet-HLH_glrlm_GrayLevelVariance	0.689735829	-0.906864021
wavelet-LLL_ngtdm_Strength	0.673910086	-0.197418252		wavelet-LLL_glszm_SizeZoneNonUniformityNormalized	0.691200232	-0.187856554
wavelet-HHL_glszm_HighGrayLevelZoneEmphasis	0.675997755	0.289448992		wavelet-LLH_glrlm_ShortRunEmphasis	0.691972271	-0.210810717
wavelet-HHL_glrlm_LongRunHighGrayLevelEmphasis	0.676629279	0.197449547		wavelet-HHL_glszm_SmallAreaHighGrayLevelEmphasis	0.693544212	-0.186662939
wavelet-HLH_gldm_LargeDependenceLowGrayLevelEmphasis	0.67709271	0.210946983		wavelet-HLH_gldm_SmallDependenceEmphasis	0.69671123	0.181441642
wavelet-HLH_glrlm_RunEntropy	0.679180286	0.198617484		wavelet-HLH_glszm_SizeZoneNonUniformity	0.697999732	0.188271437
wavelet-LLH_glcm_JointEnergy	0.679192441	-0.294042796		wavelet-LLL_glszm_LargeAreaLowGrayLevelEmphasis	0.698019659	-0.165815051
wavelet-HHH_glrlm_ShortRunHighGrayLevelEmphasis	0.6793289	-1.11128324		wavelet-LLL_ngtdm_Strength	0.698319944	-0.200311824
wavelet-LLL_ngtdm_Busyness	0.679743826	0.174804108		wavelet-LLH_gldm_HighGrayLevelEmphasis	0.699279014	-0.331294694
wavelet-HLL_glcm_Id	0.680240331	-0.197540402		wavelet-LLH_glszm_GrayLevelNonUniformity	0.700136849	-0.181275664
wavelet-HLL_glrlm_RunVariance	0.681336404	-0.173915801		wavelet-HLH_glszm_GrayLevelNonUniformity	0.700384246	-0.176023217
wavelet-LLL_gldm_LargeDependenceLowGrayLevelEmphasis	0.683192817	-0.209994371		wavelet-LLH_glcm_DifferenceVariance	0.701883435	-0.395774982
wavelet-LHL_glszm_SmallAreaLowGrayLevelEmphasis	0.684047427	-0.197638979		wavelet-LLL_glrlm_GrayLevelNonUniformityNormalized	0.702302476	-0.192486384
wavelet-LLL_glrlm_GrayLevelNonUniformity	0.685902546	0.167498416		wavelet-HHL_glszm_SizeZoneNonUniformity	0.703365069	-0.240545936
wavelet-HHL_glrlm_LongRunEmphasis	0.686493617	0.189241563		wavelet-HLH_gldm_GrayLevelVariance	0.706122918	-0.8374118
wavelet-LHL_glszm_LowGrayLevelZoneEmphasis	0.687612842	-0.150979807		wavelet-LLH_glcm_Autocorrelation	0.707103476	-0.318330853
wavelet-HHH_glszm_ZonePercentage	0.691293117	-0.361762954		wavelet-LLH_glrlm_GrayLevelVariance	0.707130322	0.380570717
wavelet-HHL_ngtdm_Strength	0.692439446	-0.280465992		wavelet-LLH_glcm_JointEnergy	0.707391637	0.354166834
wavelet-LLL_glszm_SizeZoneNonUniformityNormalized	0.692864343	-0.203576839		wavelet-LHL_glszm_LargeAreaHighGrayLevelEmphasis	0.708288818	-0.231674308
wavelet-HLH_glcm_Idmn	0.69330809	0.173606088		wavelet-HLH_glrlm_RunEntropy	0.709218427	0.206393951
wavelet-HHL_gldm_SmallDependenceHighGrayLevelEmphasis	0.693807636	-0.196648069		wavelet-HLL_gldm_LargeDependenceHighGrayLevelEmphasis	0.709925074	-0.199870438
wavelet-HLH_glcm_SumEntropy	0.69712361	0.160773932		wavelet-HLL_glszm_LargeAreaLowGrayLevelEmphasis	0.719641803	-0.190695203
wavelet-LLH_glrlm_RunEntropy	0.699327996	-0.182119647		wavelet-HLH_glrlm_LongRunLowGrayLevelEmphasis	0.71977097	-0.273202504
wavelet-LHL_glrlm_LongRunLowGrayLevelEmphasis	0.702013632	-0.176110938		wavelet-LLL_glcm_Imc1	0.719819963	-0.130645666
wavelet-HLH_glszm_LowGrayLevelZoneEmphasis	0.703353787	-0.19842323		wavelet-HLL_glcm_SumEntropy	0.724010743	0.161963306
wavelet-LLL_glszm_GrayLevelVariance	0.704533788	0.158004517		wavelet-LLL_glrlm_GrayLevelVariance	0.728392375	-0.156437529
wavelet-LLH_ngtdm_Strength	0.713546025	0.342467186		wavelet-HLL_gldm_LargeDependenceEmphasis	0.729078515	0.192368263
wavelet-HHH_gldm_HighGrayLevelEmphasis	0.714230074	-2.404632261		wavelet-LLH_glcm_Correlation	0.730860734	0.229407332
wavelet-HHH_glcm_SumSquares	0.714669451	-4.335050326		wavelet-HLL_glszm_SmallAreaHighGrayLevelEmphasis	0.731844873	-0.215600797
wavelet-HHH_glcm_Autocorrelation	0.714705195	-2.052385178		wavelet-HLL_glcm_ClusterTendency	0.733511576	0.13655574
wavelet-HHL_glszm_LargeAreaLowGrayLevelEmphasis	0.716450002	0.370049645		wavelet-HHL_glszm_LargeAreaEmphasis	0.737195189	0.219400457
wavelet-LLH_glcm_ClusterTendency	0.717688239	0.28243728		wavelet-HHL_glszm_ZoneVariance	0.739047624	0.219213789
wavelet-LHH_glcm_SumEntropy	0.718195476	0.388146292		wavelet-HHL_glcm_Idn	0.739786455	-0.167201854
wavelet-LLH_glcm_ClusterProminence	0.720283264	-4.372231894		wavelet-HLH_glrlm_RunVariance	0.740133532	0.195704739
wavelet-LHL_ngtdm_Strength	0.720383257	-0.215774429		wavelet-LLL_glcm_Correlation	0.741775739	0.136680599
wavelet-LLL_glcm_JointEnergy	0.722844972	-0.175320681		wavelet-HHH_glrlm_HighGrayLevelRunEmphasis	0.746549006	-0.390921155
wavelet-LLH_ngtdm_Complexity	0.723434617	-0.649281468		wavelet-HLH_glszm_SmallAreaEmphasis	0.753996115	0.104915135
wavelet-HLL_glrlm_ShortRunEmphasis	0.727888308	0.146619975		wavelet-LLL_glcm_ClusterProminence	0.755070892	0.270177672
wavelet-HLH_glcm_DifferenceEntropy	0.727895682	-0.212924248		wavelet-HHH_glrlm_LongRunLowGrayLevelEmphasis	0.758619131	0.31980084
wavelet-HHL_glcm_Autocorrelation	0.733705603	0.229645584		wavelet-LHH_glszm_LargeAreaHighGrayLevelEmphasis	0.760094409	-0.22762813
wavelet-LLH_gldm_SmallDependenceEmphasis	0.734063444	0.158368803		wavelet-HLL_glcm_Imc2	0.760682316	0.16965862
wavelet-LHH_glszm_GrayLevelVariance	0.735129947	0.258135272		wavelet-LLH_gldm_LargeDependenceHighGrayLevelEmphasis	0.761673769	-0.196813921
wavelet-HLL_gldm_GrayLevelNonUniformity	0.735792587	0.126252372		wavelet-HLH_glrlm_LongRunEmphasis	0.763099048	0.18043899
wavelet-HHH_glrlm_LongRunEmphasis	0.737929695	-0.155861911		wavelet-HLH_glrlm_GrayLevelNonUniformityNormalized	0.763447675	0.6048327
wavelet-HLH_glrlm_HighGrayLevelRunEmphasis	0.738198624	-0.171716802		wavelet-HLL_gldm_SmallDependenceLowGrayLevelEmphasis	0.764031391	-0.146035526
wavelet-LHH_glcm_JointEntropy	0.738632024	-0.624234923		wavelet-LLH_glcm_ClusterShade	0.764186008	0.139436433
wavelet-HLH_gldm_HighGrayLevelEmphasis	0.740031027	-0.171058359		wavelet-HLH_glszm_SmallAreaLowGrayLevelEmphasis	0.769032631	-0.10221842
wavelet-HHH_gldm_GrayLevelVariance	0.742641999	-4.833680908		wavelet-LLH_glrlm_RunPercentage	0.772006597	-0.19584183
wavelet-HLH_glszm_SmallAreaEmphasis	0.744372757	0.121256574		wavelet-LLH_glrlm_LongRunEmphasis	0.772522446	0.164434803
wavelet-HLL_glrlm_RunPercentage	0.744834829	0.139008371		wavelet-LHH_glszm_GrayLevelVariance	0.773686959	-0.176042807
wavelet-HLH_glcm_JointAverage	0.745480223	-0.166489169		wavelet-LLL_gldm_SmallDependenceLowGrayLevelEmphasis	0.774272954	-0.337597171
wavelet-HLH_glcm_SumAverage	0.745480223	-0.166489169		wavelet-LHH_gldm_LowGrayLevelEmphasis	0.774458206	0.133391206
wavelet-LLL_glcm_ClusterTendency	0.745771053	0.145953017		wavelet-LLH_glcm_SumAverage	0.77454501	-0.179428909
wavelet-HHH_gldm_LargeDependenceEmphasis	0.748047565	0.186892748		wavelet-LLH_glcm_JointAverage	0.77454501	-0.179428909
wavelet-LHH_gldm_DependenceEntropy	0.748330529	0.206054891		wavelet-LLH_glcm_DifferenceAverage	0.776674309	-0.134948875
wavelet-HLL_glrlm_RunLengthNonUniformityNormalized	0.748646294	0.138790593		wavelet-LLL_glcm_JointEnergy	0.777835013	-0.149694422
wavelet-HLH_glcm_Autocorrelation	0.749168195	-0.163171747		wavelet-LLH_gldm_LargeDependenceEmphasis	0.778196036	0.190939232
wavelet-HHL_gldm_HighGrayLevelEmphasis	0.750335484	0.212740132		wavelet-HLL_glcm_MaximumProbability	0.77941069	-0.149570029
wavelet-LHH_glszm_HighGrayLevelZoneEmphasis	0.750549086	0.216272109		wavelet-LHH_ngtdm_Contrast	0.785244536	-0.111425976
wavelet-LLL_glcm_InverseVariance	0.750741123	-0.157791982		wavelet-LHH_glrlm_LowGrayLevelRunEmphasis	0.786734108	0.124819684
wavelet-HHL_glrlm_HighGrayLevelRunEmphasis	0.752548126	0.210238723		wavelet-LHH_gldm_LargeDependenceHighGrayLevelEmphasis	0.788506436	-0.166367489
wavelet-HHH_glcm_DifferenceVariance	0.753573646	0.367410973		wavelet-HLL_gldm_LowGrayLevelEmphasis	0.790685485	-0.128749112
wavelet-HHH_glrlm_GrayLevelNonUniformityNormalized	0.753790271	5.811457193		wavelet-LLL_glcm_JointEntropy	0.791209343	0.135192596
wavelet-HLH_glcm_DifferenceVariance	0.754238769	-0.184421816		wavelet-LLL_glszm_ZoneVariance	0.795497084	-0.156146859
wavelet-LHL_gldm_DependenceEntropy	0.7553962	-0.16688066		wavelet-LLL_glszm_LargeAreaEmphasis	0.796028564	-0.155628402
wavelet-LLL_glcm_SumSquares	0.760581553	0.134513192		wavelet-HLL_glrlm_LowGrayLevelRunEmphasis	0.796799371	-0.128824361
wavelet-LHH_glcm_DifferenceVariance	0.763098181	-0.540393112		wavelet-LLL_glcm_DifferenceVariance	0.799182935	-0.154795539
wavelet-LLH_ngtdm_Busyness	0.763820621	-0.139679933		wavelet-HLL_gldm_SmallDependenceHighGrayLevelEmphasis	0.802729709	-0.248658544
wavelet-HLH_glcm_Imc1	0.763871744	-0.174618993		wavelet-HLL_glszm_LowGrayLevelZoneEmphasis	0.807207826	-0.140199783
wavelet-LLL_glcm_MaximumProbability	0.766378144	-0.121377688		wavelet-LLL_glszm_SmallAreaEmphasis	0.811975011	-0.107112355
wavelet-LLL_glszm_SmallAreaHighGrayLevelEmphasis	0.76928232	0.159712461		wavelet-LHH_glrlm_LongRunLowGrayLevelEmphasis	0.817939916	0.128626061
wavelet-HHH_glrlm_RunPercentage	0.769898639	-0.175808712		wavelet-LHL_ngtdm_Strength	0.819212586	0.12959046
wavelet-HHH_gldm_SmallDependenceLowGrayLevelEmphasis	0.770259422	0.207079854		wavelet-HHH_gldm_LargeDependenceEmphasis	0.822022142	0.094754696
wavelet-LLL_glcm_ClusterProminence	0.770591577	0.147875706		wavelet-LHL_glszm_LargeAreaEmphasis	0.823104717	0.131128273
wavelet-LHL_gldm_LowGrayLevelEmphasis	0.77159082	-0.107086078		wavelet-HLL_gldm_GrayLevelVariance	0.823794021	0.091025912
wavelet-LHL_glrlm_LowGrayLevelRunEmphasis	0.772768178	-0.107129762		wavelet-HHH_glrlm_ShortRunLowGrayLevelEmphasis	0.824415707	0.097556221
wavelet-LHH_ngtdm_Strength	0.773724954	0.270764359		wavelet-LHL_glszm_ZoneVariance	0.824629349	0.130224841
wavelet-LLL_gldm_GrayLevelNonUniformity	0.774038045	0.114658635		wavelet-HLL_glszm_LargeAreaEmphasis	0.830460301	0.122595294
wavelet-HHH_glrlm_RunVariance	0.775710944	-0.157115175		wavelet-LLL_glcm_Contrast	0.831341215	-0.111237811
wavelet-HHH_glszm_ZoneVariance	0.780257898	0.181481725		wavelet-HLL_glszm_ZoneVariance	0.832877554	0.120913459
wavelet-HHH_glrlm_HighGrayLevelRunEmphasis	0.781994838	-4.219264446		wavelet-HLL_glcm_ClusterProminence	0.83311482	0.157883237
wavelet-HLL_glszm_SizeZoneNonUniformityNormalized	0.78605752	0.140373597		wavelet-HHH_gldm_HighGrayLevelEmphasis	0.835341429	0.164502292
wavelet-HLH_glrlm_RunVariance	0.789104894	0.140792506		wavelet-HLL_glrlm_ShortRunEmphasis	0.841494615	-0.079631339
wavelet-LHH_glrlm_ShortRunHighGrayLevelEmphasis	0.790104053	0.253195592		wavelet-HLH_glrlm_RunPercentage	0.844934037	-0.114179312
wavelet-LHH_glrlm_LongRunEmphasis	0.791095168	-0.144141504		wavelet-LHL_ngtdm_Busyness	0.847128378	-0.105286133
wavelet-HLL_gldm_LargeDependenceEmphasis	0.792814391	-0.117648189		wavelet-LLH_gldm_SmallDependenceLowGrayLevelEmphasis	0.847571794	-0.078516892
wavelet-HHL_glcm_InverseVariance	0.801670791	-0.141831921		wavelet-HHH_glrlm_LongRunHighGrayLevelEmphasis	0.852119633	-0.173010782
wavelet-HLL_glcm_MaximumProbability	0.80566217	-0.123303176		wavelet-HLL_glcm_SumSquares	0.853095209	0.076316649
wavelet-HHH_ngtdm_Complexity	0.807857845	-0.328420247		wavelet-HLL_glrlm_GrayLevelNonUniformityNormalized	0.854327029	-0.071491878
wavelet-HHL_ngtdm_Busyness	0.813695246	0.115303283		wavelet-LLH_glrlm_ShortRunLowGrayLevelEmphasis	0.855353404	-0.063703902
wavelet-LLL_glrlm_GrayLevelVariance	0.815780305	0.104289823		wavelet-HLH_gldm_SmallDependenceLowGrayLevelEmphasis	0.856018535	0.213355771
wavelet-LLL_glcm_DifferenceEntropy	0.819128957	0.103783298		wavelet-LLL_glrlm_LongRunEmphasis	0.857825756	-0.102736505
wavelet-LHH_glcm_JointEnergy	0.820067052	-0.283879442		wavelet-HLL_glrlm_RunPercentage	0.861434095	-0.071482474
wavelet-LHL_glszm_ZoneVariance	0.824524399	-0.128053033		wavelet-LLL_glcm_Idmn	0.861787451	0.082123002
wavelet-HHL_glszm_GrayLevelNonUniformity	0.824632492	0.09547967		wavelet-LLH_glszm_HighGrayLevelZoneEmphasis	0.863518652	-0.166832324
wavelet-LHL_glszm_LargeAreaEmphasis	0.824765474	-0.128104936		wavelet-LLL_glrlm_RunVariance	0.864320447	-0.101624407
wavelet-HHL_glszm_LargeAreaEmphasis	0.825490246	0.198270429		wavelet-LLH_glrlm_LongRunHighGrayLevelEmphasis	0.865644645	-0.0892328
wavelet-LHH_gldm_DependenceNonUniformityNormalized	0.826996457	-0.108119031		wavelet-HHH_glrlm_RunVariance	0.865786387	-0.071744229
wavelet-HHH_gldm_LargeDependenceHighGrayLevelEmphasis	0.829504716	0.096912109		wavelet-HLL_glszm_GrayLevelVariance	0.867407185	0.119471815
wavelet-LLL_glszm_ZonePercentage	0.830083199	-0.108670696		wavelet-HLL_glrlm_GrayLevelVariance	0.868850161	0.066891832
wavelet-HLH_glcm_ClusterShade	0.830673142	-0.127104582		wavelet-LLH_glszm_ZoneEntropy	0.869955639	-0.114627122
wavelet-HLH_glcm_MaximumProbability	0.830714461	0.180047108		wavelet-HLL_glcm_Id	0.870756466	0.066742642
wavelet-HLL_ngtdm_Strength	0.830722034	0.128405613		wavelet-LHH_glrlm_LongRunEmphasis	0.87150135	0.106863755
wavelet-HLH_glszm_GrayLevelVariance	0.830889027	0.156490537		wavelet-HHL_ngtdm_Strength	0.87356383	0.079309545
wavelet-HHH_glrlm_RunLengthNonUniformityNormalized	0.831981517	-0.130701678		wavelet-HLL_glcm_JointEnergy	0.877513211	-0.055111084
wavelet-LLL_glszm_LargeAreaHighGrayLevelEmphasis	0.832110725	-0.131944441		wavelet-LLL_glrlm_ShortRunEmphasis	0.879486066	0.073323236
wavelet-LLL_glcm_ClusterShade	0.832533271	-0.099526316		wavelet-HLL_glcm_JointEntropy	0.884188709	0.06205443
wavelet-HHL_ngtdm_Complexity	0.833223494	0.108959243		wavelet-HHH_gldm_SmallDependenceEmphasis	0.886419994	0.064815313
wavelet-LHL_glcm_ClusterProminence	0.843469829	-0.099801833		wavelet-HHH_glszm_HighGrayLevelZoneEmphasis	0.886447255	-0.111837516
wavelet-LHL_glszm_SizeZoneNonUniformityNormalized	0.843635763	0.116423645		wavelet-LLL_glrlm_RunEntropy	0.888576865	0.059357178
wavelet-HHL_glrlm_LongRunLowGrayLevelEmphasis	0.84492579	0.12140743		wavelet-HHH_glszm_ZonePercentage	0.893510413	0.095116362
wavelet-LLL_gldm_DependenceNonUniformityNormalized	0.846124747	0.096551277		wavelet-HLL_glszm_ZoneEntropy	0.895180757	0.07443194
wavelet-LLL_gldm_SmallDependenceEmphasis	0.847804283	-0.091820656		wavelet-LLH_ngtdm_Contrast	0.895217348	0.042850615
wavelet-HHH_ngtdm_Strength	0.851284651	-0.110005236		wavelet-HLH_glrlm_RunLengthNonUniformityNormalized	0.895944335	-0.075742291
wavelet-HHH_gldm_SmallDependenceEmphasis	0.854963809	-0.14687544		wavelet-HHH_glrlm_GrayLevelNonUniformityNormalized	0.89839488	-0.189735248
wavelet-HLH_gldm_LowGrayLevelEmphasis	0.859553858	-0.113402856		wavelet-LLH_glcm_Idmn	0.89848538	0.049594375
wavelet-LLL_gldm_GrayLevelVariance	0.860527451	0.07848704		wavelet-HLL_gldm_SmallDependenceEmphasis	0.901592025	-0.076617611
wavelet-HLL_gldm_DependenceNonUniformityNormalized	0.864878644	-0.110641487		wavelet-HLL_glszm_SmallAreaEmphasis	0.90220278	0.058613077
wavelet-HLH_glszm_LargeAreaHighGrayLevelEmphasis	0.870660508	-0.084167828		wavelet-LLL_glrlm_GrayLevelNonUniformity	0.907208088	-0.068923261
wavelet-HHL_glcm_SumAverage	0.872304807	0.091549223		wavelet-LHH_glrlm_RunVariance	0.907918844	0.062015741
wavelet-HHL_glcm_JointAverage	0.872304807	0.091549223		wavelet-LLH_gldm_SmallDependenceHighGrayLevelEmphasis	0.907920599	0.13542953
wavelet-HLH_ngtdm_Complexity	0.872472204	-0.082061782		wavelet-HHL_ngtdm_Contrast	0.908514432	0.053401406
wavelet-LLL_glcm_Idm	0.875486711	-0.070059832		wavelet-HLL_glrlm_RunLengthNonUniformityNormalized	0.908631326	-0.045496724
wavelet-HHH_glrlm_ShortRunLowGrayLevelEmphasis	0.8756334	0.064471006		wavelet-HLL_glcm_Idm	0.909922497	0.04570483
wavelet-HLH_gldm_SmallDependenceLowGrayLevelEmphasis	0.880114277	-0.082743874		wavelet-HHH_glrlm_RunLengthNonUniformityNormalized	0.912526152	0.044837581
wavelet-HHH_glrlm_RunEntropy	0.881604793	0.062773314		wavelet-LHH_glrlm_ShortRunLowGrayLevelEmphasis	0.912867617	-0.050765182
wavelet-LHL_gldm_SmallDependenceHighGrayLevelEmphasis	0.883846806	0.086594356		wavelet-LLL_glrlm_RunLengthNonUniformityNormalized	0.912995607	0.050882975
wavelet-HLH_glszm_HighGrayLevelZoneEmphasis	0.885552946	0.085834349		wavelet-LLH_glrlm_RunEntropy	0.913371998	0.055784876
wavelet-LLL_glcm_DifferenceAverage	0.885675739	0.074219811		wavelet-LLH_glrlm_LongRunLowGrayLevelEmphasis	0.913768518	0.048019758
wavelet-HLH_ngtdm_Strength	0.885951699	0.131363255		wavelet-LLL_ngtdm_Busyness	0.915271282	0.059733388
wavelet-LLH_glszm_ZoneVariance	0.886299926	-0.059799032		wavelet-HHL_glszm_GrayLevelNonUniformityNormalized	0.915575189	-0.05772325
wavelet-LLH_gldm_DependenceVariance	0.886846058	-0.092117481		wavelet-LLH_glcm_JointEntropy	0.919897512	-0.08428136
wavelet-HLH_glrlm_LongRunHighGrayLevelEmphasis	0.887124966	-0.093753973		wavelet-HHH_gldm_LargeDependenceLowGrayLevelEmphasis	0.921753384	0.07700481
wavelet-LLL_glcm_Id	0.887431532	-0.064950244		wavelet-HLH_glcm_SumEntropy	0.921979058	-0.042350598
wavelet-LLL_glrlm_RunLengthNonUniformityNormalized	0.889929301	0.059598371		wavelet-LLH_glrlm_ShortRunHighGrayLevelEmphasis	0.924273936	-0.067348742
wavelet-LLL_glrlm_ShortRunEmphasis	0.892060013	0.058591826		wavelet-LLL_glrlm_RunPercentage	0.925693376	0.045306054
wavelet-LLH_glszm_LargeAreaEmphasis	0.892430009	-0.056313411		wavelet-LLL_gldm_LowGrayLevelEmphasis	0.926508012	0.040024622
wavelet-LLL_glcm_Contrast	0.893718593	-0.078947899		wavelet-LLL_glrlm_ShortRunLowGrayLevelEmphasis	0.926853526	0.039127168
wavelet-LHL_glrlm_RunEntropy	0.896050525	-0.057238427		wavelet-HLL_glrlm_LongRunLowGrayLevelEmphasis	0.934993656	-0.042158887
wavelet-HLH_glszm_ZoneVariance	0.896921894	-0.066003959		wavelet-LLH_ngtdm_Strength	0.93518115	-0.099913411
wavelet-HLH_glszm_SmallAreaHighGrayLevelEmphasis	0.898483144	-0.096467812		wavelet-LLL_gldm_DependenceNonUniformityNormalized	0.939153833	0.035567702
wavelet-LHL_ngtdm_Busyness	0.901103235	-0.050259476		wavelet-LLH_glcm_SumSquares	0.940766992	-0.118979835
wavelet-HHL_glrlm_ShortRunHighGrayLevelEmphasis	0.902734249	0.074289966		wavelet-LLL_glcm_DifferenceAverage	0.94196782	-0.034383974
wavelet-HHH_glrlm_GrayLevelVariance	0.906123838	-17.04217521		wavelet-LLL_glrlm_LowGrayLevelRunEmphasis	0.943464827	0.030206928
wavelet-LHH_glszm_SizeZoneNonUniformityNormalized	0.906848822	-0.045578477		wavelet-LLL_gldm_GrayLevelNonUniformity	0.945636036	0.047523428
wavelet-HHH_glrlm_ShortRunEmphasis	0.908196672	-0.06313437		wavelet-LLL_gldm_DependenceVariance	0.946285051	-0.039950979
wavelet-HHH_glcm_ClusterTendency	0.912191873	-0.160382528		wavelet-HLH_glcm_ClusterShade	0.948606745	0.04964119
wavelet-HHL_glrlm_ShortRunLowGrayLevelEmphasis	0.912278635	-0.042320545		wavelet-HLL_glszm_SizeZoneNonUniformityNormalized	0.94923013	-0.033561382
wavelet-LLH_glszm_SmallAreaLowGrayLevelEmphasis	0.912347682	-0.049740708		wavelet-LHL_glrlm_GrayLevelNonUniformity	0.952293127	-0.032472795
wavelet-HHL_glszm_GrayLevelVariance	0.913217699	-0.084634683		wavelet-HLL_ngtdm_Busyness	0.953599281	-0.028122082
wavelet-HLH_glrlm_LowGrayLevelRunEmphasis	0.920313087	-0.067202752		wavelet-HHH_gldm_LargeDependenceHighGrayLevelEmphasis	0.954912008	0.073277914
wavelet-HLH_gldm_DependenceEntropy	0.921887286	0.054789133		wavelet-LLH_glrlm_RunLengthNonUniformityNormalized	0.95545833	-0.028287622
wavelet-HLH_glrlm_ShortRunLowGrayLevelEmphasis	0.922597237	0.054812587		wavelet-HHH_gldm_SmallDependenceLowGrayLevelEmphasis	0.957167153	0.040312691
wavelet-LLL_glrlm_RunPercentage	0.923368598	0.042503803		wavelet-LLH_glrlm_LowGrayLevelRunEmphasis	0.959344647	-0.015770736
wavelet-HLH_glrlm_GrayLevelVariance	0.926204695	-0.077840176		wavelet-HHH_glrlm_RunPercentage	0.959421518	-0.020924273
wavelet-HLH_gldm_DependenceNonUniformityNormalized	0.926367009	-0.043104234		wavelet-LLH_glrlm_RunLengthNonUniformity	0.960154177	-0.027948062
wavelet-HLH_glszm_LargeAreaEmphasis	0.929344106	-0.046481736		wavelet-HLL_glrlm_RunVariance	0.963312757	-0.020190952
wavelet-LLL_gldm_SmallDependenceHighGrayLevelEmphasis	0.930369357	0.042269281		wavelet-LLL_glcm_Idm	0.965633625	0.01955727
wavelet-LHH_gldm_DependenceVariance	0.934321772	0.041097473		wavelet-HHL_glszm_LargeAreaHighGrayLevelEmphasis	0.965687158	0.028039211
wavelet-LLL_glszm_SmallAreaEmphasis	0.935996481	-0.045808248		wavelet-LLH_gldm_DependenceVariance	0.968030189	-0.023625683
wavelet-LHH_glrlm_RunVariance	0.937739816	-0.040564491		wavelet-LLL_glcm_DifferenceEntropy	0.968097828	-0.018884631
wavelet-HHH_gldm_DependenceVariance	0.942759611	0.036456504		wavelet-LLL_glszm_GrayLevelNonUniformityNormalized	0.970127809	0.020496529
wavelet-LLL_gldm_DependenceVariance	0.943037321	-0.034218053		wavelet-LLH_gldm_LowGrayLevelEmphasis	0.970869446	-0.012386493
wavelet-HHH_gldm_DependenceEntropy	0.944660887	0.031737103		wavelet-LLL_glcm_Id	0.973109327	0.015634393
wavelet-LLL_glrlm_LongRunEmphasis	0.948350533	-0.032363989		wavelet-HLL_glrlm_LongRunEmphasis	0.976710668	-0.012706908
wavelet-LHH_glcm_DifferenceEntropy	0.953217315	0.079217508		wavelet-HLL_glcm_DifferenceVariance	0.977405228	-0.011359852
wavelet-LHH_glszm_SmallAreaHighGrayLevelEmphasis	0.954137996	0.043805526		wavelet-LHL_gldm_GrayLevelNonUniformity	0.978231617	-0.013276462
wavelet-LLL_glrlm_RunVariance	0.957002481	-0.027793275		wavelet-LLH_glrlm_RunVariance	0.978430055	0.013801989
wavelet-LHL_glszm_LargeAreaLowGrayLevelEmphasis	0.958473483	0.029434105		wavelet-LLL_glcm_ClusterShade	0.978431152	0.018648136
wavelet-HLH_glszm_LargeAreaLowGrayLevelEmphasis	0.961372162	-0.025377061		wavelet-LLH_gldm_GrayLevelVariance	0.979026232	0.038757675
wavelet-LHL_glcm_InverseVariance	0.964340315	-0.023024656		wavelet-HHH_glszm_LowGrayLevelZoneEmphasis	0.981140222	0.01298909
wavelet-HHL_gldm_LowGrayLevelEmphasis	0.964765779	0.014254327		wavelet-HHH_gldm_LowGrayLevelEmphasis	0.984011333	-0.01667591
wavelet-HHL_glszm_LowGrayLevelZoneEmphasis	0.967612908	0.010936628		wavelet-HLL_glcm_Contrast	0.98468518	0.00816789
wavelet-LLL_gldm_LargeDependenceEmphasis	0.967744672	-0.018054488		wavelet-HLL_gldm_LargeDependenceLowGrayLevelEmphasis	0.984902749	0.009570198
wavelet-HLH_glszm_SmallAreaLowGrayLevelEmphasis	0.970187873	0.014491768		wavelet-LLH_gldm_LargeDependenceLowGrayLevelEmphasis	0.986428684	-0.005956812
wavelet-HLH_glrlm_GrayLevelNonUniformityNormalized	0.973499799	0.032406656		wavelet-LLL_gldm_LargeDependenceEmphasis	0.987076689	-0.009277266
wavelet-LHL_gldm_LargeDependenceLowGrayLevelEmphasis	0.975496592	-0.010943201		wavelet-LLL_gldm_GrayLevelVariance	0.99231175	0.005087935
wavelet-HHH_gldm_DependenceNonUniformityNormalized	0.976631914	-0.013110114		wavelet-LLL_glrlm_LongRunLowGrayLevelEmphasis	0.993183976	-0.004847032
wavelet-HHH_gldm_LargeDependenceLowGrayLevelEmphasis	0.980343331	-0.0113306		wavelet-HLL_glcm_DifferenceAverage	0.993784512	0.003843538
wavelet-HLH_gldm_DependenceVariance	0.983624222	-0.008542511		wavelet-HLL_glcm_DifferenceEntropy	0.994091383	-0.003552959
wavelet-HHH_glrlm_LowGrayLevelRunEmphasis	0.985512764	-0.019144632		wavelet-HHL_gldm_GrayLevelNonUniformity	0.995675878	0.003108527
wavelet-HLH_gldm_LargeDependenceHighGrayLevelEmphasis	0.98648538	0.010884391		wavelet-HHH_glrlm_RunEntropy	0.996130616	0.001996945
wavelet-LLL_glcm_DifferenceVariance	0.988361754	-0.009309735		wavelet-LLH_glcm_SumEntropy	0.996790386	-0.004035761
wavelet-LHH_glcm_ClusterTendency	0.993401285	-0.009296212		wavelet-HHH_glrlm_ShortRunEmphasis	0.997012001	-0.001697699
wavelet-LHH_ngtdm_Complexity	0.993610489	0.008680666		wavelet-LLH_glcm_MaximumProbability	0.997645162	0.002178336
wavelet-HHH_glcm_JointEntropy	0.995120128	0.008479642		wavelet-LLH_glcm_ClusterTendency	0.998511859	0.002880912
wavelet-HHL_glrlm_LowGrayLevelRunEmphasis	0.99695826	0.00123875		wavelet-LLH_gldm_DependenceEntropy	1	0
