# Supplementary material for: Multimodal data integration using machine learning improves risk stratification of high-grade serous ovarian cancer
Source: Nat Cancer. 2022 Jun 28;3(6):723–33. doi: 10.1038/s43018-022-00388-9 (PMC9239907; doi:10.1038/s43018-022-00388-9)
Supplement: Source Data Fig. 4 — Tissue-type confusion matrix. [file 43018_2022_388_MOESM7_ESM.csv]

4d (confusion matrix)
		Predicted
		Stroma	Tumor	Fat	Necrosis
Label	Stroma	150404	10191	23450	2609
	Tumor	34054	444054	26486	51088
	Fat	17812	3434	627655	250
	Necrosis	2819	2776	275	6579
