# Supplementary material for: Multimodal data integration using machine learning improves risk stratification of high-grade serous ovarian cancer
Source: Nat Cancer. 2022 Jun 28;3(6):723–33. doi: 10.1038/s43018-022-00388-9 (PMC9239907; doi:10.1038/s43018-022-00388-9)
Supplement: Source Data Fig. 5 — Histopathological model forest plot and histopathological score versus OS and c-Indices. [file 43018_2022_388_MOESM8_ESM.csv]

5b (forest plot)											5c (c-Indices)								5d (train KM plot)					5e (test KM plot)
covariate	coef	exp(coef)	se(coef)	coef lower 95%	coef upper 95%	exp(coef) lower 95%	exp(coef) upper 95%	z	p		split	model	c	lower_ci	upper_ci	lower_bound	upper_bound		score	duration	observed	risk group		score	duration	observed	risk group
Tumor_Other_mean_nuclear_area	0.768157341	2.155790205	0.262603792	0.253463366	1.282851315	1.288480177	3.606909513	2.925157077	0.003442824		train	H	0.560771538	0.001955438	0.002744601	0.558816101	0.56351614		-0.900200679	32.1862893	TRUE	lower risk		-1.05981836	37.479438	TRUE	higher risk
Stroma_major_axis_length	-0.412727401	0.661842676	0.174738353	-0.755208279	-0.070246523	0.469912731	0.932163991	-2.361973745	0.01817793		test	H	0.544404973	0.017687416	0.015595027	0.526717557	0.56		-0.946579795	34.4547816	TRUE	lower risk		-0.936230656	26.958894	TRUE	lower risk
																			-1.341884044	24.0328677	TRUE	higher risk		-0.858126133	42.9369702	TRUE	lower risk
																			-1.274251318	25.0849221	FALSE	higher risk		-0.874150714	50.1698442	FALSE	lower risk
																			-0.954231151	33.4684806	TRUE	lower risk		-1.06920388	74.2684653	FALSE	higher risk
																			-1.078011316	85.0520229	TRUE	higher risk		-1.017851886	25.5123192	FALSE	higher risk
																			-1.359258246	18.9369792	FALSE	higher risk		-1.024278678	37.7424516	TRUE	higher risk
																			-1.10885486	50.2027209	TRUE	higher risk		-1.605193824	47.4082014	TRUE	higher risk
																			-0.765680718	36.9534108	TRUE	lower risk		-1.262196637	8.0876682	TRUE	higher risk
																			-0.840486277	46.684914	TRUE	lower risk		-1.182665532	43.3643673	FALSE	higher risk
																			-1.004214215	61.5780591	TRUE	higher risk		-0.80175948	51.0246384	FALSE	lower risk
																			-0.853009213	97.2821553	TRUE	lower risk		-0.724581833	31.890399	TRUE	lower risk
																			-1.275552096	17.8849248	TRUE	higher risk		-1.280704061	30.3780708	TRUE	higher risk
																			-1.368742637	16.8657471	TRUE	higher risk		-0.980219514	50.9917617	FALSE	lower risk
																			-0.980696907	53.260254	TRUE	lower risk		-0.87102198	55.4629929	FALSE	lower risk
																			-1.125003619	42.0164226	TRUE	higher risk		-0.864356927	39.2547798	TRUE	lower risk
																			-0.981696731	29.1616329	TRUE	higher risk		-1.037394457	21.8958822	FALSE	higher risk
																			-1.522598656	11.3753382	TRUE	higher risk		-1.03857046	21.041088	TRUE	higher risk
																			-0.841564166	24.7561551	TRUE	lower risk		-0.759068962	12.0986256	TRUE	lower risk
																			-1.105349981	30.4109475	TRUE	higher risk		-1.022916854	51.8794326	TRUE	higher risk
																			-1.076764173	59.9999775	TRUE	higher risk		-0.892889344	35.4410826	FALSE	lower risk
																			-0.944305734	44.712312	FALSE	lower risk		-0.873990317	47.1123111	FALSE	lower risk
																			-0.80423579	32.0547825	TRUE	lower risk		-0.929228334	74.0712051	FALSE	lower risk
																			-0.938929154	49.0520364	TRUE	lower risk		-0.808024911	49.9397073	TRUE	lower risk
																			-1.052169383	90.0164046	TRUE	higher risk		-1.087875067	25.7095794	TRUE	higher risk
																			-0.799628195	23.999991	TRUE	lower risk		-1.077788187	13.6438305	FALSE	higher risk
																			-0.829535546	22.027389	TRUE	lower risk		-0.912549937	25.7424561	TRUE	lower risk
																			-0.947114346	25.1506755	TRUE	lower risk		-0.910789081	29.9835504	TRUE	lower risk
																			-0.941288796	28.3725921	TRUE	lower risk		-1.136417325	34.4876583	TRUE	higher risk
																			-0.945104323	11.9999955	TRUE	lower risk		-0.845678212	15.7479393	TRUE	lower risk
																			-1.20855974	12.1315023	TRUE	higher risk		-0.990944572	26.0054697	TRUE	higher risk
																			-1.344912148	45.0082023	TRUE	higher risk		-0.961882794	74.1040818	FALSE	lower risk
																			-1.195234976	53.9506647	TRUE	higher risk		-0.921037436	20.5150608	TRUE	lower risk
																			-0.989494134	20.1534171	TRUE	higher risk		-1.049494927	37.8739584	TRUE	higher risk
																			-1.015049718	40.1753274	TRUE	higher risk		-0.868145175	54.575322	FALSE	lower risk
																			-0.984497766	47.8355985	TRUE	higher risk		-0.830831502	41.3260119	FALSE	lower risk
																			-1.209340943	15.3534189	TRUE	higher risk		-0.933839154	49.2164199	FALSE	lower risk
																			-0.740923874	48.7890228	FALSE	lower risk		-0.944812652	40.5369711	FALSE	lower risk
																			-1.044954038	12.9862965	TRUE	higher risk		-1.023969834	29.1945096	TRUE	higher risk
																			-1.099913159	65.9177835	TRUE	higher risk		-0.865287474	2.5315059	TRUE	lower risk
																			-0.899935122	62.1698397	TRUE	lower risk
																			-0.95414354	42.0164226	FALSE	lower risk
																			-1.00377229	129.9615951	FALSE	higher risk
																			-1.083672195	50.5643646	FALSE	higher risk
																			-1.011844987	11.8684887	FALSE	higher risk
																			-1.016859547	46.6191606	TRUE	higher risk
																			-1.113974672	43.726011	TRUE	higher risk
																			-0.974790329	62.46573	FALSE	lower risk
																			-0.826166602	36.3616302	TRUE	lower risk
																			-0.832364738	48.4602558	FALSE	lower risk
																			-0.899869182	76.9972314	TRUE	lower risk
																			-1.160442068	26.9917707	TRUE	higher risk
																			-0.958689276	51.9780627	FALSE	lower risk
																			-0.941698322	91.6602396	FALSE	lower risk
																			-0.799744986	41.8849158	FALSE	lower risk
																			-0.798316495	50.1040908	FALSE	lower risk
																			-0.905106044	20.2520472	TRUE	lower risk
																			-0.951261794	33.863001	TRUE	lower risk
																			-0.970941415	39.0903963	TRUE	lower risk
																			-0.900033686	75.4191498	FALSE	lower risk
																			-1.216743682	59.9999775	TRUE	higher risk
																			-1.022002974	47.5397082	TRUE	higher risk
																			-1.223594357	23.7369774	FALSE	higher risk
																			-1.146447866	23.1780735	TRUE	higher risk
																			-1.011805316	39.6493002	TRUE	higher risk
																			-0.920925235	52.3397064	TRUE	lower risk
																			-0.758117516	32.4821796	TRUE	lower risk
																			-0.843923762	59.1451833	TRUE	lower risk
																			-0.886073758	30.2794407	TRUE	lower risk
																			-0.997183523	27.9123183	TRUE	higher risk
																			-0.821003273	86.0054472	FALSE	lower risk
																			-0.927257854	51.3534054	TRUE	lower risk
																			-1.418440166	22.3232793	FALSE	higher risk
																			-1.061967538	8.8438323	TRUE	higher risk
																			-0.796136894	75.6821634	FALSE	lower risk
																			-1.370049566	14.9588985	TRUE	higher risk
																			-0.922952549	13.5452004	TRUE	lower risk
																			-1.147329102	19.4630064	TRUE	higher risk
																			-0.738429593	81.7314762	TRUE	lower risk
																			-0.858656163	46.0602567	TRUE	lower risk
																			-0.908955563	52.0438161	TRUE	lower risk
																			-1.222119742	25.2493056	TRUE	higher risk
																			-0.962809146	57.6657318	FALSE	lower risk
																			-0.923523713	49.6766937	TRUE	lower risk
																			-0.914491145	24.6904017	TRUE	lower risk
																			-0.919793171	42.0492993	TRUE	lower risk
																			-0.901178674	81.7643529	TRUE	lower risk
																			-0.752910062	56.0218968	FALSE	lower risk
																			-0.956445012	59.9671008	FALSE	lower risk
																			-0.971320117	67.6273719	TRUE	lower risk
																			-1.114492503	55.5944997	TRUE	higher risk
																			-0.995642828	31.1999883	TRUE	higher risk
																			-1.041279431	54.5424453	FALSE	higher risk
																			-1.139844312	57.1397046	TRUE	higher risk
																			-0.841305576	46.4547771	FALSE	lower risk
																			-0.983883499	29.9835504	TRUE	higher risk
																			-1.082125505	24.4273881	TRUE	higher risk
																			-1.00892601	17.0301306	TRUE	higher risk
																			-0.991448865	42.2794362	FALSE	higher risk
																			-1.071546067	25.1177988	TRUE	higher risk
																			-0.878467904	22.027389	TRUE	lower risk
																			-1.118177283	33.3040971	TRUE	higher risk
																			-1.15618319	38.5972458	TRUE	higher risk
																			-0.797910144	30.4438242	TRUE	lower risk
																			-1.531114492	25.1177988	TRUE	higher risk
																			-0.962071304	32.7123165	FALSE	lower risk
																			-0.890738783	53.4246375	TRUE	lower risk
																			-1.035340292	70.4547681	FALSE	higher risk
																			-0.906907998	26.8273872	FALSE	lower risk
																			-0.855869599	82.9150374	TRUE	lower risk
																			-1.043803959	8.7780789	TRUE	higher risk
																			-1.091502135	50.5314879	TRUE	higher risk
																			-1.241849314	29.917797	FALSE	higher risk
																			-0.920243672	15.3534189	FALSE	lower risk
																			-1.018978133	58.2246357	FALSE	higher risk
																			-1.11953275	8.8109556	FALSE	higher risk
																			-1.134954588	54.904089	FALSE	higher risk
																			-1.118155987	9.9945168	TRUE	higher risk
																			-0.89533675	42.410943	FALSE	lower risk
																			-0.862738816	47.5725849	TRUE	lower risk
																			-0.964178983	29.3588931	TRUE	lower risk
																			-0.874381536	19.068486	TRUE	lower risk
																			-0.93517561	32.0876592	TRUE	lower risk
																			-1.080401781	45.9287499	TRUE	higher risk
																			-1.084584616	34.0273845	TRUE	higher risk
																			-0.920459944	16.5041034	TRUE	lower risk
																			-1.080000527	26.3671134	TRUE	higher risk
																			-0.775253283	55.6602531	FALSE	lower risk
																			-0.868238817	52.0438161	TRUE	lower risk
																			-1.147678955	30.7397145	TRUE	higher risk
																			-0.869585948	12.0657489	TRUE	lower risk
																			-1.073440572	17.3260209	FALSE	higher risk
																			-1.057196808	18.5753355	TRUE	higher risk
																			-1.312900698	33.0082068	TRUE	higher risk
																			-1.600181914	38.0383419	TRUE	higher risk
																			-0.906657836	20.6136909	TRUE	lower risk
																			-0.943389603	49.3808034	TRUE	lower risk
																			-0.921928999	2.0054787	TRUE	lower risk
																			-0.796747704	31.0027281	TRUE	lower risk
																			-0.969824933	25.3479357	TRUE	lower risk
																			-1.020997523	33.7972476	TRUE	higher risk
																			-1.097829017	25.2821823	TRUE	higher risk
																			-0.827199307	70.4547681	FALSE	lower risk
																			-0.797953046	29.6876601	TRUE	lower risk
																			-0.869591221	42.73971	TRUE	lower risk
																			-0.927375223	52.6684734	FALSE	lower risk
																			-1.013747492	24.5917716	TRUE	higher risk
																			-1.026912602	19.9890336	TRUE	higher risk
																			-0.973860242	13.5452004	FALSE	lower risk
																			-0.836774045	65.0301126	FALSE	lower risk
																			-1.241978455	17.5232811	FALSE	higher risk
																			-1.35686752	23.671224	TRUE	higher risk
																			-1.18274779	52.0766928	TRUE	higher risk
																			-1.25092382	25.3479357	TRUE	higher risk
																			-1.305040433	26.6630037	FALSE	higher risk
																			-0.886646163	25.9397163	TRUE	lower risk
																			-0.906128438	58.4876493	TRUE	lower risk
																			-0.826556083	28.273962	TRUE	lower risk
																			-0.876038918	45.698613	TRUE	lower risk
																			-1.171137234	25.0191687	FALSE	higher risk
																			-0.998644162	49.4136801	FALSE	higher risk
																			-1.183379953	43.9890246	TRUE	higher risk
																			-0.851215602	29.3260164	TRUE	lower risk
																			-1.089499107	43.6931343	TRUE	higher risk
																			-1.18899464	12.2958858	TRUE	higher risk
																			-1.085342114	35.8684797	TRUE	higher risk
																			-1.135955427	100.5698253	TRUE	higher risk
																			-0.718267467	52.6355967	FALSE	lower risk
																			-1.031803098	24.986292	TRUE	higher risk
																			-0.886071769	49.6766937	TRUE	lower risk
																			-1.113167995	6.3780798	FALSE	higher risk
																			-1.093491574	83.7040782	TRUE	higher risk
																			-1.074590071	15.3862956	FALSE	higher risk
																			-0.818878165	40.5369711	FALSE	lower risk
																			-0.945407695	5.8849293	TRUE	lower risk
																			-0.940711727	33.9616311	TRUE	lower risk
																			-0.831724685	15.0246519	TRUE	lower risk
																			-0.984294651	41.0629983	TRUE	higher risk
																			-0.971609541	68.6794263	TRUE	lower risk
																			-1.244337142	37.4465613	FALSE	higher risk
																			-1.069201498	38.2027254	TRUE	higher risk
																			-1.099248536	26.7945105	TRUE	higher risk
																			-0.813514731	40.767108	FALSE	lower risk
																			-0.848863061	21.1725948	FALSE	lower risk
																			-0.956105452	66.0492903	TRUE	lower risk
																			-0.918409949	37.7424516	TRUE	lower risk
																			-1.023725217	29.1287562	FALSE	higher risk
																			-1.068116533	32.0876592	TRUE	higher risk
																			-0.913881339	115.8903675	FALSE	lower risk
																			-1.335530172	12.9534198	TRUE	higher risk
																			-1.14303303	16.0767063	FALSE	higher risk
																			-0.848088458	37.6438215	TRUE	lower risk
																			-1.134250137	27.6493047	TRUE	higher risk
																			-0.814380448	75.3862731	FALSE	lower risk
																			-1.121993375	18.9041025	TRUE	higher risk
																			-0.860600555	24.9534153	TRUE	lower risk
																			-1.025967805	37.9725885	TRUE	higher risk
																			-1.002705681	16.2082131	TRUE	higher risk
																			-0.942254216	56.8438143	FALSE	lower risk
																			-1.042603799	28.931496	TRUE	higher risk
																			-1.015477659	34.4547816	TRUE	higher risk
																			-1.087793427	54.5095686	FALSE	higher risk
																			-0.736763859	47.2109412	FALSE	lower risk
																			-1.043179483	29.0301261	TRUE	higher risk
																			-0.85126896	24.6246483	TRUE	lower risk
																			-0.938940731	42.8712168	FALSE	lower risk
																			-0.777849586	39.3205332	TRUE	lower risk
																			-0.810669582	50.3342277	FALSE	lower risk
																			-0.899945889	20.5150608	TRUE	lower risk
																			-1.617685632	23.9342376	FALSE	higher risk
																			-1.221922066	26.6958804	FALSE	higher risk
																			-0.973475754	13.808214	FALSE	lower risk
																			-1.075065023	33.5013573	TRUE	higher risk
																			-0.755069676	10.4219139	TRUE	lower risk
																			-0.721893757	63.780798	TRUE	lower risk
																			-1.046503062	23.9342376	TRUE	higher risk
																			-0.777349272	14.6630082	TRUE	lower risk
																			-1.168951912	71.5725759	FALSE	higher risk
																			-0.993752111	48.8876529	TRUE	higher risk
																			-0.85859217	30.8383446	FALSE	lower risk
																			-1.099740509	11.9999955	FALSE	higher risk
																			-0.968775784	34.9808088	TRUE	lower risk
																			-1.105467291	64.9972359	TRUE	higher risk
																			-0.960374997	39.9451905	FALSE	lower risk
																			-1.336562447	39.6821769	FALSE	higher risk
																			-0.932494855	87.4848987	FALSE	lower risk
																			-0.957825385	42.3451896	FALSE	lower risk
																			-1.13023684	28.9972494	FALSE	higher risk
																			-0.982993491	13.1835567	FALSE	higher risk
																			-1.149508873	52.8986103	TRUE	higher risk
																			-0.848117889	67.397235	TRUE	lower risk
																			-0.827817204	69.7314807	FALSE	lower risk
																			-1.354490249	30.8054679	TRUE	higher risk
																			-1.276703125	16.9972539	FALSE	higher risk
																			-1.033534927	31.561632	TRUE	higher risk
																			-0.915575749	27.616428	TRUE	lower risk
																			-0.869788084	20.2191705	TRUE	lower risk
																			-0.90099838	44.4492984	FALSE	lower risk
																			-1.642656886	14.3671179	FALSE	higher risk
																			-1.336004749	8.4164352	TRUE	higher risk
																			-1.238565618	9.1725993	TRUE	higher risk
																			-1.137516395	49.8410772	TRUE	higher risk
																			-1.033022032	13.0191732	TRUE	higher risk
