# Supplementary material for: Multimodal data integration using machine learning improves risk stratification of high-grade serous ovarian cancer
Source: Nat Cancer. 2022 Jun 28;3(6):723–33. doi: 10.1038/s43018-022-00388-9 (PMC9239907; doi:10.1038/s43018-022-00388-9)
Supplement: Source Data Fig. 6 — Multimodal c-Indices, forest plots, multimodal risk score versus OS/PFS, unimodal score comparison and CRS versus multimodal score and Kendall’s tau correlation. [file 43018_2022_388_MOESM9_ESM.csv]

6a (test c-Indices)								6b (forest plot)											6c (train KM)					6d (test KM)					6e (score plot)						6f (intermodal Kendall's tau)							6g (KM PFS GRH test)					6h (CRS train barplot)
model	c	lower_ci	upper_ci	permutation_p	lower_bound	upper_bound		RH covariate	coef	exp(coef)	se(coef)	coef lower 95%	coef upper 95%	exp(coef) lower 95%	exp(coef) upper 95%	z	p		score	duration	observed	risk group		score	duration	observed	risk group		histologic risk quantile	radiologic risk quantile	genomic type	duration	OS percentile			G	R	H	C	GRH		score	duration	observed	risk group		score	CRS
GC	0.482922201	0.022328267	0.015666908	0.6125	0.460593934	0.498589109		R_score	-0.513908492	0.598153127	0.233951745	-0.972445485	-0.055371498	0.378157129	0.946133596	-2.196643127	0.028045944		-0.989774204	33.7972476	TRUE	higher risk		-0.91887992	74.2684653	FALSE	lower risk		-0.045454545	0.727272727	HRP	31.890399	60.86956522		G	1	0.088648739	0.062548992	-0.119896395	0.30414142		-0.9188799	32.5808097	TRUE	lower risk		-0.984111673	1 or 2
GH	0.501776199	0.015109532	0.015399374	0.508	0.486666667	0.517175573		H_score	-0.932534884	0.393554829	0.355453786	-1.629211502	-0.235858265	0.196084125	0.789892621	-2.623505279	0.00870301		-0.726589839	63.780798	TRUE	lower risk		-0.821483143	31.890399	TRUE	lower risk		0.318181818	0.227272727	HRP	25.7424561	34.7826087		R	0.088648739	1	0.132637854	0.08319128	0.379599441		-0.8214831	10.7178042	TRUE	lower risk		-1.087116417	1 or 2
HC	0.506641366	0.014804632	0.015853521	0.4545	0.491836735	0.522494888													-1.075559106	46.6191606	TRUE	higher risk		-0.911355777	25.7424561	TRUE	lower risk		0.590909091	0.454545455	HRD	37.7424516	73.91304348		H	0.062548992	0.132637854	1	0.019945318	0.665579879		-0.9113558	10.8821877	TRUE	lower risk		-0.846230277	1 or 2
C	0.510436433	0.017154381	0.017170929	0.4255	0.493282052	0.527607362		GRH covariate	coef	exp(coef)	se(coef)	coef lower 95%	coef upper 95%	exp(coef) lower 95%	exp(coef) upper 95%	z	p		-1.122804709	57.1397046	TRUE	higher risk		-0.943512574	37.7424516	TRUE	lower risk		0.909090909	0.409090909	HRD	30.3780708	56.52173913		C	-0.119896395	0.08319128	0.019945318	1	0.054052459		-0.9435126	16.3397199	TRUE	lower risk		-1.2096047	1 or 2
GRC	0.513282732	0.016343957	0.017392114	0.415	0.496938776	0.530674847		G_score	-0.0826852	0.92064089	0.12958878	-0.3366746	0.17130411	0.7141412	1.18685163	-0.6380585	0.52343557		-0.984111673	57.6657318	FALSE	lower risk		-0.871430783	51.0246384	FALSE	lower risk		0.5	0.272727273	HRP	51.8794326	100		GRH	0.30414142	0.379599441	0.665579879	0.054052459	1		-0.8714308	23.1123201	TRUE	lower risk		-0.8965471	1 or 2
G	0.515097691	0.012325048	0.011467774	0.4035	0.502772643	0.526565465		R_score	-0.4216517	0.65596249	0.25511816	-0.9216741	0.07837073	0.39785245	1.08152354	-1.6527701	0.09837766		-0.968303304	90.0164046	TRUE	lower risk		-0.8826072	55.4629929	FALSE	lower risk		0.818181818	0.772727273	HRP	34.4876583	65.2173913									-0.8826072	11.0465712	TRUE	lower risk		-1.002216919	1 or 2
GR	0.528419183	0.022670137	0.011395632	0.3255	0.505749046	0.539814815		H_score	-0.7553941	0.46982541	0.36765567	-1.475986	-0.0348023	0.22855327	0.96579638	-2.0546239	0.03991535		-1.055692529	48.8876529	TRUE	higher risk		-1.109494895	30.3780708	TRUE	higher risk		0.681818182	0.181818182	HRP	37.8739584	78.26086957									-1.1094949	27.3534144	TRUE	higher risk		-0.84029809	1 or 2
R	0.531971581	0.014796008	0.015258969	0.286	0.517175573	0.54723055													-1.087116417	23.1780735	TRUE	higher risk		-0.991115928	51.8794326	TRUE	higher risk		0.181818182	0	HRP	39.2547798	82.60869565									-0.9911159	12.8876664	TRUE	higher risk		-1.074653466	1 or 2
H	0.544404973	0.017687416	0.015595027	0.194	0.526717557	0.56													-1.039464127	53.9506647	TRUE	higher risk		-0.931895015	35.4410826	FALSE	lower risk		0.727272727	0.681818182	HRD	37.479438	69.56521739									-0.931895	19.3314996	FALSE	lower risk		-0.855195905	3/NET
GHC	0.548387097	0.01771225	0.014878209	0.2025	0.530674847	0.563265306													-0.833187019	97.2821553	TRUE	lower risk		-0.840847727	54.575322	FALSE	lower risk		0.136363636	0.636363636	HRD	42.9369702	86.95652174									-0.8408477	15.452049	TRUE	lower risk		-1.197422554	1 or 2
GRHC	0.552182163	0.016394842	0.017205592	0.1955	0.535787321	0.569387755													-0.846230277	13.5452004	TRUE	lower risk		-1.121908651	34.4876583	TRUE	higher risk		0.363636364	0.863636364	HRD	20.5150608	21.73913043									-1.1219087	10.5862974	TRUE	higher risk		-1.026262818	1 or 2
RC	0.560721063	0.029023721	0.023094356	0.174	0.531697342	0.583815419													-1.025501654	47.8355985	TRUE	higher risk		-1.008637208	37.8739584	TRUE	higher risk		0.227272727	0.5	HRP	2.5315059	4.347826087									-1.0086372	15.0904053	TRUE	higher risk		-1.071236388	1 or 2
RHC	0.589184061	0.011270886	0.017113676	0.062	0.577913175	0.606297737													-0.89281112	5.8849293	TRUE	lower risk		-0.919260634	47.1123111	FALSE	lower risk		0.045454545	0.318181818	HRD	49.9397073	95.65217391									-0.9192606	13.6438305	TRUE	lower risk		-1.145304756	1 or 2
GRH	0.607460036	0.013174321	0.017339064	0.011	0.594285714	0.6247991													-1.2096047	50.5643646	FALSE	higher risk		-0.853954706	39.2547798	TRUE	lower risk		0.545454545	-0.045454545	HRP	29.1945096	47.82608696									-0.8539547	19.8575268	TRUE	lower risk		-0.899543061	1 or 2
RH	0.618117229	0.014109596	0.019761133	0.0175	0.604007634	0.637878362													-0.8965471	30.2794407	TRUE	lower risk		-0.974214026	37.479438	TRUE	lower risk		0.454545455	0.590909091	HRD	26.0054697	39.13043478									-0.974214	23.3753337	FALSE	lower risk		-0.811856814	1 or 2
																			-1.002216919	65.9177835	TRUE	higher risk		-0.836085161	42.9369702	TRUE	lower risk		0.772727273	0.818181818	HRP	25.7095794	30.43478261									-0.8360852	26.2356066	FALSE	lower risk		-0.755104529	3/NET
																			-0.893764922	49.6766937	TRUE	lower risk		-0.923104646	74.0712051	FALSE	lower risk		0.863636364	0.363636364	HRP	8.0876682	8.695652174									-0.9231046	25.5780726	TRUE	lower risk		-1.048084841	1 or 2
																			-0.84029809	24.6904017	TRUE	lower risk		-0.890197537	41.3260119	FALSE	lower risk		0.954545455	0.136363636	HRP	47.4082014	91.30434783									-0.8901975	13.5780771	FALSE	lower risk		-0.830783696	1 or 2
																			-0.953069214	45.9287499	TRUE	lower risk		-0.984135517	20.5150608	TRUE	lower risk		0	0.954545455	HRP	12.0986256	13.04347826									-0.9841355	11.3753382	TRUE	lower risk		-0.967709399	1 or 2
																			-1.074653466	24.4273881	TRUE	higher risk		-0.934544652	40.5369711	FALSE	lower risk		0.090909091	0.090909091	HRP	15.7479393	17.39130435									-0.9345447	17.9506782	FALSE	lower risk		-0.97711398	1 or 2
																			-0.855195905	56.8438143	FALSE	lower risk		-0.910918687	2.5315059	TRUE	lower risk		0.272727273	0.909090909	HRP	29.9835504	52.17391304									-0.9109187	3.4191768	TRUE	lower risk		-0.882726475	1 or 2
																			-0.868518087	67.397235	TRUE	lower risk		-0.775946034	49.9397073	TRUE	lower risk		0.636363636	0.545454545	HRP	21.041088	26.08695652									-0.775946	12.9534198	TRUE	lower risk		-0.854233038	1 or 2
																			-1.197422554	51.9780627	FALSE	higher risk		-0.96332511	29.1945096	TRUE	lower risk		0.409090909	0.045454545	HRD	26.958894	43.47826087									-0.9633251	16.43835	FALSE	lower risk		-1.064426604	1 or 2
																			-0.888039408	22.027389	TRUE	lower risk		-0.918945882	50.1698442	FALSE	lower risk															-0.9189459	22.3232793	FALSE	lower risk		-1.003056285	1 or 2
																			-1.026262818	30.4109475	TRUE	higher risk		-0.923798302	26.0054697	TRUE	lower risk															-0.9237983	11.7698586	FALSE	lower risk		-0.864125651	3/NET
																			-0.985543854	81.7643529	TRUE	lower risk		-1.211729987	25.7095794	TRUE	higher risk															-1.21173	9.9945168	FALSE	higher risk		-1.218023965	1 or 2
																			-0.789918637	42.73971	TRUE	lower risk		-0.960777979	49.2164199	FALSE	lower risk															-0.960778	20.5150608	FALSE	lower risk		-0.763963344	3/NET
																			-1.06874733	43.9890246	TRUE	higher risk		-1.187933089	8.0876682	TRUE	higher risk															-1.1879331	7.6602711	FALSE	higher risk		-0.944905918	1 or 2
																			-1.07533446	34.4547816	TRUE	higher risk		-0.987930774	25.5123192	FALSE	lower risk															-1.4980445	23.3753337	TRUE	higher risk		-0.909852428	1 or 2
																			-1.071236388	39.6493002	TRUE	higher risk		-1.498044517	47.4082014	TRUE	higher risk															-0.9406241	45.3369693	FALSE	lower risk		-0.802947966	1 or 2
																			-1.145304756	24.5917716	TRUE	higher risk		-0.940624059	74.1040818	FALSE	lower risk															-1.3340408	9.3698595	TRUE	higher risk		-0.895902414	1 or 2
																			-0.899543061	42.410943	FALSE	lower risk		-1.334040846	12.0986256	TRUE	higher risk															-0.8434074	14.3342412	TRUE	lower risk		-1.142430416	1 or 2
																			-0.965698499	42.8712168	FALSE	lower risk		-0.843407443	15.7479393	TRUE	lower risk															-1.061785	16.7999937	TRUE	higher risk		-0.840832865	1 or 2
																			-0.811856814	56.0218968	FALSE	lower risk		-1.061785034	29.9835504	TRUE	higher risk															-1.0401499	8.547942	TRUE	higher risk		-1.138017593	1 or 2
																			-0.755104529	55.6602531	FALSE	lower risk		-1.040149948	21.041088	TRUE	higher risk															-0.9642075	21.4684851	FALSE	lower risk		-1.205615317	1 or 2
																			-1.048084841	23.9342376	TRUE	higher risk		-0.964207509	50.9917617	FALSE	lower risk															-1.0939537	11.2438314	TRUE	higher risk		-0.806670753	1 or 2
																			-0.830783696	48.7890228	FALSE	lower risk		-1.093953669	21.8958822	FALSE	higher risk															-1.2999109	15.123282	FALSE	higher risk		-0.989935451	1 or 2
																			-0.967709399	42.2794362	FALSE	lower risk		-1.299910908	43.3643673	FALSE	higher risk															-1.0310403	9.86301	TRUE	higher risk		-0.991698303	1 or 2
																			-0.97711398	52.8986103	TRUE	lower risk		-1.031040305	13.6438305	FALSE	higher risk															-0.831253	12.9534198	TRUE	lower risk		-0.955845909	1 or 2
																			-0.936059405	25.1506755	TRUE	lower risk		-0.831253022	26.958894	TRUE	lower risk																				-1.063122749	1 or 2
																			-0.882726475	20.2191705	TRUE	lower risk																									-0.919393967	1 or 2
																			-1.003357989	20.1534171	TRUE	higher risk																									-0.787232074	1 or 2
																			-1.05765757	50.2027209	TRUE	higher risk																									-1.184195647	1 or 2
																			-0.854233038	22.027389	TRUE	lower risk																									-0.769095167	1 or 2
																			-1.079900042	100.5698253	TRUE	higher risk																									-0.864192393	1 or 2
																			-0.870122702	29.3260164	TRUE	lower risk																									-1.196553715	1 or 2
																			-0.883375295	29.1616329	TRUE	lower risk
																			-1.064426604	25.1177988	TRUE	higher risk
																			-0.943192219	42.3451896	FALSE	lower risk
																			-0.866907527	29.6876601	TRUE	lower risk
																			-1.003056285	31.561632	TRUE	higher risk
																			-1.068753723	33.5013573	TRUE	higher risk
																			-1.463577661	43.6931343	TRUE	higher risk
																			-0.943834545	32.7123165	FALSE	lower risk
																			-0.896361857	24.7561551	TRUE	lower risk
																			-0.856979953	36.3616302	TRUE	lower risk
																			-0.838039242	41.8849158	FALSE	lower risk
																			-1.064881856	38.5972458	TRUE	higher risk
																			-0.899385852	32.1862893	TRUE	lower risk
																			-0.864125651	46.4547771	FALSE	lower risk
																			-0.833803844	30.8383446	FALSE	lower risk
																			-1.088598428	30.7397145	TRUE	higher risk
																			-0.769540368	30.4438242	TRUE	lower risk
																			-1.218023965	50.5314879	TRUE	higher risk
																			-1.488753694	29.917797	FALSE	higher risk
																			-0.998285334	28.3725921	TRUE	higher risk
																			-1.028588307	27.6493047	TRUE	higher risk
																			-1.923770449	25.3479357	TRUE	higher risk
																			-1.226769931	26.6630037	FALSE	higher risk
																			-0.965707989	29.9835504	TRUE	lower risk
																			-0.939024065	26.7945105	TRUE	lower risk
																			-1.040406838	26.3671134	TRUE	higher risk
																			-1.221887895	25.2821823	TRUE	higher risk
																			-1.070102616	12.2958858	TRUE	higher risk
																			-0.763963344	69.7314807	FALSE	lower risk
																			-1.33584983	25.1177988	TRUE	higher risk
																			-1.971557708	17.8849248	TRUE	higher risk
																			-1.107834685	25.3479357	TRUE	higher risk
																			-1.553802656	23.9342376	FALSE	higher risk
																			-0.902006629	21.1725948	FALSE	lower risk
																			-1.213793154	17.5232811	FALSE	higher risk
																			-0.98198168	17.3260209	FALSE	lower risk
																			-1.246767629	16.9972539	FALSE	higher risk
																			-1.12779354	16.0767063	FALSE	higher risk
																			-1.643050556	14.3671179	FALSE	higher risk
																			-0.935656872	13.1835567	FALSE	lower risk
																			-0.955552754	13.5452004	FALSE	lower risk
																			-1.050973072	11.9999955	FALSE	higher risk
																			-0.944905918	37.6438215	TRUE	lower risk
																			-0.909852428	58.2246357	FALSE	lower risk
																			-0.802947966	50.3342277	FALSE	lower risk
																			-0.895902414	70.4547681	FALSE	lower risk
																			-1.142430416	15.3534189	TRUE	higher risk
																			-0.840832865	75.3862731	FALSE	lower risk
																			-1.138017593	43.726011	TRUE	higher risk
																			-1.205615317	71.5725759	FALSE	higher risk
																			-0.806670753	46.0602567	TRUE	lower risk
																			-0.989935451	8.8438323	TRUE	higher risk
																			-0.991698303	62.46573	FALSE	higher risk
																			-0.955845909	14.6630082	TRUE	lower risk
																			-0.891548065	16.5041034	TRUE	lower risk
																			-1.149841194	58.4876493	TRUE	higher risk
																			-1.063122749	55.5944997	TRUE	higher risk
																			-0.919393967	19.068486	TRUE	lower risk
																			-1.032537157	54.904089	FALSE	higher risk
																			-0.787232074	52.6355967	FALSE	lower risk
																			-1.184195647	12.1315023	TRUE	higher risk
																			-0.769095167	48.4602558	FALSE	lower risk
																			-0.864192393	44.4492984	FALSE	lower risk
																			-0.714171325	47.2109412	FALSE	lower risk
																			-1.196553715	26.6958804	FALSE	higher risk
																			-0.927876133	35.8684797	TRUE	lower risk
																			-1.112777723	52.0438161	TRUE	higher risk
																			-1.054913207	18.5753355	TRUE	higher risk
