# Supplementary material for: Multimodal data integration using machine learning improves risk stratification of high-grade serous ovarian cancer
Source: Nat Cancer. 2022 Jun 28;3(6):723–33. doi: 10.1038/s43018-022-00388-9 (PMC9239907; doi:10.1038/s43018-022-00388-9)
Supplement: Source Data Extended Data Fig. 1 — Segmenting radiologist and scanner vendor. [file 43018_2022_388_MOESM10_ESM.csv]

Seg. rad.	CT Vend.	Split
EA	GE	Train
EA	GE	Train
EA	GE	Train
EA	GE	Train
EA	GE	Train
EA	GE	Train
EA	GE	Test
EA	GE	Test
EA	GE	Test
EA	GE	Train
EA	GE	Test
EA	Siemens	Train
EA	Siemens	Train
EA	GE	Train
EA	Siemens	Train
EA	GE	Train
EA	GE	Train
EA	GE	Train
EA	GE	Train
EA	Siemens	Train
EA	GE	Train
EA	Toshiba	Train
EA	GE	Train
EA	GE	Test
EA	GE	Train
EA	GE	Train
EA	GE	Train
EA	GE	Test
EA	GE	Train
EA	GE	Test
EA	GE	Train
EA	GE	Train
EA	GE	Train
EA	GE	Train
EA	Siemens	Train
EA	GE	Test
EA	Siemens	Train
YL	Siemens	Test
YL	Siemens	Train
YL	Siemens	Train
YL	GE	Train
YL	Siemens	Train
YL	Siemens	Train
YL	GE	Test
YL	Siemens	Train
YL	GE	Train
YL	GE	Train
YL	Siemens	Train
YL	Siemens	Train
YL	Siemens	Train
YL	GE	Train
YL	GE	Train
YL	Siemens	Train
YL	GE	Train
EA	GE	Test
EA	GE	Train
EA	Philips	Train
EA	Siemens	Train
EA	GE	Train
YL	Philips	Train
YL	GE	Train
YL	GE	Train
YL	GE	Test
YL	Siemens	Train
YL	GE	Train
YL	GE	Train
YL	GE	Train
YL	Siemens	Train
YL	Siemens	Train
EA	GE	Train
YL	GE	Train
YL	GE	Train
YL	Siemens	Train
YL	GE	Train
IN	GE	Train
IN	GE	Test
IN	Siemens	Test
IN	GE	Train
IN	GE	Train
IN	GE	Train
IN	GE	Train
IN	GE	Train
IN	GE	Train
IN	GE	Train
IN	GE	Train
IN	Siemens	Test
IN	GE	Train
IN	GE	Train
IN	GE	Train
YL	GE	Train
YL	GE	Test
IN	GE	Train
IN	Siemens	Test
IN	GE	Train
IN	Siemens	Train
IN	GE	Train
IN	GE	Train
IN	GE	Test
IN	GE	Train
IN	GE	Test
IN	Siemens	Train
IN	Siemens	Train
IN	Siemens	Test
IN	GE	Train
IN	Philips	Test
IN	Siemens	Train
IN	GE	Train
IN	GE	Train
IN	GE	Train
IN	GE	Train
YL	GE	Train
IN	GE	Train
YL	GE	Train
IN	GE	Test
IN	GE	Train
YL	Siemens	Train
YL	GE	Train
YL	GE	Train
YL	Philips	Train
YL	GE	Train
YL	Philips	Train
YL	GE	Train
YL	Siemens	Train
YL	GE	Test
YL	GE	Train
YL	GE	Train
YL	GE	Train
IN	GE	Train
IN	GE	Train
IN	GE	Test
YL	GE	Test
IN	Siemens	Train
IN	GE	Train
YL	Siemens	Train
YL	Toshiba	Train
YL	GE	Train
YL	Philips	Test
YL	Siemens	Train
YL	GE	Train
YL	GE	Train
YL	GE	Test
YL	GE	Train
YL	Toshiba	Train
YL	GE	Test
YL	GE	Train
YL	GE	Test
YL	GE	Train
YL	GE	Train
YL	Toshiba	Train
YL	GE	Train
YL	GE	Train
YL	Philips	Train
YL	GE	Train
YL	GE	Train
YL	Siemens	Train
YL	GE	Train
YL	GE	Train
YL	GE	Train
YL	GE	Train
YL	GE	Train
YL	GE	Train
YL	Philips	Train
YL	GE	Train
YL	Siemens	Train
YL	GE	Train
YL	Siemens	Train
YL	Philips	Train
YL	GE	Train
YL	GE	Train
YL	GE	Train
YL	GE	Train
YL	GE	Train
YL	GE	Train
YL	Siemens	Train
YL	GE	Train
YL	Siemens	Train
YL	GE	Test
YL	GE	Train
YL	Siemens	Train
YL	Siemens	Train
YL	GE	Test
YL	Siemens	Train
YL	GE	Train
YL	GE	Train
YL	GE	Train
YL	GE	Train
YL	GE	Test
YL	GE	Train
YL	GE	Train
YL	GE	Train
YL	GE	Train
YL	Toshiba	Train
YL	GE	Train
YL	GE	Train
YL	GE	Train
YL	GE	Test
YL	GE	Train
YL	GE	Train
YL	Toshiba	Test
YL	Siemens	Train
YL	GE	Train
YL	Philips	Test
YL	GE	Train
YL	GE	Train
YL	GE	Train
IN	Philips	Train
YL	Siemens	Train
YL	GE	Train
YL	Siemens	Train
YL	GE	Train
YL	GE	Train
YL	GE	Train
YL	GE	Test
YL	GE	Train
YL	GE	Train
YL	GE	Train
IN	GE	Train
IN	GE	Train
IN	GE	Train
IN	GE	Train
IN	GE	Train
IN	Siemens	Train
IN	Siemens	Train
IN	GE	Train
IN	GE	Train
YL	GE	Train
YL	GE	Train
YL	Philips	Train
YL	GE	Train
YL	GE	Train
YL	GE	Train
YL	Siemens	Train
YL	GE	Train
IN	GE	Test
YL	Siemens	Train
YL	Philips	Train
YL	GE	Train
IN	Siemens	Train
IN	GE	Train
IN	Philips	Train
IN	Siemens	Train
IN	GE	Train
YL	GE	Train
YL	GE	Train
YL	Siemens	Train
YL	Siemens	Train
YL	GE	Test
YL	GE	Train
YL	GE	Train
YL	GE	Train
YL	GE	Train
YL	GE	Train
YL	GE	Train
YL	GE	Train
YL	Philips	Train
YL	GE	Train
YL	GE	Train
EA	GE	Train
YL	GE	Train
EA	GE	Train
YL	GE	Train
YL	GE	Train
YL	Siemens	Train
EA	GE	Train
YL	Siemens	Train
EA	GE	Train
YL	GE	Train
YL	GE	Train
YL	GE	Train
YL	GE	Train
YL	GE	Train
YL	GE	Train
YL	GE	Train
YL	Siemens	Train
YL	GE	Train
YL	GE	Train
EA	Siemens	Train
EA	Siemens	Train
EA	GE	Train
EA	GE	Train
EA	GE	Train
EA	Siemens	Train
EA	GE	Train
EA	Philips	Train
EA	GE	Train
EA	GE	Train
EA	GE	Train
EA	GE	Train
EA	GE	Train
EA	GE	Train
EA	GE	Train
EA	GE	Train
EA	Siemens	Train
EA	Siemens	Train
EA	Siemens	Train
EA	Siemens	Train
EA	Siemens	Train
EA	Siemens	Train
EA	Siemens	Train
EA	Imatron	Test
EA	GE	Train
YL	Siemens	Train
YL	GE	Train
IN	Siemens	Train
IN	GE	Train
EA	GE	Train
EA	GE	Train
EA	GE	Train
YL	GE	Train
YL	GE	Train
YL	GE	Train
YL	GE	Train
YL	GE	Train
YL	GE	Train
YL	GE	Train
YL	GE	Train
YL	Siemens	Train
IN	GE	Train
IN	GE	Train
IN	GE	Train
IN	GE	Train
IN	GE	Train
IN	Toshiba	Train
IN	Siemens	Train
IN	GE	Test
IN	Siemens	Train
IN	GE	Train
YL	GE	Train
YL	GE	Train
YL	GE	Train
YL	GE	Train
YL	GE	Train
YL	GE	Train
YL	GE	Train
YL	GE	Train
YL	GE	Train
YL	GE	Train
YL	GE	Train
