# Supplementary material for: Multimodal data integration using machine learning improves risk stratification of high-grade serous ovarian cancer
Source: Nat Cancer. 2022 Jun 28;3(6):723–33. doi: 10.1038/s43018-022-00388-9 (PMC9239907; doi:10.1038/s43018-022-00388-9)
Supplement: Source Data Extended Data Fig. 2 — Extended genomic analyses. [file 43018_2022_388_MOESM11_ESM.csv]

Ex 2a		Ex 2b		Ex 2c		Ex 2d				Ex 2e				Ex 2f				Ex 2g							Ex 2h							Ex 2i
lst_score		Sig.		SBS3_freq		hrd_status	observed	duration		hrd_status	observed	duration		hrd_status	observed	duration		BRCA1	BRCA2	CDK12	CCNE1	duration	observed		BRCA1	BRCA2	CDK12	CCNE1	duration	observed		hrd_status	observed	duration
0		18		0.678571429		FALSE	TRUE	33.7972476		TRUE	FALSE	74.2684653		FALSE	TRUE	33.7972476		VKS	None	None	None	21.041088	TRUE		VKS	None	None	None	111.2218761	TRUE		FALSE	TRUE	33.7972476
0		3 (HC)		0		FALSE	TRUE	58.4547726		FALSE	TRUE	31.890399		FALSE	TRUE	58.4547726		None	VKS	None	None	23.0465667	TRUE		None	VKS	None	None	111.8794101	TRUE		FALSE	TRUE	58.4547726
0		3 (HC)		0		FALSE	TRUE	25.9397163		FALSE	TRUE	25.7424561		FALSE	TRUE	25.9397163		None	None	None	Amp.	11.1452013	TRUE		None	None	None	Amp.	33.7972476	TRUE		FALSE	TRUE	45.698613
0		3 (HC)		0		FALSE	TRUE	45.698613		TRUE	TRUE	37.7424516		FALSE	TRUE	45.698613		None	None	None	Amp.	22.9150599	TRUE		None	None	None	Amp.	58.4547726	TRUE		FALSE	TRUE	39.2219031
0		3 (HC)		0		FALSE	TRUE	39.2219031		FALSE	FALSE	51.0246384		FALSE	TRUE	39.2219031		None	None	None	Amp.	8.6136954	TRUE		None	None	None	Amp.	59.835594	TRUE		FALSE	TRUE	23.1123201
0		3 (HC)		0		FALSE	TRUE	82.9150374		FALSE	FALSE	55.4629929		FALSE	TRUE	82.9150374		None	None	None	Amp.	40.767108	TRUE		None	None	None	Amp.	120.1972152	TRUE		TRUE	TRUE	91.7917464
0		3 (HC)		0		FALSE	TRUE	23.1123201		TRUE	TRUE	30.3780708		FALSE	TRUE	23.1123201		None	None	None	Amp.	7.232874	TRUE		None	None	None	Amp.	88.7013366	TRUE		FALSE	TRUE	39.8136837
0		3 (HC)		0		TRUE	TRUE	91.7917464		FALSE	TRUE	51.8794326		TRUE	TRUE	91.7917464		VKS	None	None	None	17.0301306	TRUE		VKS	None	None	None	128.6465271	TRUE		FALSE	TRUE	15.780816
0		3 (HC)		0		FALSE	TRUE	39.8136837		FALSE	FALSE	35.4410826		FALSE	TRUE	39.8136837		None	VKS	None	None	55.9890201	TRUE		None	VKS	None	None	126.6739251	TRUE		TRUE	TRUE	76.1095605
0		3 (HC)		0		FALSE	TRUE	15.780816		TRUE	FALSE	54.575322		FALSE	TRUE	15.780816		None	None	None	Amp.	16.9315005	TRUE		None	None	None	Amp.	45.698613	TRUE		TRUE	FALSE	74.2684653
0		3 (HC)		0.607361963		FALSE	TRUE	59.9999775		FALSE	TRUE	34.4876583		FALSE	TRUE	59.9999775		None	None	None	Amp.	4.5369846	TRUE		None	None	VKS	None	66.6410709	TRUE		TRUE	TRUE	52.5369666
0		3 (HC)		0.704819277		FALSE	TRUE	40.1753274		FALSE	TRUE	37.8739584		FALSE	TRUE	40.1753274		None	None	VKS	None	11.2767081	TRUE		None	None	None	Amp.	39.2219031	TRUE		TRUE	TRUE	63.780798
0		3 (HC)		0		FALSE	TRUE	59.9999775		FALSE	FALSE	47.1123111		FALSE	TRUE	59.9999775		None	None	None	Amp.	12.6904062	TRUE		None	None	None	Amp.	23.1123201	TRUE		FALSE	TRUE	46.6191606
0		3 (HC)		0		TRUE	TRUE	76.1095605		FALSE	TRUE	39.2547798		TRUE	TRUE	76.1095605		None	None	None	Amp.	3.5506836	TRUE		VKS	None	None	None	61.9068261	TRUE		FALSE	TRUE	58.0602522
0		3 (HC)		0.652173913		TRUE	TRUE	52.5369666		TRUE	TRUE	37.479438		TRUE	TRUE	52.5369666		VKS	None	None	None	22.8821832	TRUE		VKS	None	None	None	91.7917464	TRUE		FALSE	TRUE	57.1397046
0		3 (HC)		0		TRUE	TRUE	63.780798		TRUE	TRUE	42.9369702		TRUE	TRUE	63.780798		VKS	None	None	None	19.0356093	TRUE		None	None	None	Amp.	61.9068261	TRUE		TRUE	TRUE	68.4821661
0		3 (HC)		0		FALSE	TRUE	46.6191606		FALSE	FALSE	74.0712051		FALSE	TRUE	46.6191606		None	None	None	Amp.	12.6246528	TRUE		None	None	None	Amp.	39.8136837	TRUE		TRUE	TRUE	32.4821796
0		3 (HC)		0		FALSE	TRUE	46.684914		FALSE	FALSE	41.3260119		FALSE	TRUE	46.684914		None	None	None	Amp.	12.8547897	TRUE		None	None	None	Amp.	93.9287319	TRUE		FALSE	FALSE	57.6657318
0		3 (HC)		0		FALSE	TRUE	53.260254		TRUE	TRUE	20.5150608		FALSE	TRUE	53.260254		None	None	None	Amp.	5.2273953	TRUE		None	None	None	Amp.	141.3369333	TRUE		TRUE	TRUE	90.0164046
0		3 (HC)		0		FALSE	TRUE	26.8273872		FALSE	FALSE	40.5369711		TRUE	TRUE	26.8273872		None	None	None	Amp.	15.3534189	TRUE		None	None	None	Amp.	15.780816	TRUE		FALSE	TRUE	23.671224
0		3 (HC)		0		FALSE	TRUE	58.0602522		FALSE	TRUE	2.5315059		FALSE	TRUE	58.0602522		None	None	None	Amp.	7.9561614	TRUE		None	None	None	Amp.	47.5397082	TRUE		TRUE	TRUE	50.2355976
0		3 (HC)		0		FALSE	TRUE	57.1397046		TRUE	TRUE	49.9397073		FALSE	TRUE	57.1397046		None	None	None	Amp.	12.0657489	TRUE		None	None	None	Amp.	138.2794002	TRUE		FALSE	TRUE	72.6903837
0		3 (HC)		0		TRUE	TRUE	68.4821661		FALSE	TRUE	29.1945096		TRUE	TRUE	68.4821661		None	None	None	Amp.	44.9095722	TRUE		None	None	None	Amp.	55.3314861	TRUE		FALSE	TRUE	25.7424561
0		3 (HC)		0		TRUE	TRUE	32.4821796		FALSE	FALSE	50.1698442		TRUE	TRUE	32.4821796		None	None	None	Amp.	11.9013654	TRUE		None	VKS	None	None	44.4164217	TRUE		TRUE	TRUE	61.5780591
0		3 (HC)		0		FALSE	FALSE	57.6657318		TRUE	TRUE	26.0054697		FALSE	FALSE	57.6657318		None	VKS	None	None	12.0657489	TRUE		None	None	VKS	None	14.3999946	TRUE		TRUE	TRUE	53.9506647
0		3 (HC)		0		TRUE	TRUE	90.0164046		FALSE	TRUE	25.7095794		TRUE	TRUE	90.0164046		None	None	VKS	None	12.8547897	TRUE		None	VKS	None	None	94.8164028	TRUE		TRUE	TRUE	52.0766928
0		3 (HC)		0		FALSE	TRUE	23.671224		FALSE	FALSE	49.2164199		FALSE	TRUE	23.671224		None	VKS	None	None	31.4301252	TRUE		VKS	None	None	None	76.1095605	TRUE		TRUE	TRUE	37.7424516
0		3 (HC)		0		FALSE	TRUE	48.8876529		FALSE	TRUE	8.0876682		FALSE	TRUE	48.8876529		VKS	None	None	None	18.3451986	TRUE		None	VKS	None	None	74.2684653	FALSE		TRUE	TRUE	97.2821553
0		3 (HC)		0		FALSE	FALSE	37.4465613		FALSE	FALSE	25.5123192		FALSE	FALSE	37.4465613		None	VKS	None	None	32.5808097	TRUE		VKS	None	None	None	52.5369666	TRUE		FALSE	TRUE	80.547915
0		3 (HC)		0		TRUE	TRUE	50.2355976		FALSE	TRUE	47.4082014		TRUE	TRUE	50.2355976		VKS	None	None	None	18.6739656	TRUE		VKS	None	None	None	50.9260083	TRUE		TRUE	TRUE	13.5452004
0		3 (HC)		0		FALSE	TRUE	72.6903837		FALSE	FALSE	74.1040818		FALSE	TRUE	72.6903837		VKS	None	None	None	12.6575295	TRUE		None	VKS	None	None	63.780798	TRUE		FALSE	TRUE	27.7479348
1		3 (HC)		0		FALSE	TRUE	2.0054787		FALSE	TRUE	12.0986256		FALSE	TRUE	2.0054787		None	VKS	None	None	16.2410898	TRUE		None	None	None	Amp.	55.8575133	TRUE		TRUE	TRUE	47.8355985
1		3 (HC)		0		TRUE	TRUE	61.5780591		FALSE	TRUE	15.7479393		TRUE	TRUE	61.5780591		None	None	None	Amp.	29.260263	TRUE		VKS	None	None	None	106.9479051	TRUE		TRUE	TRUE	5.8849293
1		3 (HC)		0		FALSE	TRUE	23.1780735		FALSE	TRUE	29.9835504		FALSE	TRUE	23.1780735		VKS	None	None	None	20.8109511	TRUE		None	None	None	Amp.	46.6191606	TRUE		TRUE	TRUE	52.3397064
1		3 (HC)		0.818181818		TRUE	TRUE	53.9506647		FALSE	TRUE	21.041088		TRUE	TRUE	53.9506647		None	None	None	Amp.	13.7424606	TRUE		None	VKS	None	None	38.4328623	TRUE		FALSE	FALSE	51.0246384
1		3 (HC)		0		FALSE	TRUE	9.1725993		TRUE	FALSE	50.9917617		FALSE	TRUE	9.1725993		None	VKS	None	None	22.8164298	TRUE		None	None	None	Amp.	58.0602522	TRUE		TRUE	TRUE	37.1177943
1		3 (HC)		0		TRUE	TRUE	52.0766928		FALSE	FALSE	21.8958822		TRUE	TRUE	52.0766928		None	None	None	Amp.	10.849311	TRUE		None	None	None	Amp.	60.4602513	TRUE		TRUE	TRUE	31.8575223
1		3 (HC)		0		FALSE	TRUE	81.7314762		TRUE	FALSE	43.3643673		FALSE	TRUE	81.7314762		None	None	None	Amp.	13.9725975	TRUE		None	None	None	Amp.	162.9040485	TRUE		TRUE	TRUE	30.2794407
1		3 (HC)		0		FALSE	TRUE	52.3397064		FALSE	FALSE	13.6438305		FALSE	TRUE	52.3397064		None	None	None	Amp.	9.205476	TRUE		None	None	None	Amp.	57.1397046	TRUE		FALSE	FALSE	72.986274
1		3 (HC)		0		TRUE	TRUE	97.2821553		TRUE	TRUE	26.958894		TRUE	TRUE	97.2821553		None	None	None	Amp.	20.6794443	TRUE		VKS	None	None	None	71.7040827	TRUE		TRUE	TRUE	65.9177835
1		3 (HC)		0		FALSE	TRUE	80.547915						FALSE	TRUE	80.547915		VKS	None	None	None	7.8246546	TRUE		None	VKS	None	None	106.7835216	TRUE		TRUE	TRUE	30.3780708
1		3 (HC)		0.752427184		TRUE	TRUE	13.5452004						TRUE	TRUE	13.5452004		VKS	None	None	None	16.5698568	TRUE		VKS	None	None	None	48.3616257	TRUE		TRUE	TRUE	24.6904017
1		3 (HC)		0		FALSE	TRUE	27.7479348						FALSE	TRUE	27.7479348		None	VKS	None	None	36.4273836	TRUE		None	VKS	None	None	64.2081951	TRUE		TRUE	TRUE	45.9287499
1		3 (HC)		0		TRUE	TRUE	47.8355985						TRUE	TRUE	47.8355985		None	VKS	None	None	12.164379	TRUE		None	VKS	None	None	65.3917563	TRUE		TRUE	FALSE	56.8438143
1		3 (HC)		0		TRUE	TRUE	5.8849293						TRUE	TRUE	5.8849293		None	None	None	Amp.	20.0219103	TRUE		None	None	None	Amp.	57.6657318	FALSE		FALSE	FALSE	52.6684734
1		3 (HC)		0		FALSE	FALSE	50.5643646						FALSE	FALSE	50.5643646		VKS	None	None	None	40.0438206	TRUE		VKS	None	None	None	90.0164046	TRUE		FALSE	TRUE	67.397235
1		3 (HC)		0		TRUE	TRUE	52.3397064						TRUE	TRUE	52.3397064		None	None	None	Amp.	12.164379	TRUE		None	None	None	Amp.	19.6602666	TRUE		FALSE	TRUE	22.027389
1		3 (HC)		0		FALSE	TRUE	34.4547816						FALSE	TRUE	34.4547816		None	None	None	Amp.	15.9451995	TRUE		None	None	None	Amp.	23.671224	TRUE		FALSE	TRUE	81.7643529
1		3 (HC)		0		TRUE	TRUE	37.1177943						TRUE	TRUE	37.1177943		VKS	None	None	None	14.3342412	TRUE		VKS	None	None	None	37.6438215	TRUE		TRUE	TRUE	42.73971
1		3 (LC)		0		FALSE	TRUE	73.0191507						FALSE	TRUE	73.0191507		None	None	VKS	Amp.	22.8164298	TRUE		None	None	VKS	Amp.	116.1862578	TRUE		TRUE	TRUE	91.068459
1		3 (LC)		0.715277778		TRUE	TRUE	31.8575223						TRUE	TRUE	31.8575223		None	None	None	Amp.	6.9698604	TRUE		VKS	None	None	None	59.2109367	TRUE		FALSE	TRUE	51.8794326
1		3 (LC)		0		TRUE	TRUE	30.2794407						TRUE	TRUE	30.2794407		VKS	None	None	None	18.8383491	TRUE		VKS	None	None	None	50.2355976	TRUE		TRUE	FALSE	54.575322
1		3 (LC)		0.691964286		FALSE	TRUE	24.6246483						FALSE	TRUE	24.6246483		VKS	None	None	None	13.6767072	TRUE		None	None	None	Amp.	72.6903837	TRUE		TRUE	TRUE	43.9890246
1		3 (LC)		0		FALSE	FALSE	72.986274						FALSE	FALSE	72.986274		None	None	None	Amp.	42.0492993	TRUE		None	None	None	Amp.	35.7040962	TRUE		TRUE	FALSE	40.8328614
1		3 (LC)		0		FALSE	TRUE	53.4246375						FALSE	TRUE	53.4246375		None	None	None	Amp.	12.2301324	TRUE		None	None	None	Amp.	25.7424561	TRUE		FALSE	TRUE	13.9725975
1		3 (LC)		0		TRUE	TRUE	65.9177835						TRUE	TRUE	65.9177835		None	None	None	Amp.	10.8821877	TRUE		None	VKS	None	None	48.4602558	TRUE		FALSE	TRUE	34.4547816
1		3 (LC)		0		FALSE	TRUE	49.6766937						FALSE	TRUE	49.6766937		VKS	None	None	None	33.0739602	FALSE		VKS	None	None	None	61.5780591	TRUE		FALSE	TRUE	34.4876583
1		3 (LC)		0		TRUE	TRUE	24.6904017						TRUE	TRUE	24.6904017		VKS	None	None	None	21.8630055	FALSE		VKS	None	None	None	53.9506647	TRUE		FALSE	TRUE	85.6438035
1		3 (LC)		0		TRUE	TRUE	45.9287499						TRUE	TRUE	45.9287499		None	None	None	Amp.	10.2575304	TRUE		None	None	None	Amp.	22.5534162	TRUE		FALSE	FALSE	42.410943
1		3 (LC)		0		FALSE	TRUE	24.4273881						FALSE	TRUE	24.4273881		None	None	None	Amp.	5.4246555	TRUE		None	None	None	Amp.	57.6328551	TRUE		TRUE	FALSE	72.2301099
1		3 (LC)		0		FALSE	TRUE	81.6328461						FALSE	TRUE	81.6328461		None	None	None	Amp.	43.1013537	TRUE		None	None	None	Amp.	100.1424282	TRUE		FALSE	FALSE	47.1123111
1		3 (LC)		0		TRUE	FALSE	56.8438143						TRUE	FALSE	56.8438143		None	None	None	Amp.	6.8712303	TRUE		None	None	None	Amp.	11.6383518	TRUE		FALSE	TRUE	39.2547798
1		3 (LC)		0		FALSE	FALSE	52.6684734						FALSE	FALSE	52.6684734		None	None	None	Amp.	9.9287634	TRUE		None	None	None	Amp.	37.3150545	TRUE		TRUE	FALSE	44.1534081
1		3 (LC)		0		FALSE	TRUE	67.397235						FALSE	TRUE	67.397235		Deep del.	None	None	None	35.0794389	TRUE		Deep del.	None	None	None	92.6465406	TRUE		TRUE	TRUE	75.0903828
1		3 (LC)		0		FALSE	FALSE	51.9780627						FALSE	FALSE	51.9780627		None	VKS	None	None	61.1177853	TRUE		None	VKS	None	None	97.2821553	TRUE		TRUE	TRUE	37.479438
1		3 (LC)		0.830578512		FALSE	TRUE	22.027389						FALSE	TRUE	22.027389		None	None	None	Amp.	29.917797	TRUE		None	None	None	Amp.	80.547915	TRUE		FALSE	TRUE	42.2465595
1		3 (LC)		0		FALSE	TRUE	30.4109475						FALSE	TRUE	30.4109475		None	None	None	Amp.	13.7753373	TRUE		None	None	None	Amp.	20.4493074	TRUE		TRUE	FALSE	56.0218968
1		3 (LC)		0		FALSE	TRUE	67.9561389						FALSE	TRUE	67.9561389		None	None	Deep del.	None	8.1205449	TRUE		None	None	Deep del.	None	27.7479348	TRUE		FALSE	TRUE	40.5040944
1		3 (LC)		0		FALSE	TRUE	81.7643529						FALSE	TRUE	81.7643529		None	None	None	Amp.	15.7479393	TRUE		None	None	None	Amp.	47.8355985	TRUE		TRUE	TRUE	36.9205341
2		3 (LC)		0		TRUE	TRUE	42.73971						TRUE	TRUE	42.73971		None	None	None	Amp.	168.1314438	TRUE		None	None	None	Amp.	223.232793	TRUE		TRUE	FALSE	55.6602531
2		3 (LC)		0		TRUE	TRUE	91.068459						TRUE	TRUE	91.068459		VKS	None	None	None	22.3890327	TRUE		VKS	None	None	None	37.3150545	TRUE		TRUE	TRUE	83.7040782
2		3 (LC)		0		FALSE	TRUE	22.6191696						FALSE	TRUE	22.6191696		None	VKS	None	None	21.9945123	FALSE		None	VKS	None	None	52.3397064	TRUE		TRUE	TRUE	120.0657084
2		3 (LC)		0		FALSE	TRUE	48.6246393						FALSE	TRUE	48.6246393		VKS	None	None	None	153.7972026	FALSE		VKS	None	None	None	160.1752824	TRUE		TRUE	TRUE	96.657498
2		3 (LC)		0		TRUE	TRUE	43.9890246						TRUE	TRUE	43.9890246		None	None	None	Amp.	23.1123201	TRUE		None	None	None	Amp.	51.0246384	FALSE		FALSE	TRUE	48.8218995
2		3 (LC)		0		TRUE	FALSE	40.8328614						TRUE	FALSE	40.8328614		None	None	None	Amp.	15.123282	TRUE		None	None	None	Amp.	37.1177943	TRUE		FALSE	TRUE	38.6301225
2		3 (LC)		0		FALSE	TRUE	13.9725975						FALSE	TRUE	13.9725975		VKS	None	None	None	13.9397208	TRUE		VKS	None	None	None	61.2821688	TRUE		TRUE	TRUE	42.9369702
2		3 (LC)		0		FALSE	TRUE	34.4547816						FALSE	TRUE	34.4547816		None	None	None	Amp.	15.0575286	TRUE		None	None	None	Amp.	72.986274	FALSE		TRUE	TRUE	38.1698487
2		3 (LC)		0		FALSE	TRUE	39.6493002						FALSE	TRUE	39.6493002		None	None	None	Amp.	14.0712276	TRUE		None	None	None	Amp.	65.9177835	TRUE		TRUE	TRUE	36.9534108
2		3 (LC)		0		FALSE	TRUE	85.6438035						FALSE	TRUE	85.6438035		None	VKS	None	None	28.0438251	TRUE		None	VKS	None	None	64.8657291	TRUE		TRUE	TRUE	52.8986103
2		Clock		0		FALSE	TRUE	24.5917716						FALSE	TRUE	24.5917716		VKS	None	None	None	27.3534144	TRUE		VKS	None	None	None	30.3780708	TRUE		FALSE	TRUE	119.013654
2		Clock		0		FALSE	FALSE	42.410943						FALSE	FALSE	42.410943		None	None	VKS	None	32.7451932	TRUE		None	None	VKS	None	45.9287499	TRUE		FALSE	FALSE	58.4218959
2		Clock		0		TRUE	FALSE	72.2301099						TRUE	FALSE	72.2301099		None	VKS	None	None	17.753418	TRUE		None	VKS	None	None	57.8301153	TRUE		FALSE	TRUE	50.2027209
2		Clock		0.77173913		TRUE	FALSE	44.1534081						TRUE	FALSE	44.1534081		None	None	None	Amp.	14.5972548	TRUE		None	None	None	Amp.	52.6684734	FALSE		FALSE	TRUE	100.5698253
2		Clock		0		TRUE	TRUE	75.0903828						TRUE	TRUE	75.0903828		None	None	VKS	None	23.2438269	TRUE		None	None	VKS	None	67.397235	TRUE		FALSE	TRUE	29.3260164
2		Clock		0		FALSE	FALSE	42.8712168						FALSE	FALSE	42.8712168		None	None	None	Amp.	14.1698577	TRUE		None	None	None	Amp.	22.027389	TRUE		TRUE	TRUE	132.5259777
2		Clock		0		FALSE	TRUE	36.9534108						FALSE	TRUE	36.9534108		None	None	None	Amp.	34.4219049	TRUE		None	None	None	Amp.	81.7643529	TRUE		TRUE	TRUE	20.5150608
2		Clock		0.708333333		FALSE	TRUE	42.2465595						FALSE	TRUE	42.2465595		None	VKS	None	None	28.0767018	FALSE		None	VKS	None	None	42.73971	TRUE		TRUE	TRUE	20.2520472
2		Clock		0		TRUE	FALSE	56.0218968						TRUE	FALSE	56.0218968		None	None	None	Amp.	38.9917662	TRUE		None	None	None	Amp.	91.068459	TRUE		TRUE	TRUE	29.1616329
2		Clock		0		FALSE	FALSE	57.7314852						FALSE	FALSE	57.7314852		None	None	VKS	None	12.8876664	TRUE		None	None	VKS	None	51.8794326	TRUE		TRUE	TRUE	33.7643709
2		Clock		0.685393258		FALSE	TRUE	40.5040944						FALSE	TRUE	40.5040944		None	VKS	None	None	15.452049	TRUE		None	VKS	None	None	54.575322	FALSE		TRUE	TRUE	37.4465613
2		Clock		0		TRUE	TRUE	36.9205341						TRUE	TRUE	36.9205341		VKS	None	None	None	29.6219067	FALSE		VKS	None	None	None	43.9890246	TRUE		FALSE	TRUE	29.6876601
2		Clock		0		TRUE	FALSE	55.6602531						TRUE	FALSE	55.6602531		VKS	None	None	None	13.3479402	FALSE		VKS	None	None	None	40.8328614	FALSE		TRUE	FALSE	56.5808007
2		Clock		0		TRUE	TRUE	83.7040782						TRUE	TRUE	83.7040782		None	None	None	Amp.	9.6657498	TRUE		None	None	None	Amp.	13.9725975	TRUE		TRUE	TRUE	31.561632
2		Clock		0.652631579		FALSE	TRUE	23.9342376						FALSE	TRUE	23.9342376		None	None	None	Amp.	15.452049	TRUE		None	None	None	Amp.	34.4547816	TRUE		TRUE	FALSE	65.5890165
3		Clock		0		TRUE	TRUE	120.0657084						TRUE	TRUE	120.0657084		None	None	VKS	None	10.5862974	TRUE		None	None	VKS	None	34.4876583	TRUE		FALSE	TRUE	43.6931343
3		Clock		0		TRUE	TRUE	96.657498						TRUE	TRUE	96.657498		None	None	None	Amp.	47.7040917	TRUE		None	None	None	Amp.	85.6438035	TRUE		FALSE	FALSE	32.7123165
3		Clock		0		FALSE	FALSE	48.7890228						FALSE	FALSE	48.7890228		None	None	VKS	None	14.3671179	FALSE		None	None	VKS	None	42.410943	FALSE		TRUE	TRUE	32.6136864
3		Clock		0		FALSE	TRUE	48.8218995						FALSE	TRUE	48.8218995		VKS	None	None	None	28.9643727	TRUE		VKS	None	None	None	72.2301099	FALSE		TRUE	TRUE	36.3616302
3		Clock		0		FALSE	TRUE	38.6301225						FALSE	TRUE	38.6301225		None	None	None	Amp.	13.6438305	TRUE		None	None	None	Amp.	47.1123111	FALSE		TRUE	TRUE	26.7287571
3		Clock		0		TRUE	TRUE	38.1698487						TRUE	TRUE	38.1698487		None	None	None	Amp.	19.8575268	TRUE		None	None	None	Amp.	39.2547798	TRUE		FALSE	FALSE	63.4849077
3		Clock		0		TRUE	TRUE	36.9534108						TRUE	TRUE	36.9534108		None	VKS	None	None	16.7342403	FALSE		None	VKS	None	None	44.1534081	FALSE		TRUE	TRUE	67.9232622
3		Clock		0		FALSE	FALSE	42.2794362						FALSE	FALSE	42.2794362		VKS	None	None	None	23.2438269	TRUE		VKS	None	None	None	75.0903828	TRUE		TRUE	TRUE	38.7287526
3		Clock		0		FALSE	TRUE	48.4931325						FALSE	TRUE	48.4931325		VKS	None	None	None	23.3753337	FALSE		VKS	None	None	None	37.479438	TRUE		FALSE	TRUE	30.8054679
3		Clock		0		TRUE	TRUE	52.8986103						TRUE	TRUE	52.8986103		None	None	None	Amp.	27.2547843	TRUE		None	None	None	Amp.	42.2465595	TRUE		FALSE	TRUE	73.0520274
3		Clock		0		FALSE	TRUE	119.013654						FALSE	TRUE	119.013654		None	None	VKS	None	9.8301333	TRUE		None	None	VKS	None	40.5040944	TRUE		TRUE	TRUE	60.4602513
3		Clock		0		FALSE	TRUE	25.1506755						FALSE	TRUE	25.1506755		VKS	None	None	None	23.6383473	FALSE		VKS	None	None	None	36.9205341	TRUE		TRUE	FALSE	46.0931334
3		Clock		0		FALSE	FALSE	58.4218959						FALSE	FALSE	58.4218959		VKS	None	None	None	45.3369693	TRUE		VKS	None	None	None	83.7040782	TRUE		FALSE	TRUE	28.7671125
3		Clock		0		FALSE	TRUE	20.2191705						TRUE	TRUE	20.2191705		VKS	None	None	None	35.0136855	TRUE		VKS	None	None	None	120.0657084	TRUE		TRUE	TRUE	31.4630019
3		Clock		0		FALSE	TRUE	20.1534171						FALSE	TRUE	20.1534171		VKS	None	None	None	58.9479231	TRUE		VKS	None	None	None	96.657498	TRUE		FALSE	TRUE	2.5315059
3		Clock		0		FALSE	TRUE	50.2027209						FALSE	TRUE	50.2027209		None	None	VKS	None	20.8109511	TRUE		None	None	VKS	None	48.8218995	TRUE		FALSE	TRUE	36.9205341
3		Clock		0		FALSE	TRUE	22.027389						FALSE	TRUE	22.027389		None	None	VKS	None	13.3808169	TRUE		None	None	VKS	None	38.6301225	TRUE		FALSE	TRUE	29.0301261
3		Clock		0.775862069		FALSE	TRUE	49.6109403						FALSE	TRUE	49.6109403		None	None	None	Amp.	27.945195	TRUE		None	None	None	Amp.	119.013654	TRUE		TRUE	TRUE	43.3643673
3		Clock		0		FALSE	TRUE	100.5698253						FALSE	TRUE	100.5698253		None	None	VKS	None	9.1725993	TRUE		None	None	VKS	None	58.4218959	FALSE		TRUE	TRUE	49.9397073
3		Clock		0		FALSE	TRUE	29.3260164						FALSE	TRUE	29.3260164		None	None	None	Amp.	22.2246492	TRUE		None	None	None	Amp.	50.2027209	TRUE		TRUE	FALSE	30.8383446
3		Clock		0		TRUE	TRUE	132.5259777						TRUE	TRUE	132.5259777		None	None	None	Amp.	17.4575277	FALSE		None	None	None	Amp.	29.3260164	TRUE		TRUE	TRUE	33.0739602
3		Clock		0		TRUE	TRUE	20.2520472						TRUE	TRUE	20.2520472		VKS	None	None	None	21.6328686	TRUE		VKS	None	None	None	132.5259777	TRUE		TRUE	FALSE	39.9451905
3		Clock		0		TRUE	TRUE	29.1616329						TRUE	TRUE	29.1616329		VKS	None	None	None	8.7123255	TRUE		VKS	None	None	None	20.2520472	TRUE		FALSE	TRUE	30.7397145
3		Clock		0.840277778		TRUE	TRUE	33.7643709						TRUE	TRUE	33.7643709		VKS	None	None	None	19.4301297	TRUE		VKS	None	None	None	29.1616329	TRUE		TRUE	TRUE	19.8575268
3		Clock		0		TRUE	TRUE	37.4465613						TRUE	TRUE	37.4465613		VKS	None	None	None	21.4027317	FALSE		VKS	None	None	None	33.7643709	TRUE		TRUE	TRUE	30.4438242
3		Clock		0		FALSE	TRUE	25.3479357						FALSE	TRUE	25.3479357		None	VKS	None	None	23.1451968	TRUE		None	VKS	None	None	37.4465613	TRUE		TRUE	TRUE	50.5314879
3		Clock		0.710743802		FALSE	TRUE	33.863001						FALSE	TRUE	33.863001		None	None	None	Amp.	13.3150635	TRUE		None	None	None	Amp.	29.6876601	TRUE		TRUE	TRUE	26.9917707
3		Clock		0		FALSE	TRUE	25.1177988						FALSE	TRUE	25.1177988		None	VKS	None	None	22.5862929	TRUE		None	VKS	None	None	56.5808007	FALSE		TRUE	TRUE	28.3725921
3		Clock		0		FALSE	FALSE	42.3451896						FALSE	FALSE	42.3451896		None	VKS	None	None	32.8109466	TRUE		None	VKS	None	None	65.5890165	FALSE		TRUE	TRUE	39.2876565
3		Clock		0		FALSE	TRUE	29.6876601						FALSE	TRUE	29.6876601		None	None	None	Amp.	13.808214	TRUE		None	None	None	Amp.	39.0246429	TRUE		TRUE	TRUE	27.6493047
3		Clock		0		TRUE	FALSE	56.5808007						TRUE	FALSE	56.5808007		None	None	None	Amp.	18.8712258	FALSE		None	None	None	Amp.	43.6931343	TRUE		TRUE	TRUE	102.8383176
3		Clock		0		TRUE	TRUE	31.561632						TRUE	TRUE	31.561632		None	VKS	None	None	18.6739656	FALSE		None	None	None	Amp.	32.7123165	FALSE		FALSE	TRUE	130.4218689
3		Clock		0		FALSE	TRUE	42.082176						FALSE	TRUE	42.082176		VKS	None	None	None	23.8027308	FALSE		None	VKS	None	None	32.6136864	TRUE		TRUE	TRUE	104.5150293
3		Clock		0		TRUE	FALSE	65.5890165						TRUE	FALSE	65.5890165		VKS	None	None	None	18.7725957	FALSE		VKS	None	None	None	36.3616302	TRUE		TRUE	TRUE	29.9835504
3		Clock		0		FALSE	TRUE	33.5013573						FALSE	TRUE	33.5013573		None	None	None	Amp.	14.7287616	TRUE		VKS	None	None	None	26.7287571	TRUE		TRUE	TRUE	26.0054697
3		MSI		0		FALSE	TRUE	43.6931343						FALSE	TRUE	43.6931343		None	VKS	None	None	26.3671134	TRUE		None	None	None	Amp.	63.4849077	FALSE		TRUE	TRUE	26.7945105
3				0		FALSE	FALSE	32.7123165						FALSE	FALSE	32.7123165		None	None	VKS	None	17.7205413	FALSE		None	VKS	None	None	38.7287526	TRUE		FALSE	FALSE	41.2602585
3				0		FALSE	TRUE	28.4712222						FALSE	TRUE	28.4712222		None	None	None	Amp.	40.8657381	TRUE		None	None	VKS	None	30.8054679	TRUE		TRUE	TRUE	26.3671134
3				0.773584906		FALSE	TRUE	24.7561551						FALSE	TRUE	24.7561551		VKS	None	None	None	20.5808142	TRUE		None	None	None	Amp.	73.0520274	TRUE		FALSE	FALSE	55.8575133
4				0		TRUE	TRUE	32.6136864						TRUE	TRUE	32.6136864		Deep del.	None	None	None	18.2136918	FALSE		VKS	None	None	None	60.4602513	TRUE		TRUE	TRUE	12.2958858
4				0		TRUE	TRUE	36.3616302						TRUE	TRUE	36.3616302		None	None	None	Amp.	35.9342331	TRUE		Deep del.	None	None	None	46.0931334	FALSE		FALSE	TRUE	8.0876682
4				0		FALSE	FALSE	41.8849158						FALSE	FALSE	41.8849158		None	None	None	Amp.	18.5424588	TRUE		None	None	None	Amp.	67.6273719	TRUE		TRUE	FALSE	69.7314807
4				0		TRUE	TRUE	26.7287571						TRUE	TRUE	26.7287571		None	None	None	Amp.	19.1671161	TRUE		None	None	None	Amp.	28.7671125	TRUE		TRUE	TRUE	25.1177988
4				0		FALSE	FALSE	63.4849077						FALSE	FALSE	63.4849077		None	None	None	Amp.	17.6219112	TRUE		None	None	None	Amp.	36.9205341	TRUE		TRUE	TRUE	36.1314933
4				0		TRUE	TRUE	67.9232622						TRUE	TRUE	67.9232622		None	VKS	None	None	12.9534198	TRUE		None	None	None	Amp.	29.0301261	TRUE		FALSE	TRUE	17.8849248
4				0		TRUE	TRUE	38.7287526						TRUE	TRUE	38.7287526		None	None	None	Amp.	21.6657453	FALSE		None	VKS	None	None	49.9397073	TRUE		FALSE	FALSE	46.4547771
4				0		FALSE	TRUE	30.8054679						FALSE	TRUE	30.8054679		None	None	None	Amp.	14.5643781	TRUE		VKS	None	None	None	30.8383446	FALSE		TRUE	FALSE	71.2766856
4				0		FALSE	TRUE	73.0520274						FALSE	TRUE	73.0520274		VKS	None	None	None	15.9451995	FALSE		None	None	None	Amp.	33.0739602	TRUE		TRUE	FALSE	19.068486
4				0.687203791		FALSE	TRUE	38.5972458						FALSE	TRUE	38.5972458		None	VKS	None	None	14.3013645	FALSE		None	None	None	Amp.	19.8575268	TRUE		FALSE	FALSE	17.3260209
4				0.64171123		TRUE	TRUE	60.4602513						TRUE	TRUE	60.4602513		VKS	None	None	None	15.3862956	FALSE		VKS	None	None	None	30.4438242	TRUE		FALSE	FALSE	13.1835567
4				0.796296296		FALSE	TRUE	32.1862893						TRUE	TRUE	32.1862893		None	VKS	None	None	11.9342421	TRUE		None	VKS	None	None	26.9917707	TRUE		FALSE	FALSE	13.5452004
4				0		FALSE	FALSE	46.4547771						FALSE	FALSE	46.4547771		None	VKS	None	None	13.3808169	FALSE		VKS	None	None	None	28.3725921	TRUE		TRUE	FALSE	12.2630091
4				0		TRUE	FALSE	46.0931334						TRUE	FALSE	46.0931334		VKS	None	None	None	50.3999811	TRUE		None	VKS	None	None	39.2876565	TRUE		TRUE	FALSE	8.6794488
4				0		FALSE	TRUE	28.7671125						FALSE	TRUE	28.7671125		None	None	None	Amp.	60.9862785	TRUE		None	VKS	None	None	27.6493047	TRUE		TRUE	FALSE	58.2246357
4				0		TRUE	TRUE	31.4630019						TRUE	TRUE	31.4630019		VKS	None	None	None	19.3643763	TRUE		VKS	None	None	None	102.8383176	TRUE		TRUE	FALSE	70.4547681
4				0		FALSE	TRUE	36.9205341						FALSE	TRUE	36.9205341		None	VKS	None	None	16.109583	FALSE		None	None	None	Amp.	130.4218689	TRUE		TRUE	FALSE	66.5424408
4				0		FALSE	TRUE	29.0301261						FALSE	TRUE	29.0301261		Deep del.	None	None	None	11.7698586	FALSE		VKS	None	None	None	104.5150293	TRUE		TRUE	TRUE	43.726011
4				0		TRUE	TRUE	43.3643673						TRUE	TRUE	43.3643673		None	None	VKS	None	13.479447	FALSE		None	VKS	None	None	29.9835504	TRUE		TRUE	TRUE	46.0602567
4				0		TRUE	FALSE	30.8383446						TRUE	FALSE	30.8383446		None	None	None	Amp.	16.4712267	FALSE		Deep del.	None	None	None	26.0054697	TRUE		TRUE	FALSE	54.904089
4				0		TRUE	TRUE	33.0739602						TRUE	TRUE	33.0739602		None	None	None	Amp.	12.164379	FALSE		None	None	VKS	None	26.7945105	TRUE		TRUE	FALSE	50.9917617
4				0.713375796		TRUE	FALSE	39.9451905						TRUE	FALSE	39.9451905		None	None	None	Amp.	24.2301279	TRUE		None	None	None	Amp.	41.2602585	FALSE		TRUE	FALSE	48.4602558
4				0		FALSE	FALSE	51.1232685						FALSE	FALSE	51.1232685		None	None	None	Amp.	10.1589003	FALSE		None	None	None	Amp.	26.3671134	TRUE		TRUE	FALSE	44.4492984
4				0		FALSE	TRUE	30.7397145						FALSE	TRUE	30.7397145		VKS	None	None	None	9.7972566	FALSE		None	None	None	Amp.	55.8575133	FALSE		TRUE	FALSE	47.2109412
4				0		FALSE	TRUE	29.3588931						FALSE	TRUE	29.3588931		None	None	None	Amp.	7.6602711	FALSE		None	None	None	Amp.	25.2493056	TRUE		TRUE	FALSE	43.3643673
4				0		TRUE	TRUE	19.8575268						TRUE	TRUE	19.8575268		None	VKS	None	None	25.5123192	FALSE		VKS	None	None	None	12.2958858	TRUE		TRUE	TRUE	19.9890336
4				0		TRUE	TRUE	30.4438242						TRUE	TRUE	30.4438242		None	None	None	Amp.	12.6575295	FALSE		None	None	None	Amp.	8.0876682	TRUE		TRUE	TRUE	24.0328677
4				0		TRUE	TRUE	50.5314879						TRUE	TRUE	50.5314879		None	None	None	Amp.	28.0438251	FALSE		None	VKS	None	None	36.1314933	TRUE		TRUE	TRUE	39.0903963
5				0		FALSE	FALSE	29.917797						FALSE	FALSE	29.917797		VKS	None	None	None	42.3451896	FALSE		None	None	None	Amp.	17.8849248	TRUE		TRUE	TRUE	55.232856
5				0		TRUE	TRUE	26.9917707						TRUE	TRUE	26.9917707		VKS	None	None	None	24.0328677	TRUE		None	None	None	Amp.	46.4547771	FALSE		TRUE	TRUE	68.9424399
5				0		TRUE	TRUE	28.3725921						TRUE	TRUE	28.3725921		VKS	None	None	None	26.9260173	TRUE		VKS	None	None	None	71.2766856	FALSE		TRUE	TRUE	32.0876592
5				0		FALSE	TRUE	27.9123183						TRUE	TRUE	27.9123183		VKS	None	None	None	3.7479438	TRUE		VKS	None	None	None	19.068486	FALSE		TRUE	FALSE	30.5095776
5				0		TRUE	TRUE	39.2876565						TRUE	TRUE	39.2876565		VKS	None	None	None	30.5095776	FALSE		None	None	VKS	None	17.3260209	FALSE		TRUE	FALSE	91.6602396
5				0		TRUE	TRUE	27.6493047						TRUE	TRUE	27.6493047		VKS	None	None	None	9.3041061	TRUE		None	None	None	Amp.	13.1835567	FALSE		TRUE	FALSE	87.4848987
5				0		TRUE	TRUE	102.8383176						TRUE	TRUE	102.8383176		VKS	None	None	None	87.4848987	FALSE		None	None	None	Amp.	13.5452004	FALSE		TRUE	FALSE	86.0054472
5				0		FALSE	TRUE	130.4218689						FALSE	TRUE	130.4218689		VKS	None	None	None	86.0054472	FALSE		VKS	None	None	None	12.2630091	FALSE		TRUE	FALSE	115.8903675
5				0		TRUE	TRUE	104.5150293						TRUE	TRUE	104.5150293		VKS	None	None	None	40.5040944	TRUE		VKS	None	None	None	8.6794488	FALSE		TRUE	TRUE	76.9972314
5				0.64		FALSE	TRUE	25.3479357						TRUE	TRUE	25.3479357		VKS	None	None	None	76.9972314	TRUE		VKS	None	None	None	24.0328677	TRUE		TRUE	FALSE	26.8273872
5				0		FALSE	FALSE	26.6630037						FALSE	FALSE	26.6630037		VKS	None	None	None	26.2027299	TRUE		VKS	None	None	None	68.9424399	TRUE		TRUE	TRUE	27.616428
5				0		TRUE	TRUE	29.9835504						TRUE	TRUE	29.9835504		VKS	None	None	None	17.2931442	TRUE		VKS	None	None	None	32.0876592	TRUE		TRUE	TRUE	38.2027254
6				0		TRUE	TRUE	26.7945105						TRUE	TRUE	26.7945105		VKS	None	None	None	38.2027254	FALSE		VKS	None	None	None	30.5095776	FALSE		TRUE	TRUE	59.1451833
6				0		FALSE	FALSE	41.2602585						FALSE	FALSE	41.2602585		VKS	None	None	None	17.6547879	TRUE		VKS	None	None	None	91.6602396	FALSE		TRUE	TRUE	38.0054652
6				0		TRUE	TRUE	26.3671134						TRUE	TRUE	26.3671134		VKS	None	None	None	13.9397208	TRUE		VKS	None	None	None	87.4848987	FALSE		TRUE	FALSE	107.2766721
6				0.588235294		FALSE	FALSE	55.8575133						FALSE	FALSE	55.8575133		None	VKS	None	None	11.5397217	TRUE		VKS	None	None	None	86.0054472	FALSE		TRUE	FALSE	115.06845
6				0		FALSE	TRUE	25.2821823						FALSE	TRUE	25.2821823		None	VKS	None	None	19.1671161	TRUE		VKS	None	None	None	115.8903675	FALSE		TRUE	TRUE	34.9808088
6				0		TRUE	TRUE	12.2958858						TRUE	TRUE	12.2958858		None	VKS	None	None	6.0821895	TRUE		VKS	None	None	None	76.9972314	TRUE		TRUE	TRUE	35.8684797
6				0		TRUE	FALSE	69.7314807						TRUE	FALSE	69.7314807		None	VKS	None	None	12.493146	TRUE		VKS	None	None	None	26.8273872	FALSE		TRUE	TRUE	26.958894
7				0		TRUE	TRUE	25.1177988						TRUE	TRUE	25.1177988		None	None	None	Amp.	9.9945168	TRUE		VKS	None	None	None	27.616428	TRUE		TRUE	TRUE	48.7890228
7				0		FALSE	FALSE	45.2383392						FALSE	FALSE	45.2383392		None	None	None	Amp.	21.8958822	TRUE		VKS	None	None	None	38.2027254	TRUE		TRUE	TRUE	34.8164253
7				0		TRUE	TRUE	36.1314933						TRUE	TRUE	36.1314933		None	None	None	Amp.	15.3862956	FALSE		VKS	None	None	None	59.1451833	TRUE		TRUE	TRUE	33.3040971
7				0		FALSE	FALSE	25.643826						FALSE	FALSE	25.643826		None	None	None	Amp.	7.9890381	FALSE		VKS	None	None	None	38.0054652	TRUE		TRUE	FALSE	111.78078
8				0.793103448		FALSE	TRUE	17.8849248						FALSE	TRUE	17.8849248		None	None	None	Amp.	13.9397208	TRUE		None	VKS	None	None	107.2766721	FALSE		TRUE	TRUE	65.5232631
8				0		FALSE	FALSE	46.4547771						FALSE	FALSE	46.4547771		None	None	None	Amp.	11.3753382	TRUE		None	VKS	None	None	115.06845	FALSE		TRUE	FALSE	49.4136801
8				0		FALSE	TRUE	25.3479357						FALSE	TRUE	25.3479357		None	None	None	Amp.	9.4027362	TRUE		None	VKS	None	None	34.9808088	TRUE		FALSE	TRUE	9.9945168
8				0		FALSE	FALSE	23.9342376						FALSE	FALSE	23.9342376		None	None	None	Amp.	15.6493092	TRUE		None	VKS	None	None	35.8684797	TRUE		FALSE	TRUE	34.1588913
9				0		TRUE	FALSE	71.2766856						TRUE	FALSE	71.2766856		None	None	None	Amp.	0.2958903	FALSE		None	None	None	Amp.	9.9945168	TRUE		FALSE	FALSE	15.3862956
10				0		FALSE	FALSE	21.6328686						FALSE	FALSE	21.6328686		None	None	None	Amp.	39.7479303	FALSE		None	None	None	Amp.	34.1588913	TRUE		FALSE	FALSE	7.9890381
10				0		FALSE	FALSE	21.1725948						FALSE	FALSE	21.1725948		None	None	None	Amp.	2.7287661	TRUE		None	None	None	Amp.	15.3862956	FALSE		FALSE	TRUE	37.9725885
10				0		FALSE	FALSE	44.712312						FALSE	FALSE	44.712312		None	None	None	Amp.	10.6849275	TRUE		None	None	None	Amp.	7.9890381	FALSE		FALSE	TRUE	11.3753382
12				0		TRUE	FALSE	19.068486						TRUE	FALSE	19.068486		None	None	None	Amp.	13.6109538	FALSE		None	None	None	Amp.	37.9725885	TRUE		FALSE	TRUE	19.4630064
				0		FALSE	FALSE	17.5232811						FALSE	FALSE	17.5232811		None	None	None	Amp.	7.8246546	TRUE		None	None	None	Amp.	11.3753382	TRUE		FALSE	TRUE	24.9534153
				0		FALSE	FALSE	17.3260209						FALSE	FALSE	17.3260209		None	None	None	Amp.	48.4931325	TRUE		None	None	None	Amp.	19.4630064	TRUE		FALSE	TRUE	0.2958903
				0.716535433		FALSE	FALSE	16.9972539						FALSE	FALSE	16.9972539		None	None	None	Amp.	17.8849248	TRUE		None	None	None	Amp.	24.9534153	TRUE		FALSE	FALSE	39.7479303
				0		FALSE	FALSE	16.0767063						FALSE	FALSE	16.0767063		None	None	None	Amp.	33.4684806	TRUE		None	None	None	Amp.	0.2958903	TRUE		FALSE	TRUE	2.7287661
				0		FALSE	FALSE	14.3671179						FALSE	FALSE	14.3671179		None	None	None	Amp.	21.1725948	TRUE		None	None	None	Amp.	39.7479303	FALSE		FALSE	TRUE	20.3506773
				0		FALSE	FALSE	13.1835567						FALSE	FALSE	13.1835567		None	None	None	Amp.	23.999991	TRUE		None	None	None	Amp.	2.7287661	TRUE		FALSE	TRUE	13.6109538
				0		FALSE	FALSE	13.5452004						FALSE	FALSE	13.5452004		None	None	None	Amp.	20.1862938	TRUE		None	None	None	Amp.	20.3506773	TRUE		FALSE	TRUE	17.4575277
				0		FALSE	FALSE	11.9999955						FALSE	FALSE	11.9999955		None	None	None	Amp.	25.0849221	FALSE		None	None	None	Amp.	13.6109538	TRUE		FALSE	FALSE	77.8849023
				0		FALSE	FALSE	12.0328722						FALSE	FALSE	12.0328722									None	None	None	Amp.	17.4575277	TRUE		FALSE	FALSE	29.1287562
				0		TRUE	FALSE	12.2630091						TRUE	FALSE	12.2630091									None	None	None	Amp.	77.8849023	FALSE		TRUE	TRUE	33.4684806
				0		TRUE	FALSE	8.6794488						TRUE	FALSE	8.6794488									None	None	None	Amp.	29.1287562	FALSE		FALSE	TRUE	48.328749
				0		FALSE	TRUE	37.6438215						FALSE	TRUE	37.6438215									None	None	None	Amp.	33.4684806	TRUE		FALSE	TRUE	64.9972359
				0		FALSE	TRUE	16.2082131						FALSE	TRUE	16.2082131									None	None	None	Amp.	48.328749	TRUE		FALSE	TRUE	52.0438161
				0		TRUE	FALSE	58.2246357						TRUE	FALSE	58.2246357									None	None	None	Amp.	64.9972359	TRUE		FALSE	FALSE	25.0849221
				0		FALSE	FALSE	50.3342277						FALSE	FALSE	50.3342277									None	None	None	Amp.	52.0438161	TRUE		FALSE	TRUE	44.5479285
				0		TRUE	FALSE	70.4547681						TRUE	FALSE	70.4547681									None	None	None	Amp.	25.0849221	FALSE		FALSE	TRUE	28.5369756
				0		FALSE	FALSE	54.5424453						FALSE	FALSE	54.5424453																FALSE	TRUE	70.8164118
				0		FALSE	TRUE	54.6081987						FALSE	TRUE	54.6081987																FALSE	FALSE	65.6876466
				0		TRUE	FALSE	66.5424408						TRUE	FALSE	66.5424408																FALSE	FALSE	80.1533946
				0		FALSE	FALSE	75.4191498						FALSE	FALSE	75.4191498																FALSE	FALSE	4.8328749
				0.787037037		FALSE	TRUE	39.3205332						FALSE	TRUE	39.3205332																FALSE	TRUE	15.0246519
				0		FALSE	TRUE	15.3534189						FALSE	TRUE	15.3534189																FALSE	TRUE	20.6136909
				0		FALSE	FALSE	75.3862731						FALSE	FALSE	75.3862731																FALSE	TRUE	49.0520364
				0		TRUE	TRUE	43.726011						TRUE	TRUE	43.726011																FALSE	FALSE	17.9835549
				0		FALSE	FALSE	71.5725759						FALSE	FALSE	71.5725759																FALSE	TRUE	1.1835612
				0		FALSE	TRUE	21.5671152						FALSE	TRUE	21.5671152																FALSE	FALSE	6.1150662
				0		TRUE	TRUE	46.0602567						TRUE	TRUE	46.0602567																FALSE	TRUE	57.2712114
				0		FALSE	TRUE	8.8438323						FALSE	TRUE	8.8438323																FALSE	TRUE	54.1150482
				0		FALSE	FALSE	66.5095641						FALSE	FALSE	66.5095641																FALSE	TRUE	34.0273845
				0		FALSE	FALSE	63.7150446						FALSE	FALSE	63.7150446																FALSE	TRUE	13.0191732
				0		FALSE	TRUE	49.3808034						FALSE	TRUE	49.3808034																FALSE	TRUE	42.0164226
				0		FALSE	FALSE	59.9671008						FALSE	FALSE	59.9671008																FALSE	TRUE	18.9041025
				0.651162791		FALSE	FALSE	62.46573						FALSE	FALSE	62.46573																FALSE	FALSE	6.246573
				0		FALSE	TRUE	14.6630082						FALSE	TRUE	14.6630082																FALSE	TRUE	38.0383419
				0		FALSE	TRUE	16.5041034						FALSE	TRUE	16.5041034																FALSE	TRUE	45.0082023
				0		FALSE	TRUE	58.4876493						FALSE	TRUE	58.4876493																FALSE	TRUE	44.5479285
				0.63190184		FALSE	FALSE	39.0903963						FALSE	FALSE	39.0903963																FALSE	FALSE	87.4848987
				0		FALSE	TRUE	28.273962						FALSE	TRUE	28.273962																FALSE	TRUE	50.3671044
				0		FALSE	TRUE	22.8164298						FALSE	TRUE	22.8164298																FALSE	FALSE	85.9396938
				0		FALSE	TRUE	12.6246528						FALSE	TRUE	12.6246528																TRUE	TRUE	32.3506728
				0		FALSE	TRUE	55.5944997						FALSE	TRUE	55.5944997																FALSE	TRUE	47.5397082
				0		FALSE	TRUE	19.068486						FALSE	TRUE	19.068486																TRUE	TRUE	49.6766937
				0		TRUE	FALSE	54.904089						TRUE	FALSE	54.904089																FALSE	FALSE	40.5369711
				0		FALSE	FALSE	52.6355967						FALSE	FALSE	52.6355967																FALSE	FALSE	54.5095686
				0		FALSE	TRUE	32.0547825						FALSE	TRUE	32.0547825																FALSE	FALSE	7.6273944
				0		FALSE	TRUE	12.1315023						FALSE	TRUE	12.1315023																FALSE	TRUE	57.0739512
				0		FALSE	TRUE	8.7780789						FALSE	TRUE	8.7780789																FALSE	TRUE	52.0438161
				0		FALSE	FALSE	50.1040908						FALSE	FALSE	50.1040908																FALSE	TRUE	33.9616311
				0.623076923		TRUE	FALSE	48.4602558						TRUE	FALSE	48.4602558																TRUE	TRUE	41.0629983
				0		TRUE	FALSE	44.4492984						TRUE	FALSE	44.4492984																FALSE	TRUE	18.5753355
				0		TRUE	FALSE	47.2109412						TRUE	FALSE	47.2109412																FALSE	TRUE	17.0301306
				0		FALSE	FALSE	26.6958804						FALSE	FALSE	26.6958804																FALSE	TRUE	12.9534198
				0		TRUE	TRUE	19.9890336						TRUE	TRUE	19.9890336																FALSE	TRUE	62.1698397
				0		TRUE	TRUE	24.0328677						TRUE	TRUE	24.0328677																FALSE	TRUE	26.9917707
				0		TRUE	TRUE	39.0903963						TRUE	TRUE	39.0903963																FALSE	FALSE	39.8465604
				0		TRUE	TRUE	55.232856						TRUE	TRUE	55.232856																FALSE	TRUE	42.0492993
				0		TRUE	TRUE	68.9424399						TRUE	TRUE	68.9424399																FALSE	TRUE	66.0492903
				0.773584906		TRUE	TRUE	32.0876592						TRUE	TRUE	32.0876592																FALSE	TRUE	31.0027281
				0.74137931		TRUE	FALSE	30.5095776						TRUE	FALSE	30.5095776
				0		TRUE	FALSE	91.6602396						TRUE	FALSE	91.6602396
				0		TRUE	FALSE	87.4848987						TRUE	FALSE	87.4848987
				0		TRUE	FALSE	86.0054472						TRUE	FALSE	86.0054472
				0.653543307		TRUE	FALSE	115.8903675						TRUE	FALSE	115.8903675
				0.628865979		TRUE	TRUE	76.9972314						TRUE	TRUE	76.9972314
				0		TRUE	FALSE	26.8273872						TRUE	FALSE	26.8273872
				0		TRUE	TRUE	27.616428						TRUE	TRUE	27.616428
				0		TRUE	TRUE	38.2027254						TRUE	TRUE	38.2027254
				0		TRUE	TRUE	59.1451833						TRUE	TRUE	59.1451833
				0		TRUE	TRUE	38.0054652						TRUE	TRUE	38.0054652
				0		TRUE	FALSE	107.2766721						TRUE	FALSE	107.2766721
				0		TRUE	FALSE	115.06845						TRUE	FALSE	115.06845
				0		TRUE	TRUE	34.9808088						TRUE	TRUE	34.9808088
				0		TRUE	TRUE	35.8684797						TRUE	TRUE	35.8684797
				0.848484848		TRUE	TRUE	48.7890228						TRUE	TRUE	48.7890228
				0		TRUE	TRUE	34.8164253						TRUE	TRUE	34.8164253
				0		TRUE	TRUE	33.3040971						TRUE	TRUE	33.3040971
				0		TRUE	FALSE	111.78078						TRUE	FALSE	111.78078
				0		TRUE	TRUE	65.5232631						TRUE	TRUE	65.5232631
				0		TRUE	FALSE	49.4136801						TRUE	FALSE	49.4136801
				0		FALSE	TRUE	9.9945168						FALSE	TRUE	9.9945168
				0		FALSE	TRUE	34.1588913						FALSE	TRUE	34.1588913
				0		FALSE	FALSE	15.3862956						FALSE	FALSE	15.3862956
				0		FALSE	FALSE	7.9890381						FALSE	FALSE	7.9890381
				0.595041322		FALSE	TRUE	37.9725885						FALSE	TRUE	37.9725885
				0.666666667		FALSE	TRUE	11.3753382						FALSE	TRUE	11.3753382
				0		FALSE	TRUE	19.4630064						FALSE	TRUE	19.4630064
				0		FALSE	TRUE	24.9534153						FALSE	TRUE	24.9534153
				0		FALSE	TRUE	0.2958903						FALSE	TRUE	0.2958903
				0		FALSE	FALSE	39.7479303						FALSE	FALSE	39.7479303
				0		FALSE	TRUE	2.7287661						FALSE	TRUE	2.7287661
				0		FALSE	TRUE	20.3506773						FALSE	TRUE	20.3506773
				0		FALSE	TRUE	13.6109538						FALSE	TRUE	13.6109538
				0		FALSE	TRUE	17.4575277						FALSE	TRUE	17.4575277
				0		FALSE	FALSE	77.8849023						FALSE	FALSE	77.8849023
				0		FALSE	FALSE	29.1287562						FALSE	FALSE	29.1287562
				0		TRUE	TRUE	33.4684806						TRUE	TRUE	33.4684806
				0		FALSE	TRUE	48.328749						FALSE	TRUE	48.328749
				0		FALSE	TRUE	64.9972359						FALSE	TRUE	64.9972359
				0.865979381		FALSE	TRUE	52.0438161						FALSE	TRUE	52.0438161
				0		FALSE	FALSE	25.0849221						FALSE	FALSE	25.0849221
				0.822916667		FALSE	TRUE	44.5479285						FALSE	TRUE	44.5479285
				0.730337079		FALSE	TRUE	28.5369756						FALSE	TRUE	28.5369756
				0.625		FALSE	TRUE	70.8164118						FALSE	TRUE	70.8164118
				0		FALSE	FALSE	65.6876466						FALSE	FALSE	65.6876466
				0		FALSE	FALSE	80.1533946						FALSE	FALSE	80.1533946
				0.888888889		FALSE	FALSE	4.8328749						FALSE	FALSE	4.8328749
				0		FALSE	TRUE	15.0246519						FALSE	TRUE	15.0246519
				0		FALSE	TRUE	20.6136909						FALSE	TRUE	20.6136909
				0		FALSE	TRUE	49.0520364						FALSE	TRUE	49.0520364
				0		FALSE	FALSE	17.9835549						FALSE	FALSE	17.9835549
				0		FALSE	TRUE	1.1835612						FALSE	TRUE	1.1835612
				0		FALSE	FALSE	6.1150662						FALSE	FALSE	6.1150662
				0		FALSE	TRUE	57.2712114						FALSE	TRUE	57.2712114
				0		FALSE	TRUE	54.1150482						FALSE	TRUE	54.1150482
				0		FALSE	TRUE	34.0273845						FALSE	TRUE	34.0273845
				0		FALSE	TRUE	13.0191732						FALSE	TRUE	13.0191732
				0		FALSE	TRUE	42.0164226						FALSE	TRUE	42.0164226
				0		FALSE	TRUE	18.9041025						FALSE	TRUE	18.9041025
				0		FALSE	FALSE	6.246573						FALSE	FALSE	6.246573
				0		FALSE	TRUE	38.0383419						FALSE	TRUE	38.0383419
				0		FALSE	TRUE	45.0082023						FALSE	TRUE	45.0082023
				0		FALSE	TRUE	44.5479285						FALSE	TRUE	44.5479285
				0		FALSE	FALSE	87.4848987						FALSE	FALSE	87.4848987
				0		FALSE	TRUE	50.3671044						FALSE	TRUE	50.3671044
				0		FALSE	FALSE	85.9396938						FALSE	FALSE	85.9396938
				0		TRUE	TRUE	32.3506728						TRUE	TRUE	32.3506728
				0		FALSE	TRUE	47.5397082						FALSE	TRUE	47.5397082
				0		TRUE	TRUE	49.6766937						TRUE	TRUE	49.6766937
				0.671232877		FALSE	FALSE	40.5369711						FALSE	FALSE	40.5369711
				0.637931034		FALSE	FALSE	54.5095686						FALSE	FALSE	54.5095686
				0		FALSE	FALSE	7.6273944						FALSE	FALSE	7.6273944
				0		FALSE	TRUE	57.0739512						FALSE	TRUE	57.0739512
				0.728971963		FALSE	TRUE	52.0438161						FALSE	TRUE	52.0438161
				0		FALSE	TRUE	33.9616311						FALSE	TRUE	33.9616311
				0.748		TRUE	TRUE	41.0629983						TRUE	TRUE	41.0629983
				0		FALSE	TRUE	18.5753355						FALSE	TRUE	18.5753355
				0		FALSE	TRUE	17.0301306						FALSE	TRUE	17.0301306
				0		FALSE	TRUE	12.9534198						FALSE	TRUE	12.9534198
				0		FALSE	TRUE	62.1698397						FALSE	TRUE	62.1698397
				0		FALSE	TRUE	26.9917707						FALSE	TRUE	26.9917707
				0		FALSE	FALSE	39.8465604						FALSE	FALSE	39.8465604
				0		FALSE	TRUE	42.0492993						FALSE	TRUE	42.0492993
				0		FALSE	TRUE	66.0492903						FALSE	TRUE	66.0492903
				0		FALSE	TRUE	31.0027281						FALSE	TRUE	31.0027281
				0
				0.699619772
				0
				0
				0
				0
				0
				0
				0
				0
				0
				0
				0
				0.723076923
				0
				0
				0
				0
				0
				0
				0
				0
				0
				0
				0
				0
				0
				0
				0
				0
				0
				0
				0
				0
				0
				0
				0
				0
				0
				0
				0
				0
				0
				0
				0
				0
				0
				0
