# Supplementary material for: Multimodal data integration using machine learning improves risk stratification of high-grade serous ovarian cancer
Source: Nat Cancer. 2022 Jun 28;3(6):723–33. doi: 10.1038/s43018-022-00388-9 (PMC9239907; doi:10.1038/s43018-022-00388-9)
Supplement: Source Data Extended Data Fig. 3 — Radiomic score by vendor, segmenting radiologist and acquisition site. [file 43018_2022_388_MOESM12_ESM.csv]

wavelet-HLL_glcm_Autocorrelation	CT Site	CT Vend.	Seg. Rad.
0.3480606040367455	External	GE	EA
0.14418120136567292	MSKCC	GE	EA
0.13704134114908026	External	GE	EA
0.0	External	GE	EA
0.06698382009742762	External	GE	EA
0.14162423041912248	External	GE	EA
0.14303406541515798	External	GE	EA
0.12720411980841448	External	GE	EA
0.24178469712074446	External	GE	EA
0.06600601309611348	MSKCC	GE	EA
0.06624472501075729	MSKCC	GE	EA
0.07046925706909485	External	Siemens	EA
0.2384849241038215	External	Siemens	EA
0.1472440707615473	External	GE	EA
0.12522197687046926	External	GE	EA
0.48732724210598827	MSKCC	GE	EA
0.638953809037409	External	Siemens	EA
0.3508742492854233	External	GE	EA
0.1419855814962668	External	Toshiba	EA
0.638257865251806	MSKCC	GE	EA
0.9994564475549058	MSKCC	GE	EA
0.14615746275492417	External	GE	EA
0.06571627268356028	External	GE	EA
0.2357366364555029	MSKCC	GE	EA
0.0675687923478211	MSKCC	GE	EA
0.05832895003394747	External	GE	EA
0.24001649448251972	MSKCC	GE	EA
0.35124788146699165	MSKCC	GE	EA
0.14665063234292444	MSKCC	GE	EA
0.008802643074889122	MSKCC	GE	EA
0.49013731087954754	External	GE	EA
0.22486434837303587	External	Siemens	EA
0.14459142782338913	MSKCC	Siemens	YL
0.351258285909636	External	Siemens	YL
0.1436005181965444	External	GE	YL
0.2383111707685438	External	Siemens	YL
0.48183994654942236	External	Siemens	YL
0.23714281773143658	External	GE	YL
0.06474117054869882	External	Siemens	YL
0.1438382614664205	External	GE	YL
0.1415735209015354	External	Siemens	YL
0.0685086072752959	External	Siemens	YL
0.6385200479059268	External	Siemens	YL
0.23534180247384812	MSKCC	GE	YL
0.1436718757312456	MSKCC	GE	YL
0.4885327577186636	External	Siemens	YL
0.14430494531731075	MSKCC	GE	YL
0.2272395754117944	External	GE	EA
0.48710623917082446	MSKCC	GE	EA
0.24165554991224508	External	Philips	EA
0.14258326638351157	External	Siemens	EA
0.14644513565171896	MSKCC	GE	EA
0.14327621225694645	External	Philips	YL
0.13343844755055229	External	GE	YL
0.4861899695396991	External	GE	YL
0.14063811001034127	MSKCC	GE	YL
0.13796183738249587	External	Siemens	YL
0.3531517961943586	MSKCC	GE	YL
0.23866296213650212	External	GE	YL
0.2433164787333018	External	GE	YL
0.6399208514330267	External	Siemens	YL
0.14225411102149269	External	Siemens	YL
0.35469066891939693	MSKCC	GE	EA
0.3498911518062057	External	GE	YL
0.1455586967569864	External	GE	YL
0.3540519310599134	External	Siemens	YL
0.48965257998095485	MSKCC	GE	YL
0.1434064776870048	External	GE	IN
0.3548431334497498	External	GE	IN
0.237897854057266	External	Siemens	IN
0.24029347831656495	MSKCC	GE	IN
0.6295371956278465	External	GE	IN
0.2379123709765225	External	GE	IN
0.23736241824216636	MSKCC	GE	IN
0.06778320422892381	MSKCC	GE	IN
0.3520378195297348	MSKCC	GE	IN
0.0690270338346683	External	GE	IN
0.23649831298935736	External	Siemens	IN
0.24027310984375816	MSKCC	GE	IN
0.06361924882896616	MSKCC	GE	IN
0.1475070893474322	MSKCC	GE	YL
0.23750150083471278	External	GE	YL
0.7966165127160426	MSKCC	GE	IN
0.1370287973892134	External	Siemens	IN
0.14349886864254166	External	GE	IN
0.06357336920376008	External	Siemens	IN
0.14408313443233925	External	GE	IN
0.14052572450315182	External	GE	IN
0.14449127907274983	External	GE	IN
0.14329186427923635	External	GE	IN
0.35565584241354375	External	GE	IN
0.23648740575278326	External	Siemens	IN
0.6326240635642054	External	Siemens	IN
0.14283439658918748	MSKCC	GE	IN
0.1386319325360441	External	Philips	IN
0.14417257237050904	External	Siemens	IN
0.2395646379097704	MSKCC	GE	IN
0.23263658060777603	MSKCC	GE	IN
0.24099542629436005	External	GE	IN
0.1435379819271844	External	GE	IN
0.23018484376776766	External	GE	YL
0.2410673188530708	MSKCC	GE	IN
0.1460646967747104	External	GE	YL
0.2401911314058559	MSKCC	GE	IN
0.1412677364068056	External	Siemens	YL
0.2372441361040743	External	GE	YL
0.142353130484252	External	GE	YL
0.14104870959665705	External	Philips	YL
0.06046770806049597	External	GE	YL
0.14413545925859772	External	Philips	YL
0.06837236653963488	External	GE	YL
0.3542438323346855	External	Siemens	YL
0.23399210690985384	MSKCC	GE	YL
0.14520559313072376	MSKCC	GE	YL
0.233140187893413	External	GE	YL
0.05960980446846372	MSKCC	GE	YL
0.14028306536931634	MSKCC	GE	IN
0.23517647324404634	External	GE	IN
0.1424702073775111	MSKCC	GE	IN
0.23903047658313092	External	GE	YL
0.06446700531797508	External	Siemens	IN
0.14214788047364071	External	GE	IN
0.23606734733867296	External	Siemens	YL
0.9930142171290967	External	Toshiba	YL
0.3563415870787619	MSKCC	GE	YL
0.14492115601207387	External	Philips	YL
0.131986848864189	External	Siemens	YL
0.23722877740806259	MSKCC	GE	YL
0.4885193208630269	External	GE	YL
0.486027242155228	External	Toshiba	YL
0.06254656451995477	MSKCC	GE	YL
0.23526192958460568	External	GE	YL
0.4869264091639141	External	GE	YL
0.14226047187350824	External	GE	YL
0.13659823477404906	External	GE	YL
0.23975509805084766	External	Toshiba	YL
0.06234961975874171	MSKCC	GE	YL
0.0065421830362966255	MSKCC	GE	YL
0.23133024676979297	External	Philips	YL
0.1442742819533764	External	GE	YL
0.2381680926802457	External	Siemens	YL
0.14050939495430628	External	GE	YL
0.23957403041900116	External	GE	YL
0.06497725638839608	MSKCC	GE	YL
0.1453244977045445	MSKCC	GE	YL
0.13891264906012507	External	Philips	YL
0.14283072339888647	External	GE	YL
0.14618441984210148	External	Siemens	YL
0.24189646117708258	External	GE	YL
0.2370528074011059	External	GE	YL
0.35245727657644416	External	GE	YL
0.3524958660079191	MSKCC	GE	YL
0.1449624649624659	MSKCC	GE	YL
0.0679384739332066	External	GE	YL
0.13453509073389658	External	Siemens	YL
0.14405252690276174	MSKCC	GE	YL
0.1446871305501376	External	Siemens	YL
0.0627139622862696	MSKCC	GE	YL
0.14273242380347712	MSKCC	GE	YL
0.29215214037968273	External	Siemens	YL
0.24142339766308824	MSKCC	GE	YL
0.14465054352873308	External	Siemens	YL
0.06401751155804886	MSKCC	GE	YL
0.4862538653231952	MSKCC	GE	YL
0.24019152967650192	MSKCC	GE	YL
0.239941189018326	MSKCC	GE	YL
0.14367514633977402	MSKCC	GE	YL
0.06293232976439198	MSKCC	GE	YL
0.23208618931095915	MSKCC	GE	YL
0.14270427487293974	MSKCC	GE	YL
0.2391903749862896	External	Toshiba	YL
0.3516660319632118	External	GE	YL
0.23861464534565668	MSKCC	GE	YL
0.00685821619220113	External	GE	YL
0.48821925291730023	External	Toshiba	YL
0.06834199774150596	External	Siemens	YL
0.1428546830035842	External	GE	YL
0.14597600694494942	External	Philips	YL
0.35151513215155517	MSKCC	GE	YL
0.23087497170036325	External	Philips	IN
0.12287462328561066	External	Siemens	YL
0.23987279390837118	External	GE	YL
0.14394885439231034	External	Siemens	YL
0.2364763561856913	MSKCC	GE	YL
0.23973112534315727	External	GE	YL
0.06967503801845401	External	GE	YL
0.3521909785055028	External	GE	YL
0.4872233700031274	MSKCC	GE	YL
0.35258474673341866	External	GE	IN
0.6406197281349065	External	GE	IN
0.1441377476971496	External	GE	IN
0.8078326822151778	External	GE	IN
0.06698198287150053	External	Siemens	IN
0.13452236402440793	External	GE	IN
0.23609811710104056	External	GE	YL
0.4751447941794988	MSKCC	GE	YL
0.1463697550518861	External	Philips	YL
0.3543220286180946	External	GE	YL
0.14348719262548004	MSKCC	GE	YL
0.1342338328341593	External	GE	YL
0.3476928334237809	External	Siemens	YL
0.14255723387140123	MSKCC	GE	YL
0.2328051751349196	External	GE	IN
0.6322055961330066	External	Siemens	YL
0.1413770766960264	External	Philips	YL
0.2400319217120615	External	Siemens	IN
0.6383319786453149	MSKCC	GE	IN
0.14200957391645316	External	Philips	IN
0.13686520193394805	External	Siemens	IN
0.9999999999999999	External	GE	IN
0.14388043230145914	External	GE	YL
0.14419737682933031	MSKCC	GE	YL
0.347841178586104	External	Siemens	YL
0.3539884598582672	External	Siemens	YL
0.14388307377867302	MSKCC	GE	YL
0.06332846818522089	External	GE	YL
0.24141334617257554	External	GE	YL
0.06553366531482921	External	Philips	YL
0.22638386829063306	External	GE	YL
0.6403717045637556	External	GE	YL
0.24056972118438474	External	GE	EA
0.23888539525841884	External	GE	EA
0.14296567725996506	External	GE	YL
0.14262050260679987	External	GE	YL
0.1412829698539345	External	Siemens	YL
0.14524365869017025	External	GE	EA
0.23719663532288454	External	Siemens	YL
0.07263064844879161	External	GE	YL
0.23986220154387283	External	GE	YL
0.3528845299702167	External	GE	YL
0.2399675569654911	External	GE	YL
0.23971311858792876	External	GE	YL
0.35320862570503925	External	GE	YL
0.2370283499187147	External	GE	YL
0.14406662302890896	External	Siemens	YL
0.35399786231496866	External	GE	YL
0.14339907995049447	External	GE	YL
0.1400924078213328	External	Siemens	EA
0.2400420705843911	External	Siemens	EA
0.067172849249379	External	GE	EA
0.12936188114733393	External	GE	EA
0.14461512859440662	External	GE	EA
0.8128133828411668	External	Siemens	EA
0.2332387569780075	External	GE	EA
0.13781090882197983	External	Philips	EA
0.24005063410254768	External	GE	EA
0.06667131879344027	External	GE	EA
0.3543267930641903	External	GE	EA
0.06649903734584961	External	GE	EA
0.06618701036311911	External	GE	EA
0.4892900241149271	External	GE	EA
0.1395061657148126	External	GE	EA
0.14297573425565752	External	GE	EA
0.6487647630926563	External	Siemens	EA
0.14611107976481727	External	Siemens	EA
0.13837151585586044	External	Siemens	EA
0.0628169962951442	External	Siemens	EA
0.06537648857411041	External	Siemens	EA
0.1405181685986412	External	Siemens	EA
0.13752231193370515	External	Siemens	EA
0.06689612554836402	External	Imatron	EA
0.4935647584047252	External	GE	EA
0.23720000343270392	External	Siemens	YL
0.05916172613731211	External	Siemens	IN
0.6316114276134815	External	GE	IN
0.06317945198956021	External	GE	EA
0.24572901503145356	External	GE	YL
0.14324763688223913	External	GE	YL
0.13667468484564843	External	GE	YL
0.14351987308904063	External	GE	YL
0.14480368847999028	MSKCC	GE	IN
0.14016684552502512	MSKCC	GE	IN
0.13604453654089557	External	GE	IN
0.23105320373411586	External	GE	IN
0.6463253799077935	External	GE	IN
0.14440186476569583	External	Toshiba	IN
0.35314442253775424	External	Siemens	IN
0.1455065393788742	External	GE	IN
0.0671529820945081	External	Siemens	IN
0.23911144764555142	MSKCC	GE	IN
0.008531054893676816	MSKCC	GE	YL
0.2389323429976175	External	GE	YL
0.2403311026971986	External	GE	YL
0.24199389245095726	MSKCC	GE	YL
0.2392599621279235	External	GE	YL
0.06777468546065121	External	GE	YL
0.1452617054473416	External	GE	YL
0.1455090415483581	External	GE	YL
0.06724240104280288	MSKCC	GE	YL
0.14504676132495908	External	GE	YL
0.3587730917872181	External	GE	YL
