# Supplementary material for: Multimodal data integration using machine learning improves risk stratification of high-grade serous ovarian cancer
Source: Nat Cancer. 2022 Jun 28;3(6):723–33. doi: 10.1038/s43018-022-00388-9 (PMC9239907; doi:10.1038/s43018-022-00388-9)
Supplement: Source Data Extended Data Fig. 5 — Uncorrected histopathological feature log HRs. [file 43018_2022_388_MOESM13_ESM.csv]

feat	p	stat
Tumor_Other_mean_nuclear_area	0.005260077	1.457583299
Tumor_Other_quantile0.6_nuclear_area	0.005759905	1.519602923
Tumor_Other_quantile0.7_nuclear_area	0.006081283	1.409985931
Tumor_Other_quantile0.5_nuclear_area	0.006307068	1.583587023
Tumor_Other_quantile0.8_nuclear_area	0.006733544	1.37004622
Tumor_Other_quantile0.4_nuclear_area	0.007426527	1.602518969
Tumor_Other_quantile0.9_nuclear_area	0.008319847	1.407899805
Tumor_Other_quantile0.3_nuclear_area	0.008500108	1.298587502
Tumor_Other_quantile0.4_nuclear_max_diameter	0.009745117	1.395133629
Tumor_Other_quantile0.3_nuclear_max_diameter	0.009761277	1.398263811
Tumor_Other_mean_nuclear_max_diameter	0.010186868	1.285260876
Tumor_Other_quantile0.5_nuclear_max_diameter	0.011291722	1.316644803
Tumor_Other_quantile0.2_nuclear_max_diameter	0.011612048	1.35797921
Tumor_Other_quantile0.2_nuclear_area	0.012095302	1.167845828
Tumor_Other_skew_nuclear_hematoxylin_min	0.013611297	1.144390454
Tumor_Other_quantile0.6_nuclear_max_diameter	0.013643272	1.26509815
Tumor_Other_quantile0.8_nuclear_max_diameter	0.016326199	1.187273754
Tumor_Other_quantile0.7_nuclear_max_diameter	0.016328577	1.201288627
Tumor_Other_quantile0.1_nuclear_area	0.016930781	1.119250793
Tumor_Other_quantile0.1_nuclear_max_diameter	0.017845428	1.359458879
Tumor_Other_quantile0.9_nuclear_max_diameter	0.018259621	1.2746226
Necrosis_perimeter	0.018867417	0.984835142
Stroma_major_axis_length	0.027135645	-0.776607333
Fat_major_axis_length	0.030019533	-0.999833164
Tumor_Other_quantile0.1_nuclear_hematoxylin_stdDev	0.037443217	0.888410772
Tumor_Other_skew_nuclear_max_diameter	0.042338545	-1.323300406
Necrosis_eccentricity	0.050556429	-0.794254598
Tumor_Other_var_nuclear_hematoxylin_median	0.053052515	0.966615684
Tumor_Other_quantile0.2_nuclear_hematoxylin_stdDev	0.057616113	0.808833531
Tumor_Other_var_nuclear_eosin_max	0.059041904	-0.984187725
Necrosis_major_axis_length	0.060581141	-0.854666556
Stroma_convex_area	0.06266969	-1.27242572
Tumor_Other_quantile0.3_nuclear_hematoxylin_stdDev	0.067515209	0.773697876
Fat_convex_area	0.069611862	-1.239097195
Necrosis_solidity	0.070785693	0.730703469
Necrosis_convex_area	0.072513542	-1.324124352
Necrosis_extent	0.073450141	0.770177197
Tumor_major_axis_length	0.077231517	-0.712444499
Necrosis_Other_density	0.091982045	0.673345702
Necrosis_equivalent_diameter	0.092122164	0.828705979
Tumor_Other_quantile0.4_nuclear_hematoxylin_stdDev	0.098174429	0.694430507
Tumor_Other_var_nuclear_hematoxylin_mean	0.098612348	0.818242473
Fat_minor_axis_length	0.106532389	-0.995097885
Tumor_Other_kurtosis_nuclear_hematoxylin_min	0.111644069	0.753656659
Tumor_Other_var_nuclear_area	0.11534044	-2.085454277
Tumor_Other_quantile0.2_nuclear_hematoxylin_min	0.12574256	-0.918726598
Tumor_Other_quantile0.3_nuclear_hematoxylin_min	0.12639449	-0.875465488
Tumor_Other_quantile0.3_nuclear_eosin_min	0.127377344	-0.682666221
Tumor_Stroma_shannon_entropy	0.128461705	0.54315767
Tumor_Other_quantile0.2_nuclear_eosin_min	0.129854707	-0.689576298
Tumor_Other_quantile0.5_nuclear_hematoxylin_stdDev	0.131664134	0.626873406
Tumor_Other_quantile0.1_nuclear_hematoxylin_min	0.13298972	-1.025681769
Tumor_Other_quantile0.4_nuclear_hematoxylin_min	0.141071739	-0.822447809
shannon_entropy	0.148331021	0.671548404
Tumor_Other_kurtosis_nuclear_max_diameter	0.148688161	-1.116948076
Tumor_convex_area	0.154773342	-0.910135406
Tumor_Other_quantile0.4_nuclear_eosin_min	0.155201536	-0.631542597
Fat_largest_component_area	0.15541461	0.593391765
Tumor_Other_quantile0.5_nuclear_hematoxylin_min	0.158650497	-0.7728391
Fat_largest_component_convex_area	0.162093635	0.735540182
fraction_area_necrotic	0.170146004	0.550159886
Tumor_largest_component_convex_area	0.174225888	1.349213852
Tumor_Other_mean_nuclear_hematoxylin_stdDev	0.180718207	0.548344614
Tumor_Other_quantile0.6_nuclear_hematoxylin_stdDev	0.182737207	0.547618271
Tumor_Other_quantile0.6_nuclear_hematoxylin_min	0.189957517	-0.702709372
Tumor_Other_quantile0.1_nuclear_eosin_min	0.195208034	-0.62603324
Tumor_perimeter	0.196395197	0.854610123
Tumor_Other_quantile0.5_nuclear_eosin_min	0.19820637	-0.56065671
Tumor_solidity	0.201944677	0.56632754
Necrosis_area	0.203040998	0.523696466
Stroma_eccentricity	0.204646141	-0.475349368
Stroma_largest_component_extent	0.212522149	0.298881022
Stroma_minor_axis_length	0.214319578	-0.710231493
Necrosis_largest_component_PA_ratio	0.224933654	0.409523916
Tumor_extent	0.236010826	0.609560804
Tumor_Other_mean_nuclear_hematoxylin_min	0.236240611	-0.637646622
Fat_largest_component_equivalent_diameter	0.236328818	0.441860151
Tumor_Other_quantile0.7_nuclear_hematoxylin_min	0.237252177	-0.615962256
Tumor_Other_quantile0.7_nuclear_hematoxylin_stdDev	0.242903166	0.485294488
Stroma_largest_component_equivalent_diameter	0.248496739	-0.979648634
Tumor_largest_component_eccentricity	0.24983172	-0.210739672
Stroma_largest_component_major_axis_length	0.25314219	-0.776770353
Tumor_Other_var_nuclear_max_diameter	0.258854837	0.701406599
Tumor_Other_quantile0.6_nuclear_eosin_min	0.266464381	-0.472483046
Stroma_largest_component_perimeter	0.275135994	-1.369957972
Stroma_largest_component_solidity	0.291934439	0.284818872
Stroma_largest_component_PA_ratio	0.294137743	0.386011464
Tumor_Other_skew_nuclear_eosin_max	0.308557404	-0.637765665
Stroma_largest_component_area	0.323512537	-1.390223606
Tumor_Other_quantile0.8_nuclear_hematoxylin_stdDev	0.32608326	0.451246839
Tumor_Other_mean_nuclear_eosin_min	0.331437446	-0.404158921
Tumor_Other_quantile0.8_nuclear_hematoxylin_min	0.332420531	-0.496243824
Stroma_largest_component_convex_area	0.341494933	-1.328819035
Tumor_Other_quantile0.7_nuclear_eosin_min	0.346333358	-0.393536184
Tumor_Other_var_nuclear_eosin_min	0.348945341	0.605026569
ratio_necrosis_to_stroma	0.357113469	0.535046607
Tumor_largest_component_area	0.359554189	0.844675783
Stroma_largest_component_eccentricity	0.381441228	-0.156879489
Tumor_Other_quantile0.2_nuclear_solidity	0.397500134	-0.273156551
Tumor_Other_quantile0.1_nuclear_eosin_stdDev	0.407962796	0.35468023
Fat_largest_component_perimeter	0.417407966	0.349551253
Fat_largest_component_minor_axis_length	0.418498671	0.361236005
Tumor_Other_skew_nuclear_area	0.418759567	-0.325939418
Necrosis_largest_component_eccentricity	0.421307271	-0.148885128
Tumor_Other_quantile0.1_nuclear_hematoxylin_max	0.426793614	0.322338604
Tumor_Other_quantile0.9_nuclear_eosin_max	0.430927349	-0.291774805
Fat_eccentricity	0.43531583	-0.364182375
Tumor_minor_axis_length	0.439904318	-0.465961645
Tumor_Other_var_nuclear_eosin_stdDev	0.445059381	-0.427105461
Tumor_Other_skew_nuclear_eosin_min	0.446269521	0.378843561
Tumor_Other_quantile0.4_nuclear_solidity	0.449165189	-0.33044797
Tumor_Other_quantile0.8_nuclear_eosin_min	0.456037993	-0.304216373
Necrosis_largest_component_perimeter	0.458273838	-0.426274686
Tumor_Other_quantile0.3_nuclear_hematoxylin_max	0.4615678	0.285232272
Tumor_Other_kurtosis_nuclear_eosin_max	0.462156813	-0.414672705
Tumor_largest_component_minor_axis_length	0.462801555	-0.371099368
Necrosis_minor_axis_length	0.463635603	-0.427408149
Stroma_euler_number	0.46637461	0.343108945
Fat_largest_component_PA_ratio	0.466454468	-0.277307517
Tumor_Other_quantile0.2_nuclear_hematoxylin_max	0.468697173	0.285973259
Tumor_Other_quantile0.1_nuclear_hematoxylin_median	0.470341817	-0.357015155
Tumor_Other_quantile0.9_nuclear_hematoxylin_stdDev	0.479563011	0.347374178
Tumor_Other_quantile0.4_nuclear_hematoxylin_max	0.487500115	0.264416912
Tumor_Other_quantile0.2_nuclear_eosin_stdDev	0.490909783	0.286735422
Tumor_eccentricity	0.496913157	-0.275788217
Tumor_Other_skew_nuclear_circularity	0.497301791	0.33101937
Necrosis_largest_component_convex_area	0.497474906	-0.458104919
Tumor_Other_quantile0.9_nuclear_hematoxylin_min	0.497581806	-0.33620085
Tumor_Other_quantile0.5_nuclear_hematoxylin_max	0.500840802	0.255677471
Stroma_Lymphocyte_density	0.502670104	0.289121153
Tumor_Other_quantile0.2_nuclear_hematoxylin_median	0.531527363	-0.293906831
Tumor_Other_kurtosis_nuclear_hematoxylin_stdDev	0.535336146	0.38228707
Tumor_Other_var_nuclear_hematoxylin_stdDev	0.535969668	-0.383071815
Tumor_Other_quantile0.6_nuclear_hematoxylin_max	0.53746522	0.23446119
Stroma_area	0.552950102	-0.329293116
Tumor_Other_quantile0.3_nuclear_eosin_stdDev	0.564119728	0.233901152
Tumor_Other_quantile0.8_nuclear_eosin_max	0.565684664	-0.208556203
Tumor_Other_kurtosis_nuclear_hematoxylin_max	0.56641276	0.351857169
Tumor_Other_quantile0.1_nuclear_hematoxylin_mean	0.571065964	-0.27746483
Necrosis_largest_component_minor_axis_length	0.578816875	-0.335425976
Tumor_Other_quantile0.7_nuclear_hematoxylin_max	0.579794672	0.211793306
Tumor_Other_quantile0.9_nuclear_circularity	0.581951582	0.308962882
Tumor_Other_kurtosis_nuclear_eosin_stdDev	0.595971947	-0.267456026
Fat_area	0.597723672	-0.304933226
Fat_solidity	0.598745508	0.399926676
Tumor_largest_component_equivalent_diameter	0.604019098	0.32457678
Tumor_Other_quantile0.9_nuclear_eosin_min	0.604583413	-0.203110974
Tumor_Other_quantile0.3_nuclear_hematoxylin_median	0.604933603	-0.23503329
Tumor_Other_quantile0.2_nuclear_hematoxylin_mean	0.607324487	-0.239357511
Necrosis_largest_component_extent	0.609786189	0.135482776
Tumor_Other_mean_nuclear_hematoxylin_max	0.61694475	0.19198289
Tumor_Other_quantile0.4_nuclear_eosin_stdDev	0.618180673	0.196937596
Tumor_Other_kurtosis_nuclear_area	0.620047019	-0.343759054
Fat_extent	0.640155176	0.334050693
Tumor_Other_skew_nuclear_hematoxylin_mean	0.640976587	0.269374069
Tumor_Other_kurtosis_nuclear_solidity	0.641532564	-0.202344217
Tumor_largest_component_major_axis_length	0.652142801	0.242988921
Tumor_Other_quantile0.3_nuclear_solidity	0.655283241	-0.144252035
Tumor_Other_kurtosis_nuclear_circularity	0.661939212	-0.195672487
Stroma_PA_ratio	0.663510733	0.17605412
Tumor_Other_quantile0.4_nuclear_hematoxylin_median	0.666487378	-0.191275922
Fat_perimeter	0.667617461	-0.200373212
Tumor_Other_quantile0.8_nuclear_hematoxylin_max	0.669845715	0.164183028
Stroma_solidity	0.671619156	0.182437806
Tumor_largest_component_perimeter	0.671967259	0.298936213
Tumor_Other_quantile0.3_nuclear_hematoxylin_mean	0.672668274	-0.1908062
Tumor_Other_quantile0.7_nuclear_eosin_max	0.675373068	-0.152630138
Tumor_largest_component_euler_number	0.676189034	0.409384276
Stroma_Other_density	0.676419944	0.183702582
Tumor_Other_quantile0.5_nuclear_eosin_stdDev	0.685632171	0.155713834
Tumor_Other_quantile0.8_nuclear_circularity	0.693506832	0.210171224
Tumor_Other_quantile0.1_nuclear_eosin_mean	0.693885093	-0.134896882
Necrosis_largest_component_solidity	0.695686991	0.128190766
Tumor_Other_mean_nuclear_eosin_max	0.704592932	-0.140254295
Tumor_area	0.720051541	0.20619801
Tumor_Other_quantile0.4_nuclear_hematoxylin_mean	0.72150001	-0.157499539
Tumor_largest_component_extent	0.721726829	0.10429996
Tumor_PA_ratio	0.722992008	0.146411962
Tumor_Other_kurtosis_nuclear_hematoxylin_mean	0.732605371	0.236555582
Tumor_Other_skew_nuclear_hematoxylin_max	0.733398924	-0.217107833
Necrosis_largest_component_major_axis_length	0.734378575	-0.135296049
Stroma_equivalent_diameter	0.734744634	-0.181380369
Tumor_Other_mean_nuclear_eosin_stdDev	0.73555205	0.127997438
Tumor_Other_quantile0.6_nuclear_eosin_stdDev	0.740422498	0.124081791
Tumor_Other_quantile0.1_nuclear_eosin_median	0.740967877	-0.112576848
Fat_largest_component_major_axis_length	0.74242228	0.151261509
ratio_necrosis_to_tumor	0.746504251	-0.319215807
Tumor_Other_skew_nuclear_solidity	0.746965093	0.135900321
Tumor_Other_quantile0.2_nuclear_circularity	0.750557482	-0.151690223
Tumor_Other_quantile0.5_nuclear_solidity	0.75161185	-0.233349233
Stroma_perimeter	0.752066395	0.219300036
Tumor_Other_quantile0.3_nuclear_circularity	0.753265434	-0.155834772
Tumor_Other_skew_nuclear_hematoxylin_median	0.759075011	0.183100603
Tumor_Other_quantile0.6_nuclear_eosin_max	0.762297089	-0.110717671
Tumor_Other_quantile0.4_nuclear_circularity	0.764614212	-0.150277453
Fat_euler_number	0.770720175	-0.222198283
Tumor_Other_quantile0.5_nuclear_hematoxylin_median	0.772643442	-0.126126615
Tumor_equivalent_diameter	0.776983377	0.189431992
Stroma_largest_component_minor_axis_length	0.778988681	-0.18150973
Tumor_Other_quantile0.2_nuclear_eosin_mean	0.787395103	-0.087897549
Necrosis_largest_component_area	0.789415557	-0.207685205
Tumor_Other_quantile0.9_nuclear_hematoxylin_median	0.798427776	0.107750401
Tumor_Other_quantile0.7_nuclear_eosin_stdDev	0.798685085	0.097174947
Tumor_Other_quantile0.5_nuclear_hematoxylin_mean	0.808324218	-0.105535003
ratio_Tumor_Lymphocyte_to_Tumor_Other	0.808528609	-0.123690714
Tumor_Other_kurtosis_nuclear_hematoxylin_median	0.811729942	0.156087364
Tumor_Other_quantile0.9_nuclear_hematoxylin_max	0.815282693	0.103067278
Tumor_Other_mean_nuclear_hematoxylin_median	0.816438866	-0.102534711
Tumor_Other_quantile0.9_nuclear_hematoxylin_mean	0.81834054	0.096164207
Tumor_largest_component_PA_ratio	0.818388263	0.079504893
Tumor_Other_skew_nuclear_eosin_stdDev	0.82329919	-0.11236651
Tumor_Other_quantile0.3_nuclear_eosin_mean	0.823957602	-0.072395244
Tumor_Other_quantile0.5_nuclear_eosin_max	0.835820819	-0.076070084
Tumor_Other_var_nuclear_hematoxylin_max	0.835941933	0.105560591
Tumor_Other_quantile0.1_nuclear_circularity	0.841074376	-0.104272704
Tumor_Other_skew_nuclear_hematoxylin_stdDev	0.841655825	-0.108253413
Tumor_Other_quantile0.2_nuclear_eosin_median	0.846257542	-0.063268926
Tumor_Other_density	0.847362426	0.083826861
Tumor_Other_quantile0.4_nuclear_eosin_mean	0.85032231	-0.062094663
Tumor_Other_mean_nuclear_hematoxylin_mean	0.857992675	-0.078523891
Tumor_Other_quantile0.9_nuclear_eosin_mean	0.860212007	-0.075634559
Tumor_Other_quantile0.8_nuclear_eosin_stdDev	0.860311254	0.068037241
Tumor_Other_mean_nuclear_eosin_mean	0.860743	-0.061167526
Tumor_Other_kurtosis_nuclear_eosin_min	0.862263958	0.116754556
Tumor_Other_quantile0.7_nuclear_circularity	0.86331301	0.089779444
Tumor_Other_quantile0.1_nuclear_solidity	0.870392715	-0.061994685
Tumor_Other_quantile0.6_nuclear_hematoxylin_median	0.872482188	-0.06909221
Tumor_Other_quantile0.5_nuclear_circularity	0.877878897	-0.075094692
Tumor_Other_quantile0.5_nuclear_eosin_mean	0.879810277	-0.050337075
Tumor_Other_skew_nuclear_eosin_median	0.884833195	-0.1035992
Tumor_Other_quantile0.3_nuclear_eosin_median	0.888866074	-0.0459828
Tumor_largest_component_solidity	0.889247222	-0.044180777
Tumor_Other_quantile0.8_nuclear_eosin_mean	0.890420437	-0.050110731
Tumor_Other_var_nuclear_eosin_median	0.893555366	0.069872595
Tumor_Other_quantile0.6_nuclear_eosin_mean	0.893917286	-0.045081041
Tumor_Other_quantile0.6_nuclear_hematoxylin_mean	0.89604501	-0.05611443
Tumor_Other_quantile0.4_nuclear_eosin_max	0.900876212	-0.045854673
Tumor_Other_quantile0.7_nuclear_eosin_mean	0.901900768	-0.042549771
Tumor_Other_var_nuclear_solidity	0.90454811	-0.055834625
Tumor_Other_quantile0.8_nuclear_hematoxylin_mean	0.905231583	0.049744706
Tumor_Other_quantile0.8_nuclear_hematoxylin_median	0.905533702	0.049674461
Necrosis_largest_component_equivalent_diameter	0.911061337	-0.063374415
Tumor_Other_quantile0.4_nuclear_eosin_median	0.91838023	-0.034023141
Tumor_Other_kurtosis_nuclear_eosin_median	0.925123209	0.069367284
Tumor_Other_quantile0.9_nuclear_eosin_stdDev	0.928096603	0.036225314
Tumor_Other_mean_nuclear_circularity	0.929570084	-0.043923842
Tumor_Other_mean_nuclear_eosin_median	0.930175428	-0.031158136
Tumor_Other_quantile0.9_nuclear_eosin_median	0.93282774	-0.036782593
Tumor_Other_var_nuclear_circularity	0.933837498	0.048724154
Stroma_extent	0.937352688	0.035194827
Necrosis_PA_ratio	0.938326514	-0.033429832
Tumor_Other_skew_nuclear_eosin_mean	0.944125911	-0.051614128
Tumor_Other_var_nuclear_hematoxylin_min	0.948718691	0.026941557
Tumor_Other_mean_nuclear_solidity	0.951066228	-0.030284973
Tumor_Other_quantile0.5_nuclear_eosin_median	0.954045918	-0.019591435
Necrosis_euler_number	0.957053742	-0.024828715
Tumor_Other_quantile0.1_nuclear_eosin_max	0.962513695	0.017455379
Tumor_Lymphocyte_density	0.962664076	-0.021078752
Tumor_euler_number	0.9648621	0.028218654
Tumor_Other_quantile0.3_nuclear_eosin_max	0.966729134	-0.015405528
Tumor_Other_quantile0.8_nuclear_eosin_median	0.969944439	-0.013967007
Tumor_Other_kurtosis_nuclear_eosin_mean	0.970139325	0.026220355
Tumor_Other_quantile0.6_nuclear_eosin_median	0.97166355	-0.01224077
Tumor_Other_var_nuclear_eosin_mean	0.972149428	-0.017300732
Tumor_Other_quantile0.7_nuclear_eosin_median	0.980883734	-0.008380214
Fat_largest_component_solidity	0.984822791	0.008027083
Tumor_Other_quantile0.2_nuclear_eosin_max	0.985006182	0.006964643
Tumor_Other_quantile0.7_nuclear_hematoxylin_median	0.986377841	-0.007254723
Fat_largest_component_eccentricity	0.987662083	-0.003044878
Fat_equivalent_diameter	0.992013468	-0.005136381
Stroma_largest_component_euler_number	0.993230729	14.81251478
Tumor_Other_quantile0.6_nuclear_circularity	0.993296923	0.00422968
Tumor_Other_quantile0.6_nuclear_solidity	0.994045755	14.81082209
Fat_largest_component_extent	0.994725562	0.002110664
Fat_PA_ratio	0.998568555	-0.000822117
Tumor_Other_quantile0.7_nuclear_hematoxylin_mean	0.998872556	0.000599365
Necrosis_largest_component_euler_number	1	0
Fat_largest_component_euler_number	1	0
Tumor_Other_quantile0.9_nuclear_solidity	1	0
Tumor_Other_quantile0.7_nuclear_solidity	1	0
Tumor_Other_quantile0.8_nuclear_solidity	1	0
