# Supplementary material for: Multimodal data integration using machine learning improves risk stratification of high-grade serous ovarian cancer
Source: Nat Cancer. 2022 Jun 28;3(6):723–33. doi: 10.1038/s43018-022-00388-9 (PMC9239907; doi:10.1038/s43018-022-00388-9)
Supplement: Source Data Extended Data Fig. 6 — UMAP embeddings, histopathological features and relative slide size. [file 43018_2022_388_MOESM14_ESM.csv]

UMAP_1	UMAP_2	Relative Size	Stroma_major_axis_length	Tumor_Other_mean_nuclear_area
1.5898407	6.922906	0.508833922261484	0.3445937116096228	0.2602488156498321
4.7592435	6.9852023	0.5830388692579506	0.5175521897855764	0.4256192649690081
2.143225	1.5253813	0.07420494699646643	0.012694611794114796	0.5881115135832764
1.9768449	1.6259292	0.22261484098939927	0.06299656362309014	0.5498616259380478
3.8728204	6.923611	0.9293286219081273	0.46370135600691187	0.40497386234950045
3.7515013	4.294885	0.8339222614840989	0.3679627466141744	0.5084158176052795
4.094601	4.517253	0.9858657243816255	0.40981964353995426	0.5104517072003116
7.5186133	4.8852677	0.6148409893992933	0.6963275150903442	1.0
4.241408	3.8819137	0.6466431095406361	0.38046309465617434	0.5523651037766055
10.665643	5.620833	0.6007067137809188	0.906410644538652	0.37427796762616233
10.507806	6.268778	0.8268551236749118	0.7616629150930644	0.41196278327421537
5.5385838	6.6630735	0.9434628975265018	0.5924867792086906	0.4546202252826251
1.9163682	7.5817275	0.5971731448763251	0.39534701388161486	0.2272707701072469
1.8518505	7.6345162	0.0636042402826855	0.3991177673682741	0.25353610198942517
1.1006215	4.78222	0.392226148409894	0.21943518725873803	0.33025136361218504
4.232255	8.159652	0.8692579505300354	0.5279027479164102	0.2961024241480215
1.8795613	1.579928	0.045936395759717315	0.0	0.5147777192430261
4.553054	2.1900582	0.6607773851590106	0.3084357576744643	0.7848497937046834
0.5620044	4.745692	0.0035335689045936395	0.17092064828411005	0.27136046220983406
4.5621123	3.7479408	0.8480565371024735	0.39696649170570253	0.5807263233618043
0.93613905	4.9594483	0.5229681978798587	0.22041584178178705	0.301295318129789
4.3435955	1.7261322	0.4487632508833922	0.12051170525946053	0.8149065932044299
11.429018	6.747987	0.3356890459363957	0.6866736224191243	0.37028727191761274
2.5807722	3.0910127	0.558303886925795	0.2525724484448877	0.4743227319333206
4.946146	4.3501363	0.1625441696113074	0.4433050637338384	0.5504569005728801
0.46656188	4.767038	0.028268551236749116	0.17026728735861718	0.22175662197129004
12.742624	6.243094	0.41696113074204944	0.6710678505263921	0.3022039881967777
4.6833634	7.052203	0.9929328621908127	0.5082621210759356	0.40968502615235863
1.2117772	3.7389245	0.3957597173144876	0.16465565363818718	0.35931679935516275
11.462447	6.1607213	0.9646643109540637	0.7461188183346732	0.33810384289977863
4.3743305	8.282992	0.4098939929328622	0.5616049692681697	0.2792559827717879
8.121741	6.234025	0.10954063604240283	0.6763365634990702	0.5181319179634569
1.4190305	3.3618178	0.36042402826855124	0.1902502255151545	0.3950179798050812
-0.024333203	3.9743161	0.34275618374558303	0.027661441856039845	0.1351643454078112
3.241395	7.161696	0.696113074204947	0.42331961678368935	0.36912186435790434
5.034166	2.9060414	0.18727915194346292	0.4640562447013744	0.7127705207097563
4.330298	2.1987965	0.5795053003533569	0.2770658093873375	0.7438529969618506
3.3363774	2.6483088	0.5335689045936396	0.26127945347828563	0.5811324498762791
7.8365927	5.9037485	0.45229681978798586	0.6681086312723353	0.5703618844560203
1.8999403	4.9718575	0.773851590106007	0.2862392523439973	0.3828356545404353
1.7951479	4.97805	0.35335689045936397	0.2850069015666069	0.3857122236981509
1.450657	5.092585	0.4664310954063604	0.2672841645558106	0.33209443747903605
3.2193408	2.459581	0.33922261484098937	0.2195783720415532	0.5723030106884699
12.523386	6.435888	0.13780918727915195	0.6905841797717546	0.2067425183538832
4.9251904	4.9807787	0.8869257950530036	0.4631059024371894	0.5228635932437262
5.114057	4.012495	0.18021201413427562	0.46285076985660223	0.5894450712720101
5.4291387	6.9840274	0.5300353356890459	0.6037058943787242	0.40963211031225183
3.932003	6.9677114	0.2968197879858657	0.4634978589417883	0.4047367108608619
3.7064934	6.191073	0.9964664310954063	0.4090358731880205	0.43926793959480676
1.4673194	3.1955204	0.12014134275618375	0.18156904635685953	0.4074981131959778
1.9938402	4.919145	0.7137809187279152	0.3200798433665245	0.39827896805986435
6.112012	5.4444995	0.1519434628975265	0.583030430059915	0.5567006417689018
4.693315	3.8653708	0.13074204946996468	0.40480920756027006	0.5724341303218725
8.147218	5.2641797	0.6749116607773851	0.7596650862065316	0.6037916414560536
10.472561	6.014879	0.2508833922261484	0.7824516188300207	0.4016080519126454
12.577078	6.4314146	0.15547703180212014	0.6553272394225527	0.33786003905963374
1.4366394	6.8428435	0.7809187279151943	0.3090673106263062	0.23923500150155858
4.561764	3.4104288	0.8975265017667844	0.3827943795833083	0.6129103606474695
7.9868827	6.076208	0.5547703180212015	0.6736605278483411	0.5323985678138476
2.643526	7.261543	0.7173144876325088	0.38474547051445684	0.3421259186095384
11.132509	6.0402837	0.24734982332155478	0.7800602856097905	0.35791220726726297
12.841363	6.2182302	0.3780918727915194	0.6595854135254368	0.2859501167102955
2.696513	7.7275667	0.6395759717314488	0.4382008401818327	0.3214285207320831
8.078627	6.102461	0.31095406360424027	0.694359677204487	0.5342375713076879
3.5064287	6.904998	0.9363957597173145	0.41659313285947874	0.4003449981279172
0.11116552	3.8483193	0.15901060070671377	0.038758870004576784	0.25157427135107907
8.839655	6.574883	0.4628975265017668	0.6893200001157191	0.4592598136543031
4.6052017	2.9307215	0.88339222614841	0.3784546133206309	0.6720783303265008
4.369265	5.0111656	0.8409893992932862	0.44057162921694415	0.48092734132557075
2.1476204	1.8084744	0.31448763250883394	0.1308809826376903	0.5362893605650565
1.5653063	2.4264343	0.2332155477031802	0.14495859488462237	0.45964626012286963
0.81840336	4.671411	0.44522968197879853	0.1882855491594306	0.32205054996807475
8.428373	6.552235	0.3250883392226148	0.6677039550117743	0.47663804242245683
12.609276	6.2701755	0.441696113074205	0.6876518584137525	0.23491198298539523
11.234636	6.7215457	0.6925795053003533	0.7079341297927331	0.3862208442056931
4.7209506	7.684176	0.21554770318021202	0.5681756993943571	0.36888816256311147
0.35699478	4.3359485	0.07773851590106007	0.1205265378128251	0.2639356392228159
1.4550501	7.115102	0.7031802120141343	0.3234028691926645	0.12811536538092422
2.0254745	7.303518	0.9187279151943463	0.36928987919056544	0.31307521314480496
2.612529	1.6331139	0.3003533568904594	0.058798396857707075	0.6869885028852509
7.6953654	5.0974417	0.9540636042402827	0.6803400275841625	0.6694503010387545
12.672771	6.333104	0.26501766784452296	0.6673058297375537	0.2868533924374958
4.466412	2.119643	0.6537102473498233	0.28312887481724414	0.7714647946801856
4.576143	1.8587462	0.6219081272084805	0.3148349800940937	0.9959956107393009
1.2820925	6.4726677	0.43109540636042404	0.2792205929957743	0.2549565010009199
4.0670652	3.3525684	0.9399293286219081	0.34346469699046	0.5753834806405038
3.0531485	2.1476173	0.48763250883392223	0.1722180596894761	0.6006178012201664
11.45592	5.8460965	0.38162544169611307	0.8138275037443431	0.2735875278380921
10.841244	6.9139442	0.40636042402826855	0.7173318957571868	0.4141825374018016
2.3961754	7.50577	0.6784452296819787	0.4117352002391491	0.31165635917216733
4.129445	2.8486848	0.7526501766784451	0.3259280156536226	0.6474571226873986
4.4809237	6.8480945	0.7561837455830388	0.48640285549391304	0.42974568072671065
1.9369193	7.245463	0.6890459363957597	0.359626390585601	0.30223659251236795
4.6060286	7.3721375	0.6713780918727914	0.5094573918719689	0.37604407052708194
1.5313693	1.8562661	0.20848056537102472	0.023692187964037603	0.4300437316875984
2.948421	7.465093	0.9222614840989399	0.4325021035134241	0.33908961466109383
11.44989	6.1772094	0.37455830388692585	0.7483164409996508	0.34283924683658423
10.754617	5.5644326	0.09187279151943463	1.0	0.35655085896262156
8.636033	5.2553105	1.0	0.8624843944776808	0.5610042641863826
7.5199995	4.9010596	0.9081272084805654	0.8098651482169867	0.9881289269946576
12.471247	6.159652	0.22614840989399293	0.7369640051356171	0.2544415714458657
5.164005	6.796609	0.8197879858657244	0.5422509097045168	0.45339244629353465
8.246323	5.179622	0.568904593639576	0.8095051252253433	0.6279566084701655
1.266628	2.278278	0.28621908127208484	0.11628237744805722	0.40627002820051866
1.8772353	4.988369	0.5618374558303887	0.3116029734848911	0.3723652965949556
3.7037847	4.71147	0.23674911660777387	0.3817906330841987	0.47127725898780387
3.9224102	3.4110248	0.8374558303886925	0.329601767134414	0.5588502414571381
10.20499	6.0500946	0.127208480565371	0.7864094008621619	0.4275346848309995
7.9358444	5.865021	0.40282685512367494	0.6869168386441016	0.5738304927091402
1.698355	3.2918944	0.060070671378091876	0.22060767769983328	0.4282031558052532
3.7605155	6.6981344	0.03180212014134275	0.43242302677219824	0.4218755188025998
4.9187026	5.2748337	0.7279151943462898	0.48179692086445947	0.48799086052250856
2.4678655	7.8806043	0.1978798586572438	0.4627934504440524	0.2856729984889032
5.9023113	5.868081	0.3710247349823322	0.5786722303730151	0.5212366399880901
3.9727616	4.3733497	0.28975265017667845	0.3953295677025417	0.5164028951536668
4.438443	8.066464	0.7985865724381626	0.5654164406359419	0.3349895042629832
7.313839	5.487619	0.480565371024735	0.6253519575978106	0.6071901022779287
9.322956	6.423551	0.0812720848056537	0.7272917330273337	0.4496348306935531
4.8770432	3.8323178	0.9681978798586574	0.4332001606324736	0.5937461892648006
2.7906458	2.9356024	0.4381625441696113	0.2418460920996038	0.5266554364549672
10.5451145	5.721241	0.2826855123674912	0.8883284500497666	0.4175012636795274
4.4756994	1.7457879	0.4840989399293287	0.17319914050420224	0.852620766049532
-0.060567733	3.992587	0.024734982332155476	0.027517796177789933	0.16351113503661652
2.2190628	7.6900306	0.20141342756183747	0.41757049374005106	0.28867389793964277
5.610346	5.2703104	0.09540636042402827	0.5218949307823632	0.5448114158728905
2.0715175	7.3236103	0.7950530035335689	0.3924225318359258	0.2975577416392651
10.938094	6.8655195	0.8657243816254417	0.70608879983231	0.4034523983617116
1.3105698	3.7750447	0.038869257950530034	0.20272014580452516	0.37092650986326153
1.5484294	3.2105129	0.7314487632508834	0.19114221270153095	0.42240372040032165
2.0218782	1.6731672	0.19081272084805653	0.08158286788603467	0.5270734577226375
7.8412795	5.0836334	0.6431095406360424	0.7396895987089945	0.6747524180961821
5.716664	6.6916075	0.46996466431095407	0.6190638038145717	0.4475601216462551
4.9708257	5.216146	0.7915194346289752	0.48904849816306895	0.5050883498243408
4.05603	3.6071446	0.8162544169611308	0.358830471760208	0.5523374739557068
1.2755561	2.1588519	0.021201413427561835	0.09313062901967797	0.41657286050651304
2.6705751	3.1033301	0.5759717314487632	0.25053372337673707	0.48813981195792217
12.826259	6.0555053	0.0353356890459364	0.6421626979312067	0.21025192291207756
5.745196	5.4199667	0.7703180212014133	0.5346680402124988	0.5364788351386451
8.631052	5.300301	0.8515901060070671	0.8770428417434639	0.5573891386532797
4.797676	7.6286106	0.47349823321554774	0.560307806919027	0.37787901728597245
10.963651	6.89749	0.3674911660777385	0.6928828730967183	0.40622603108984684
0.892474	5.1312013	0.6254416961130742	0.23515678695497647	0.286375770222634
2.6671035	7.925135	0.9752650176678445	0.474392419911849	0.29738871221293556
2.283203	7.747024	0.1166077738515901	0.43721636231982763	0.27531827923166236
1.3738699	6.518488	0.8551236749116607	0.29771334175217556	0.28277270711227626
2.9866145	3.698779	0.6325088339222615	0.3041644879653622	0.4744238430425774
4.897565	4.215904	0.7067137809187279	0.43993687000376347	0.5579308871053423
8.558447	6.039736	0.10070671378091874	0.7330342681222773	0.5137411997009962
4.495266	4.281786	0.6360424028268551	0.4174536449528563	0.539421637378575
11.34452	5.922304	0.11307420494699646	0.7891611538590763	0.32268197322530395
4.231497	8.074268	0.6183745583038869	0.5216511219981416	0.3155265214618079
8.552265	5.985915	0.17667844522968199	0.7321953611641615	0.5255988448538997
2.5497038	2.9259453	0.5406360424028268	0.2174261753226797	0.5029298521214647
10.839554	6.938662	0.10070671378091874	0.7015767426768303	0.4215421982023803
11.613719	6.315714	0.9328621908127208	0.7195610763658857	0.33635222194476927
0.34794408	3.586782	0.254416961130742	0.04430614786913799	0.31581021831404327
6.037189	5.190117	0.8904593639575971	0.5477933350470323	0.5869766440479876
1.8302929	3.309371	0.5053003533568904	0.22618206418575168	0.43832368074753153
4.6178946	2.3242714	0.8056537102473499	0.3481183223125023	0.7535610860330146
4.472856	1.7312173	0.6855123674911661	0.2321236840979373	0.9441172772418547
1.4279596	6.7917433	0.745583038869258	0.31669558724671754	0.25342826571064686
0.6155942	5.04051	0.24381625441696111	0.208336541890238	0.24249714209404744
8.5117	5.188617	0.2579505300353357	0.8365270298673367	0.5756362775840549
2.2591693	7.913087	0.7420494699646644	0.48430871298820977	0.1820790679617656
1.7730967	5.1195574	0.5265017667844523	0.30793663484905154	0.33604349988878895
7.8447337	5.205662	0.6819787985865724	0.7054317136579197	0.632735661058327
7.012475	5.1622877	0.8233215547703181	0.5990974531489386	0.6657268849921201
10.590825	6.085952	0.9893992932862191	0.7749764140590105	0.39891361785347185
11.823888	6.308145	0.21908127208480566	0.7185453634362593	0.3194362778621331
9.8798	5.8845615	0.9823321554770318	0.799223517895203	0.47799013247160943
8.466643	5.8320565	0.5901060070671378	0.7489364787499937	0.5326765105335756
2.0570927	5.0044756	0.6643109540636043	0.3123503932334103	0.396256751237906
4.028035	4.895302	0.9116607773851589	0.4154986016901623	0.4726739383256258
-0.008040618	3.9354637	0.010600706713780918	0.021196155871863395	0.1757123466295059
11.0991955	6.641345	0.2049469964664311	0.7238471118940919	0.3843426131503475
1.8787321	1.6554594	0.14487632508833923	0.04965398071476629	0.50875386437584
4.9736814	2.5082076	0.7491166077738517	0.4831068693815652	0.8744663094690142
4.770134	3.0800633	0.6996466431095406	0.4093661431407176	0.6530546266843857
2.0308573	1.6846519	0.19434628975265017	0.07906490335905625	0.5350961835849983
4.005787	4.2932763	0.8303886925795052	0.3851209701688819	0.5180638258389614
2.228964	1.5228733	0.1413427561837456	0.06860737169130043	0.5841858417376409
4.6724606	7.776833	0.2402826855123675	0.5465692821309754	0.35724031106827053
8.826218	6.309468	0.38869257950530034	0.7177035194358459	0.48445133665407153
11.424635	6.579158	0.2685512367491166	0.7097111872167217	0.3601775039374259
1.9874709	7.672339	0.4134275618374559	0.40408125381032667	0.25921395660390073
1.4631119	2.0142894	0.18374558303886926	0.07743189795789782	0.4483533930391835
8.665232	6.196314	0.31802120141342755	0.7225846682697619	0.4964657542958973
1.1078918	4.8937244	0.5865724381625441	0.23461172092847568	0.33178257393488425
4.0862336	3.164972	0.9151943462897526	0.32648039538964857	0.6058421081460028
11.355721	6.933759	0.29328621908127206	0.6855883082725248	0.3845048141047271
2.581658	3.2591593	0.4346289752650177	0.27030403205686837	0.46576824496968855
1.5798156	1.885272	0.22968197879858657	0.0773111009641656	0.46798375211702864
3.4228227	4.0446706	0.8586572438162544	0.3339435433181126	0.49757542326469323
4.048753	3.5062368	0.45936395759717313	0.3448389816304763	0.5632082919277897
10.893662	5.554853	0.5371024734982331	0.9219327575099658	0.3000334325328992
4.1491127	4.857657	0.8798586572438163	0.42141851374951267	0.48228062345533057
9.140034	6.475955	0.49469964664310956	0.7185249935690885	0.45578744664378973
6.355152	4.9979205	0.9575971731448764	0.5348197621959785	0.6466374602992655
1.7315055	3.2264318	0.3215547703180212	0.21771941229596184	0.44013600871077013
3.499667	4.2701974	0.901060070671378	0.3457433337069621	0.4914348534721635
8.711789	6.392762	0.5159010600706714	0.7042736588606475	0.483367539701216
4.2158523	8.337672	0.8763250883392226	0.5610810050674555	0.2621197967484766
3.0720315	3.073393	0.8127208480565371	0.28671955874443056	0.5301443759462483
10.187409	6.020562	0.49823321554770317	0.7906792172136998	0.4367512400721291
3.4312303	7.0757885	0.04946996466431095	0.43760970964652157	0.3777993741329692
3.2083883	7.2906284	0.734982332155477	0.43224174144377003	0.3682142650224192
0.99875987	4.896851	0.45583038869257947	0.22038450283923636	0.31348325612960387
4.411587	8.192854	0.950530035335689	0.5799842948976043	0.2933102333356326
1.5338889	5.0748143	0.5441696113074205	0.2731197886794696	0.3351988298824729
3.5418022	6.903932	0.9469964664310955	0.4169688157502065	0.40145764386355093
3.8161037	2.5111036	0.5477031802120141	0.2706522253283038	0.6389612951798112
4.14429	4.4246917	0.7632508833922261	0.40133711872767297	0.5170237451283086
7.619471	6.2518578	0.14840989399293286	0.6331969917931282	0.5133398716137789
7.613184	5.0417867	0.16961130742049468	0.7151033138365439	0.7344607081639176
12.661542	6.348106	0.5653710247349824	0.6712205476534938	0.31722608582883366
10.784967	6.8002124	0.4911660777385159	0.7255621136108421	0.4040068891868526
3.0538208	7.188989	0.5724381625441697	0.3934810984193561	0.3669409266429386
1.1420287	6.2192125	0.3568904593639576	0.2567416926148455	0.23554053174634965
2.6062636	4.742963	0.8021201413427562	0.3421990472932468	0.4262597120487694
5.0322485	4.4640255	0.667844522968198	0.45076098468332904	0.5442691629516474
1.8687558	7.1858616	0.7597173144876325	0.3759592965309594	0.29801351731982423
8.463723	6.5153327	0.7208480565371025	0.6811002899651778	0.48453974869141264
4.0733232	2.0983396	0.657243816254417	0.23489464276384517	0.7103648047095525
1.6053251	2.5386245	0.27208480565371024	0.14813572183402623	0.45759923837408084
10.632102	6.6250267	0.2756183745583039	0.7365300008289246	0.4091578778546992
1.3694535	2.1553493	0.05653710247349823	0.10739901380980374	0.42401174509062983
3.735896	4.621006	0.519434628975265	0.38110667343910065	0.48111270659354227
12.753134	6.333305	0.06713780918727914	0.6498986871126922	0.3062866209167046
3.29261	3.3392417	0.7385159010600707	0.3093767298964686	0.5266112350709256
2.427902	7.9076223	0.8939929328621907	0.4675467502355335	0.27275077924634245
9.833794	5.931075	0.3286219081272085	0.775664354536702	0.4622062895569116
4.8844304	5.095882	0.96113074204947	0.4748542149083764	0.5057833372316225
0.71608686	4.654102	0.08833922261484099	0.17733231353770154	0.30395875016072865
2.9137983	7.240604	0.1342756183745583	0.3966261872692486	0.3497612462926554
7.764663	5.1572022	0.42402826855123676	0.6942984552579115	0.653562118371259
4.4871225	5.141903	0.053003533568904596	0.44474314895638123	0.47499996334243205
4.8145328	4.281588	0.9045936395759717	0.4283173849462152	0.5550606192079428
12.776378	6.0955434	0.26148409893992935	0.6327873327736021	0.16600600258075449
3.7750702	4.718853	0.5017667844522968	0.3842006167329407	0.475043531990524
10.521881	6.511269	0.17314487632508832	0.7410661585902901	0.41665272821102234
8.268401	6.2480035	0.3992932862190813	0.6932434658317653	0.5166206820917001
12.600282	6.068245	0.872791519434629	0.6923010623572682	0.2710491025361939
10.979942	6.0674286	0.784452296819788	0.773949774450628	0.3720428996447496
2.8599913	7.8132544	0.8621908127208481	0.47467767400489613	0.3350691030643415
4.4005327	1.6818699	0.16607773851590107	0.13418765801316423	0.9016727550966466
3.4667497	2.5590127	0.5123674911660777	0.2582177518289477	0.6081098653477592
3.6053467	6.854301	0.9257950530035336	0.43169208752205357	0.4124657838258248
0.23091607	3.7209918	0.21201413427561838	0.02128238566835179	0.3044710011659521
10.728885	5.620814	0.6289752650176679	0.9295734423384826	0.3694989566951004
1.5042894	7.2331133	0.007067137809187279	0.39150330991427773	0.0
10.304698	5.962326	0.3498233215547703	0.8008926749554699	0.4195969760404639
0.15802053	3.8126316	0.04240282685512367	0.05666318067719145	0.28986721392499165
12.759277	6.208138	0.7102473498233215	0.6285270096045059	0.2333499671696972
3.11894	2.747504	0.47703180212014135	0.2543056927526841	0.5481553793362737
7.99779	5.1757016	0.0706713780918728	0.7612536947350899	0.6297898660869903
1.5025632	7.090934	0.7773851590106007	0.34487018997463015	0.19880186905661318
1.1815168	2.256459	0.303886925795053	0.08149460925907878	0.36881605441836
5.4060693	6.5455346	0.7667844522968198	0.5535944899444314	0.47662519630244454
6.1071877	4.950518	0.9787985865724381	0.5238783439550831	0.631276260562101
4.9392323	6.997629	0.12367491166077739	0.5418883961592267	0.4220446474993364
5.9306984	6.2958665	0.2791519434628975	0.6062466090369094	0.4957202345341742
4.689977	6.9800954	0.7879858657243817	0.5091899353620476	0.41835326834011183
7.495537	4.8729815	0.6042402826855124	0.7076637468890332	0.9846321640461706
3.009554	7.3501225	0.5936395759717314	0.4232647698091072	0.35160457573490106
7.96226	6.1534095	0.4204946996466431	0.6727992602808428	0.530727135360413
1.3516304	2.2338765	0.6113074204946997	0.12350757949165098	0.4287081675260834
-0.0025907203	3.9406302	0.08480565371024734	0.023460641628656867	0.18917328381564652
2.127316	2.8887653	0.34628975265017664	0.18703388651669653	0.48743707482419646
11.281172	6.782416	0.30742049469964666	0.6897184664102624	0.3821458885276486
11.1828	6.529593	0.014134275618374558	0.7310805723050009	0.3745137906050567
2.9869916	1.8301816	0.3851590106007067	0.13000573486946898	0.6680902943264246
3.6813178	2.3277175	0.3639575971731449	0.23415975261535107	0.6512967465181478
1.6930889	4.8162446	0.4275618374558304	0.26076329294273637	0.3795007046730557
4.491209	8.025717	0.6501766784452296	0.5571703313566045	0.33162398740328164
0.16050886	3.8044116	0.0176678445229682	0.02632011629569196	0.25609612509279106
1.8616064	7.222251	0.7243816254416962	0.36553602936605234	0.29440028581344607
9.898431	6.019883	0.10600706713780919	0.7644845414325641	0.4582056109054295
8.876341	6.4822044	0.5512367491166078	0.7006986908825975	0.4672313157097994
4.4690185	1.7357705	0.33215547703180215	0.13271441035284523	0.9207630639527786
4.5157127	2.2377622	0.9717314487632508	0.3278271037333672	0.7645424765981057
4.9567113	2.7607896	0.8091872791519436	0.4512330338834093	0.7372852062939204
2.8968065	2.9595397	0.607773851590106	0.2585966220237753	0.5151476855902346
2.9806342	4.6570854	0.8445229681978799	0.3488180104322417	0.44185439116198816
