# Supplementary material for: Multimodal data integration using machine learning improves risk stratification of high-grade serous ovarian cancer
Source: Nat Cancer. 2022 Jun 28;3(6):723–33. doi: 10.1038/s43018-022-00388-9 (PMC9239907; doi:10.1038/s43018-022-00388-9)
Supplement: Source Data Extended Data Fig. 7 — RH model Kaplan–Meier analyses for test set by OS and PFS. [file 43018_2022_388_MOESM15_ESM.csv]

Ex Data Fig 7a (OS)					Ex Data Fig 7b (PFS)
score	duration	observed	risk group		score	duration	observed	risk group
-0.963098777	74.2684653	FALSE	higher risk		-0.963098777	32.5808097	TRUE	higher risk
-0.756522644	31.890399	TRUE	lower risk		-0.756522644	10.7178042	TRUE	lower risk
-0.860488367	25.7424561	TRUE	lower risk		-0.860488367	10.8821877	TRUE	lower risk
-0.994127523	37.7424516	TRUE	higher risk		-0.994127523	16.3397199	TRUE	higher risk
-0.813696567	51.0246384	FALSE	lower risk		-0.813696567	23.1123201	TRUE	lower risk
-0.827112925	55.4629929	FALSE	lower risk		-0.827112925	11.0465712	TRUE	lower risk
-1.214896253	30.3780708	TRUE	higher risk		-1.214896253	27.3534144	TRUE	higher risk
-0.954382157	51.8794326	TRUE	higher risk		-0.954382157	12.8876664	TRUE	higher risk
-0.883976098	35.4410826	FALSE	lower risk		-0.883976098	19.3314996	FALSE	lower risk
-0.862304957	54.575322	FALSE	lower risk		-0.862304957	15.452049	TRUE	lower risk
-1.111523469	34.4876583	TRUE	higher risk		-1.111523469	10.5862974	TRUE	higher risk
-0.975292599	37.8739584	TRUE	higher risk		-0.975292599	15.0904053	TRUE	higher risk
-0.869196021	47.1123111	FALSE	lower risk		-0.869196021	13.6438305	TRUE	lower risk
-0.794441428	39.2547798	TRUE	lower risk		-0.794441428	19.8575268	TRUE	lower risk
-1.034128785	37.479438	TRUE	higher risk		-1.034128785	23.3753337	FALSE	higher risk
-0.856254152	42.9369702	TRUE	lower risk		-0.856254152	26.2356066	FALSE	lower risk
-0.87420056	74.0712051	FALSE	lower risk		-0.87420056	25.5780726	TRUE	lower risk
-0.835392147	41.3260119	FALSE	lower risk		-0.835392147	13.5780771	FALSE	lower risk
-1.04525696	20.5150608	TRUE	higher risk		-1.04525696	11.3753382	TRUE	higher risk
-0.887586855	40.5369711	FALSE	lower risk		-0.887586855	17.9506782	FALSE	lower risk
-0.859503425	2.5315059	TRUE	lower risk		-0.859503425	3.4191768	TRUE	lower risk
-0.781326163	49.9397073	TRUE	lower risk		-0.781326163	12.9534198	TRUE	lower risk
-0.921878427	29.1945096	TRUE	lower risk		-0.921878427	16.43835	FALSE	lower risk
-0.868834961	50.1698442	FALSE	lower risk		-0.868834961	22.3232793	FALSE	lower risk
-0.968486001	26.0054697	TRUE	higher risk		-0.968486001	11.7698586	FALSE	higher risk
-1.220212281	25.7095794	TRUE	higher risk		-1.220212281	9.9945168	FALSE	higher risk
-0.917926546	49.2164199	FALSE	lower risk		-0.917926546	20.5150608	FALSE	lower risk
-1.193534043	8.0876682	TRUE	higher risk		-1.193534043	7.6602711	FALSE	higher risk
-0.950588181	25.5123192	FALSE	lower risk		-1.589917745	23.3753337	TRUE	higher risk
-1.589917745	47.4082014	TRUE	higher risk		-0.894810282	45.3369693	FALSE	lower risk
-0.894810282	74.1040818	FALSE	lower risk		-1.366603724	9.3698595	TRUE	higher risk
-1.366603724	12.0986256	TRUE	higher risk		-0.782325181	14.3342412	TRUE	lower risk
-0.782325181	15.7479393	TRUE	lower risk		-1.036577022	16.7999937	TRUE	higher risk
-1.036577022	29.9835504	TRUE	higher risk		-1.01242528	8.547942	TRUE	higher risk
-1.01242528	21.041088	TRUE	higher risk		-1.020233661	21.4684851	FALSE	higher risk
-1.020233661	50.9917617	FALSE	higher risk		-1.076594713	11.2438314	TRUE	higher risk
-1.076594713	21.8958822	FALSE	higher risk		-1.47188277	15.123282	FALSE	higher risk
-1.47188277	43.3643673	FALSE	higher risk		-1.002094826	9.86301	TRUE	higher risk
-1.002094826	13.6438305	FALSE	higher risk		-0.851014543	12.9534198	TRUE	lower risk
-0.851014543	26.958894	TRUE	lower risk
