# Supplementary material for: Multimodal data integration using machine learning improves risk stratification of high-grade serous ovarian cancer
Source: Nat Cancer. 2022 Jun 28;3(6):723–33. doi: 10.1038/s43018-022-00388-9 (PMC9239907; doi:10.1038/s43018-022-00388-9)
Supplement: Source Data Extended Data Fig. 8 — Feature log HRs, c-Indices and OS/PFS by GRH model trained on only subset with full information. [file 43018_2022_388_MOESM16_ESM.csv]

Ex Data Fig 8a				Ex Data Fig 8b				Ex Data Fig 8c				Ex Data Fig 8d								Ex Data Fig 8e					Ex Data Fig 8f
feat	p	stat		feat	p	stat		feat	p	stat		model	c	lower_ci	upper_ci	permutation_p	lower_bound	upper_bound		score	duration	observed	risk group		score	duration	observed	risk group
wavelet-LLH_gldm_DependenceEntropy	0.032458964	2.522120802		wavelet-HLH_glszm_ZoneEntropy	0.008662489	1.949526474		Tumor_largest_component_euler_number	0.001475448	-6.053022316		GR	0.44671403	0.01010363	0.00804202	0.8305	0.4366104	0.45475605		-1.034180465	74.2684653	FALSE	lower risk		-1.034180465	32.5808097	TRUE	higher risk
wavelet-HHL_glszm_GrayLevelNonUniformity	0.071469657	-1.687238913		wavelet-HHH_glszm_SizeZoneNonUniformityNormalized	0.039128041	-0.964103616		Fat_largest_component_equivalent_diameter	0.006008876	1.552338492		GRC	0.48102467	0.01560918	0.0130163	0.6185	0.46541549	0.49404097		-0.949969313	31.890399	TRUE	lower risk		-0.949969313	10.7178042	TRUE	higher risk
wavelet-LLH_gldm_DependenceNonUniformityNormalized	0.073769171	-1.936922131		wavelet-HHH_glszm_GrayLevelNonUniformity	0.046916826	1.396324759		Fat_largest_component_major_axis_length	0.008668597	1.281362528		R	0.48312611	0.01820521	0.01570581	0.6225	0.4649209	0.49883192		-0.980555969	25.7424561	TRUE	lower risk		-0.980555969	10.8821877	TRUE	higher risk
wavelet-HHL_gldm_DependenceVariance	0.084507858	-1.124267979		wavelet-HHH_glszm_ZoneEntropy	0.053544307	0.79866046		Stroma_solidity	0.014051461	1.572485387		C	0.49240987	0.00891174	0.01215791	0.529	0.48349812	0.50456778		-0.895998044	37.7424516	TRUE	lower risk		-0.895998044	16.3397199	TRUE	higher risk
wavelet-HHL_glszm_SizeZoneNonUniformity	0.092225414	-1.520151039		wavelet-HLL_glcm_Idmn	0.059622386	1.047095602		Fat_perimeter	0.027942041	-2.256656923		RC	0.50664137	0.00740718	0.01157172	0.4635	0.49923419	0.51821308		-0.809238102	51.0246384	FALSE	lower risk		-0.809238102	23.1123201	TRUE	lower risk
wavelet-LHL_glrlm_ShortRunHighGrayLevelEmphasis	0.104625066	-1.313429703		wavelet-HLL_ngtdm_Contrast	0.065305197	-1.021202743		Stroma_extent	0.029603977	1.263995888		G	0.51509769	0.00990586	0.00805046	0.3805	0.50519183	0.52314815		-0.795653198	55.4629929	FALSE	lower risk		-0.795653198	11.0465712	TRUE	lower risk
wavelet-HHH_glszm_HighGrayLevelZoneEmphasis	0.105989899	1.284999142		wavelet-HLL_glcm_Idn	0.066155905	1.020598006		Fat_largest_component_PA_ratio	0.036001942	-1.13660474		RH	0.51509769	0.01026204	0.01616308	0.369	0.50483565	0.53126077		-1.401098234	30.3780708	TRUE	higher risk		-1.401098234	27.3534144	TRUE	higher risk
wavelet-LLL_glszm_SizeZoneNonUniformity	0.10617899	-1.770696601		wavelet-HLH_ngtdm_Coarseness	0.066770286	-2.013490515		Fat_largest_component_eccentricity	0.03601104	0.611140533		HC	0.52087287	0.01145203	0.01666314	0.3495	0.50942083	0.53753601		-1.188688515	51.8794326	TRUE	higher risk		-1.188688515	12.8876664	TRUE	higher risk
wavelet-LHL_glcm_Autocorrelation	0.106557963	-1.274347105		wavelet-HHH_ngtdm_Strength	0.067574005	-2.086239617		Fat_area	0.037787566	-2.033299394		RHC	0.52656546	0.01928535	0.01535683	0.3325	0.50728011	0.54192229		-1.328525388	35.4410826	FALSE	higher risk		-1.328525388	19.3314996	FALSE	higher risk
wavelet-LHL_glszm_HighGrayLevelZoneEmphasis	0.108283367	-1.256400953		wavelet-HHL_glcm_ClusterShade	0.068312673	1.402248407		Fat_largest_component_area	0.038117465	1.176132076		GC	0.52656546	0.01347757	0.00829431	0.2945	0.5130879	0.53485977		-0.957852449	54.575322	FALSE	lower risk		-0.957852449	15.452049	TRUE	higher risk
wavelet-LHL_glrlm_HighGrayLevelRunEmphasis	0.109424767	-1.250985459		wavelet-HHL_ngtdm_Coarseness	0.068378742	-2.122937328		Tumor_Other_quantile0.1_nuclear_area	0.048200025	1.071980972		GRHC	0.53036053	0.01323914	0.01335307	0.2965	0.51712139	0.5437136		-3.513300208	34.4876583	TRUE	higher risk		-3.513300208	10.5862974	TRUE	higher risk
wavelet-LHL_gldm_HighGrayLevelEmphasis	0.110085042	-1.247424138		wavelet-HHH_ngtdm_Coarseness	0.069105053	-2.055804236		Fat_largest_component_perimeter	0.050574842	1.272654983		H	0.54351687	0.01110947	0.02136862	0.236	0.53240741	0.5648855		-1.399542966	37.8739584	TRUE	higher risk		-1.399542966	15.0904053	TRUE	higher risk
wavelet-HHL_gldm_DependenceNonUniformityNormalized	0.112644693	0.851069795		wavelet-LHH_ngtdm_Coarseness	0.070736812	-1.999173403		Tumor_Other_quantile0.4_nuclear_solidity	0.050950441	-1.88968093		GRH	0.55239787	0.0128362	0.00252637	0.1805	0.53956167	0.55492424		-0.818243508	47.1123111	FALSE	lower risk		-0.818243508	13.6438305	TRUE	lower risk
wavelet-LHH_glszm_SmallAreaLowGrayLevelEmphasis	0.114932859	-0.870439172		wavelet-HLH_glszm_SizeZoneNonUniformityNormalized	0.073334448	-1.058752088		Tumor_Other_quantile0.1_nuclear_max_diameter	0.05173182	1.11010091		GHC	0.5540797	0.0157211	0.02040268	0.197	0.5383586	0.57448237		-0.894741093	39.2547798	TRUE	lower risk		-0.894741093	19.8575268	TRUE	higher risk
wavelet-LHL_glszm_SizeZoneNonUniformity	0.115998118	-1.893716822		wavelet-HLL_glszm_LargeAreaLowGrayLevelEmphasis	0.075352528	-1.59799484		Tumor_Other_quantile0.2_nuclear_area	0.052358316	1.052900963		GH	0.56660746	0.00912239	0.00845904	0.1145	0.55748507	0.5750665		-0.787920994	37.479438	TRUE	lower risk		-0.787920994	23.3753337	FALSE	lower risk
wavelet-LLH_glcm_ClusterProminence	0.118075944	-1.48347926		wavelet-LHL_ngtdm_Coarseness	0.075708329	-2.207617634		Necrosis_eccentricity	0.059178389	-1.04646897										-0.928586576	42.9369702	TRUE	lower risk		-0.928586576	26.2356066	FALSE	higher risk
wavelet-LLH_glszm_SmallAreaEmphasis	0.119574887	-1.086817333		wavelet-LLL_ngtdm_Coarseness	0.079851278	-1.544299054		Tumor_Other_quantile0.2_nuclear_max_diameter	0.059611293	1.165721752										-0.923678421	74.0712051	FALSE	lower risk		-0.923678421	25.5780726	TRUE	higher risk
wavelet-HHH_glszm_SmallAreaHighGrayLevelEmphasis	0.120322961	0.954469831		wavelet-HLH_glszm_LargeAreaHighGrayLevelEmphasis	0.080566245	-1.727201001		Fat_largest_component_convex_area	0.060494026	1.248330225										-0.872766882	41.3260119	FALSE	lower risk		-0.872766882	13.5780771	FALSE	lower risk
wavelet-LHL_glcm_DifferenceVariance	0.121758234	-1.337731193		wavelet-HLH_glszm_ZoneVariance	0.086163924	-1.545836084		Tumor_Other_quantile0.3_nuclear_area	0.062913555	1.254112747										-1.292706116	20.5150608	TRUE	higher risk		-1.292706116	11.3753382	TRUE	higher risk
wavelet-LHL_glcm_ClusterProminence	0.126686911	-2.187495486		wavelet-LLH_ngtdm_Coarseness	0.088240429	-1.357716356		Stroma_major_axis_length	0.065617635	-0.85236786										-1.041012258	40.5369711	FALSE	lower risk		-1.041012258	17.9506782	FALSE	higher risk
wavelet-LHL_glcm_Contrast	0.127904478	-1.334338218		wavelet-HLH_ngtdm_Complexity	0.088361008	0.941894463		Tumor_Other_kurtosis_nuclear_solidity	0.072947405	-1.196058296										-1.093995158	2.5315059	TRUE	lower risk		-1.093995158	3.4191768	TRUE	higher risk
wavelet-LHL_glcm_SumSquares	0.129996394	-1.351890539		wavelet-LLH_glszm_ZoneVariance	0.088924468	-1.389682927		Tumor_largest_component_convex_area	0.075830268	1.968163447										-1.387449186	49.9397073	TRUE	higher risk		-1.387449186	12.9534198	TRUE	higher risk
wavelet-LHL_glrlm_GrayLevelVariance	0.132207744	-1.264654461		wavelet-HLH_glszm_LargeAreaEmphasis	0.090117114	-1.473019227		Tumor_Other_quantile0.4_nuclear_area	0.079147873	1.342997664										-0.875199792	29.1945096	TRUE	lower risk		-0.875199792	16.43835	FALSE	lower risk
wavelet-LHL_gldm_GrayLevelVariance	0.133359316	-1.288343962		wavelet-LLH_glszm_LargeAreaEmphasis	0.09131333	-1.364791321		Tumor_Other_quantile0.2_nuclear_solidity	0.081531628	-1.009733263										-0.866112158	50.1698442	FALSE	lower risk		-0.866112158	22.3232793	FALSE	lower risk
wavelet-LHL_glcm_SumAverage	0.134592221	-0.979077252		wavelet-HLL_glrlm_LongRunHighGrayLevelEmphasis	0.091968512	1.078627948		Tumor_Other_skew_nuclear_solidity	0.083317805	1.06180543										-0.904135766	26.0054697	TRUE	lower risk		-0.904135766	11.7698586	FALSE	higher risk
wavelet-LHL_glcm_JointAverage	0.134592221	-0.979077252		wavelet-HLL_gldm_LargeDependenceHighGrayLevelEmphasis	0.093021494	1.050972721		Tumor_Other_quantile0.3_nuclear_max_diameter	0.084116887	1.231687349										-2.013514365	25.7095794	TRUE	higher risk		-2.013514365	9.9945168	FALSE	higher risk
wavelet-LHL_glcm_ClusterTendency	0.137288529	-1.343821686		wavelet-LLH_glszm_LargeAreaLowGrayLevelEmphasis	0.096946383	-1.371232761		Tumor_Other_quantile0.1_nuclear_hematoxylin_stdDev	0.090904329	0.868671568										-0.951462779	49.2164199	FALSE	lower risk		-0.951462779	20.5150608	FALSE	higher risk
wavelet-HHL_glszm_SmallAreaLowGrayLevelEmphasis	0.137342152	0.97291745		wavelet-HHH_glszm_LargeAreaHighGrayLevelEmphasis	0.103185591	-3.25551974		Fat_equivalent_diameter	0.104921203	-1.32327511										-0.888859357	8.0876682	TRUE	lower risk		-0.888859357	7.6602711	FALSE	higher risk
wavelet-HLL_glszm_GrayLevelNonUniformity	0.138573927	-1.014853718		wavelet-LHH_glszm_SmallAreaLowGrayLevelEmphasis	0.103962233	0.995005464		Tumor_Other_quantile0.3_nuclear_hematoxylin_stdDev	0.106147269	0.74897383										-0.916501321	25.5123192	FALSE	lower risk		-1.165787432	23.3753337	TRUE	higher risk
wavelet-LLL_glszm_SmallAreaEmphasis	0.147945968	-1.068261565		wavelet-HLH_glszm_LargeAreaLowGrayLevelEmphasis	0.104173613	-1.407766161		Tumor_Other_quantile0.2_nuclear_hematoxylin_stdDev	0.115293058	0.742079114										-1.165787432	47.4082014	TRUE	higher risk		-1.03742491	45.3369693	FALSE	higher risk
wavelet-HHH_glszm_LowGrayLevelZoneEmphasis	0.149084479	-0.951377429		wavelet-HHH_glrlm_GrayLevelNonUniformityNormalized	0.104936252	-1.570667732		Tumor_Other_skew_nuclear_max_diameter	0.118156922	-1.366100317										-1.03742491	74.1040818	FALSE	lower risk		-0.751524623	9.3698595	TRUE	lower risk
wavelet-LHL_glszm_SmallAreaHighGrayLevelEmphasis	0.149493652	-1.378593626		wavelet-HLL_glszm_SmallAreaLowGrayLevelEmphasis	0.107568897	-1.179338496		Fat_major_axis_length	0.121235472	-0.960617047										-0.751524623	12.0986256	TRUE	lower risk		-1.006504902	14.3342412	TRUE	higher risk
wavelet-LLH_glszm_SizeZoneNonUniformity	0.150252042	-1.254320033		wavelet-HHH_glszm_LargeAreaEmphasis	0.109542776	-3.201445031		Tumor_Other_kurtosis_nuclear_max_diameter	0.121753575	-1.44109157										-1.006504902	15.7479393	TRUE	lower risk		-1.194171607	16.7999937	TRUE	higher risk
wavelet-LHH_gldm_SmallDependenceHighGrayLevelEmphasis	0.151432281	-1.221653627		wavelet-HHH_glszm_LargeAreaLowGrayLevelEmphasis	0.11164643	-3.12790882		Tumor_Other_quantile0.4_nuclear_hematoxylin_stdDev	0.130990341	0.709441596										-1.194171607	29.9835504	TRUE	higher risk		-0.905541591	8.547942	TRUE	higher risk
wavelet-LLH_glszm_SmallAreaLowGrayLevelEmphasis	0.151709791	-0.874359807		wavelet-HLL_glcm_Autocorrelation	0.115415066	0.972790118		Tumor_Other_quantile0.4_nuclear_max_diameter	0.135849448	1.142640167										-0.905541591	21.041088	TRUE	lower risk		-0.658680641	21.4684851	FALSE	lower risk
wavelet-LLH_glcm_ClusterShade	0.15524743	-1.036859042		wavelet-HLL_glrlm_HighGrayLevelRunEmphasis	0.118748163	0.957449247		Tumor_Other_quantile0.5_nuclear_area	0.136779374	1.198587707										-0.658680641	50.9917617	FALSE	lower risk		-1.196790382	11.2438314	TRUE	higher risk
wavelet-HLH_glszm_ZoneEntropy	0.157908743	-0.813723323		wavelet-HLL_gldm_HighGrayLevelEmphasis	0.119023809	0.961416078		Stroma_convex_area	0.142771275	-1.461544566										-1.196790382	21.8958822	FALSE	higher risk		-0.832677179	15.123282	FALSE	lower risk
wavelet-LHH_glszm_GrayLevelNonUniformity	0.159553349	-2.20843821		wavelet-HLL_glcm_MCC	0.119417732	1.015021856		Tumor_Other_quantile0.5_nuclear_hematoxylin_stdDev	0.151369814	0.679290004										-0.832677179	43.3643673	FALSE	lower risk		-2.056375299	9.86301	TRUE	higher risk
wavelet-LLH_glcm_Idn	0.166027487	-0.972449098		wavelet-HLH_glszm_GrayLevelVariance	0.119454497	1.440082674		Necrosis_convex_area	0.153282104	-1.529589854										-2.056375299	13.6438305	FALSE	higher risk		-1.361572559	12.9534198	TRUE	higher risk
wavelet-LLL_glszm_SizeZoneNonUniformityNormalized	0.166163118	-1.113364917		wavelet-HLL_glcm_JointAverage	0.126417836	0.943436804		Tumor_Other_skew_nuclear_eosin_median	0.156690888	-1.311304945										-1.361572559	26.958894	TRUE	higher risk
wavelet-LHL_glrlm_RunLengthNonUniformity	0.16623686	-1.064685256		wavelet-HLL_glcm_SumAverage	0.126417836	0.943436804		Tumor_Other_skew_nuclear_eosin_mean	0.166377574	-1.270954859
wavelet-HLH_glszm_LargeAreaLowGrayLevelEmphasis	0.172316599	-1.324934245		wavelet-HLL_glszm_HighGrayLevelZoneEmphasis	0.126839707	0.959927201		Tumor_Other_quantile0.1_nuclear_eosin_max	0.169293178	0.811328429
wavelet-LHH_glszm_SizeZoneNonUniformity	0.173332015	-2.429458268		wavelet-LLL_glszm_GrayLevelVariance	0.131606847	-0.959213574		Fat_largest_component_extent	0.175752452	-0.493224686
wavelet-HLL_glszm_SmallAreaLowGrayLevelEmphasis	0.176303366	-1.422696892		wavelet-LHH_glszm_ZoneVariance	0.132394251	-1.092212501		Fat_largest_component_solidity	0.17675008	-0.703089045
wavelet-HHH_glszm_LargeAreaEmphasis	0.177184902	-1.215525647		wavelet-HLL_glszm_ZoneVariance	0.135407262	-1.126569741		Necrosis_major_axis_length	0.179113739	-0.830797829
wavelet-LHL_ngtdm_Complexity	0.177711306	-1.180238561		wavelet-HLL_glszm_LargeAreaEmphasis	0.135819114	-1.125004345		Tumor_Other_skew_nuclear_hematoxylin_stdDev	0.181705352	-1.253764975
wavelet-LLL_ngtdm_Complexity	0.180737427	-1.007201965		wavelet-LHL_glcm_ClusterProminence	0.137829469	-1.285298007		Tumor_Other_quantile0.6_nuclear_hematoxylin_stdDev	0.188181617	0.626993759
wavelet-LLL_glszm_GrayLevelNonUniformity	0.183651741	-0.995164884		wavelet-LHH_ngtdm_Strength	0.140713483	-1.420789341		Tumor_Other_quantile0.1_nuclear_eosin_median	0.193676649	0.804518358
wavelet-HLH_glszm_SizeZoneNonUniformityNormalized	0.18650119	0.850450768		wavelet-HLL_gldm_SmallDependenceLowGrayLevelEmphasis	0.140959093	-1.309362977		Fat_convex_area	0.195622272	-1.349535473
wavelet-LHH_ngtdm_Complexity	0.187488766	-1.147644823		wavelet-HHH_glrlm_GrayLevelVariance	0.141679182	1.467264671		Stroma_euler_number	0.197892865	-0.731078602
wavelet-HHL_glszm_SmallAreaEmphasis	0.187737349	0.992248084		wavelet-LHL_glszm_GrayLevelVariance	0.145102799	-1.174818422		Tumor_Other_quantile0.2_nuclear_eosin_median	0.201380619	0.76033656
wavelet-HLH_glcm_Imc1	0.191975386	-0.992488168		wavelet-LHH_glszm_LargeAreaEmphasis	0.146051048	-0.998755283		Tumor_Other_mean_nuclear_eosin_median	0.202381293	0.780856451
wavelet-LLH_glszm_GrayLevelNonUniformity	0.19268229	-1.010323089		wavelet-LHH_glszm_LargeAreaLowGrayLevelEmphasis	0.146558965	-1.001831536		Tumor_Other_quantile0.1_nuclear_eosin_mean	0.205302239	0.797094981
wavelet-LHH_gldm_GrayLevelVariance	0.193607368	-3.493452936		wavelet-HLL_ngtdm_Busyness	0.148100078	-1.006333213		Tumor_Other_quantile0.3_nuclear_eosin_median	0.205518144	0.77163306
wavelet-HHL_gldm_LargeDependenceHighGrayLevelEmphasis	0.195161663	-1.00309859		wavelet-HLL_glrlm_ShortRunHighGrayLevelEmphasis	0.149226321	0.889361974		Necrosis_largest_component_major_axis_length	0.207147569	0.815720371
wavelet-LHH_glszm_GrayLevelVariance	0.197496147	-1.403568051		wavelet-LHH_glszm_LargeAreaHighGrayLevelEmphasis	0.152372986	-0.944232589		Tumor_major_axis_length	0.208480123	-0.704799641
wavelet-LHH_glcm_SumSquares	0.197682441	-3.711321393		wavelet-HLH_ngtdm_Strength	0.166898847	-1.278814019		Tumor_Other_quantile0.2_nuclear_eosin_mean	0.211981357	0.745558292
wavelet-LHH_glszm_LowGrayLevelZoneEmphasis	0.198787188	-0.895709707		wavelet-LLL_glszm_LargeAreaHighGrayLevelEmphasis	0.169770623	-1.047411407		Tumor_Other_quantile0.2_nuclear_eosin_max	0.213054232	0.712067163
wavelet-HLL_glszm_SizeZoneNonUniformity	0.200483358	-0.932811847		wavelet-LHL_glcm_Imc2	0.173638276	-0.925294194		Tumor_Other_mean_nuclear_eosin_mean	0.214315013	0.759315131
wavelet-LLH_glcm_JointEnergy	0.201010466	-1.557722329		wavelet-HLL_ngtdm_Coarseness	0.175190692	-1.443450483		Tumor_Other_quantile0.5_nuclear_eosin_median	0.215012724	0.763294801
wavelet-HLH_glcm_ClusterShade	0.201239428	0.999725778		wavelet-LLH_glszm_LargeAreaHighGrayLevelEmphasis	0.179310743	-1.254697792		Tumor_Other_quantile0.4_nuclear_eosin_median	0.215613716	0.760269081
wavelet-LLL_glrlm_ShortRunHighGrayLevelEmphasis	0.208756759	-0.969454797		wavelet-HHH_glszm_ZonePercentage	0.179834046	-1.123795969		Tumor_Other_quantile0.3_nuclear_eosin_mean	0.217758207	0.747575025
wavelet-HLH_glcm_DifferenceEntropy	0.209772308	-0.959869137		wavelet-LHH_glszm_SmallAreaEmphasis	0.186453003	0.783195472		Tumor_Other_mean_nuclear_area	0.218779967	1.02635952
wavelet-HHL_glszm_LargeAreaHighGrayLevelEmphasis	0.210713251	0.997785014		wavelet-LHL_glszm_GrayLevelNonUniformityNormalized	0.200139562	0.649179376		Fat_minor_axis_length	0.223030516	-1.106942618
wavelet-HLH_glcm_JointEntropy	0.210762019	-0.961961475		wavelet-HLL_glcm_Imc1	0.209286625	-0.922204084		Tumor_Other_var_nuclear_area	0.223350761	-1.636851869
wavelet-LHH_glrlm_ShortRunHighGrayLevelEmphasis	0.210821426	-1.029457727		wavelet-HHH_glcm_MaximumProbability	0.210565576	-0.667251589		Tumor_Other_quantile0.6_nuclear_eosin_median	0.226485337	0.743042007
wavelet-HLH_glcm_DifferenceVariance	0.211793974	-0.95881796		wavelet-HHL_glszm_GrayLevelNonUniformity	0.228195214	-0.757364133		Tumor_Other_quantile0.4_nuclear_eosin_mean	0.226927577	0.739984528
wavelet-LHH_glcm_Contrast	0.214092752	-0.805163337		wavelet-LLL_glszm_ZoneVariance	0.230519925	-0.803774562		Tumor_Other_mean_nuclear_hematoxylin_stdDev	0.227322369	0.595785508
wavelet-LLL_glcm_JointAverage	0.217398825	-0.948642675		wavelet-LLL_glszm_LargeAreaEmphasis	0.231344434	-0.805333272		Tumor_Other_quantile0.5_nuclear_eosin_mean	0.228496985	0.741216937
wavelet-LLL_glcm_SumAverage	0.217398825	-0.948642675		wavelet-LHL_glcm_DifferenceVariance	0.246423578	-0.925908528		Tumor_largest_component_area	0.230812849	1.26302309
wavelet-HLH_glcm_JointEnergy	0.218546844	0.95118115		wavelet-HLL_glszm_ZoneEntropy	0.250546344	0.622758967		Tumor_Other_quantile0.5_nuclear_max_diameter	0.232904849	0.916917396
wavelet-LHL_gldm_SmallDependenceHighGrayLevelEmphasis	0.218818886	-1.028331547		wavelet-HHL_gldm_DependenceVariance	0.256652971	-0.591957245		Tumor_Other_quantile0.7_nuclear_hematoxylin_stdDev	0.232976796	0.607289056
wavelet-LLL_glcm_Autocorrelation	0.219251653	-1.013166026		wavelet-LHL_glcm_DifferenceEntropy	0.258801645	-0.723071639		Tumor_Other_quantile0.7_nuclear_eosin_median	0.23387375	0.729790249
wavelet-LHH_glszm_SmallAreaHighGrayLevelEmphasis	0.221558642	-1.18587734		wavelet-HLL_glszm_LowGrayLevelZoneEmphasis	0.259464961	-0.626495818		Tumor_Other_mean_nuclear_max_diameter	0.23882896	0.889801973
wavelet-LHH_glszm_ZonePercentage	0.223903422	-0.871638648		wavelet-HLH_gldm_HighGrayLevelEmphasis	0.259695329	0.92234797		Tumor_Other_quantile0.6_nuclear_area	0.239111545	1.000777044
wavelet-LLL_glrlm_RunLengthNonUniformity	0.224468919	-1.016320174		wavelet-HLH_gldm_LowGrayLevelEmphasis	0.260977379	-0.921658985		Tumor_Other_quantile0.6_nuclear_eosin_mean	0.241342623	0.71991867
wavelet-HHL_glrlm_RunLengthNonUniformity	0.224510014	-1.059230968		wavelet-LHL_glrlm_GrayLevelVariance	0.262310261	-0.905078408		Tumor_Other_quantile0.8_nuclear_eosin_median	0.241924925	0.717028633
wavelet-HHL_glszm_ZoneEntropy	0.226072576	-0.744091016		wavelet-HLL_glszm_SmallAreaHighGrayLevelEmphasis	0.266068725	0.594161503		Tumor_Other_quantile0.3_nuclear_eosin_max	0.245031582	0.647406104
wavelet-HHH_glszm_LargeAreaLowGrayLevelEmphasis	0.227598954	-0.924578474		wavelet-LHH_glszm_GrayLevelNonUniformityNormalized	0.271675376	0.987000437		Tumor_Other_quantile0.7_nuclear_eosin_mean	0.247919763	0.708465948
wavelet-HHL_glcm_SumAverage	0.229476195	-0.667482339		wavelet-HHL_glszm_ZonePercentage	0.272664587	-0.623222467		Tumor_Other_skew_nuclear_eosin_stdDev	0.254608235	-0.905771456
wavelet-HHL_glcm_JointAverage	0.229476195	-0.667482339		wavelet-LHH_glszm_ZoneEntropy	0.273266316	0.694605696		Tumor_Other_quantile0.8_nuclear_eosin_mean	0.258395249	0.692129219
wavelet-HHL_glrlm_GrayLevelNonUniformityNormalized	0.229603655	0.706205669		wavelet-HLH_glcm_JointEnergy	0.273852409	0.731449539		Fat_PA_ratio	0.262931864	0.895631487
wavelet-HHL_glszm_HighGrayLevelZoneEmphasis	0.23023491	-0.864491629		wavelet-LHL_glrlm_LongRunEmphasis	0.280305619	0.723051595		Tumor_Other_quantile0.1_nuclear_eosin_stdDev	0.266288861	0.656414378
wavelet-LLL_gldm_HighGrayLevelEmphasis	0.230401066	-0.977196016		wavelet-HLL_glrlm_ShortRunLowGrayLevelEmphasis	0.287472769	-0.580714892		Tumor_Other_quantile0.1_nuclear_hematoxylin_max	0.266342461	0.582933183
wavelet-LHH_glcm_DifferenceAverage	0.232301284	-0.780250452		wavelet-HHH_glcm_SumEntropy	0.287930856	0.63425338		Stroma_eccentricity	0.266371252	-0.561740306
wavelet-LHL_glszm_SmallAreaLowGrayLevelEmphasis	0.23259186	0.796011481		wavelet-LLH_glszm_GrayLevelNonUniformityNormalized	0.293877846	0.525634693		Tumor_Other_quantile0.9_nuclear_eosin_median	0.268048731	0.679932565
wavelet-LHH_glszm_SmallAreaEmphasis	0.232864504	-0.599791943		wavelet-HLL_ngtdm_Complexity	0.294742084	0.564053388		Tumor_Other_quantile0.9_nuclear_eosin_min	0.269857973	0.763782416
wavelet-HHL_glcm_Autocorrelation	0.235485259	-0.758597825		wavelet-HHH_glcm_SumSquares	0.294830335	1.683351529		Tumor_convex_area	0.273025174	-1.075794216
wavelet-HHL_glrlm_HighGrayLevelRunEmphasis	0.235830481	-0.770586397		wavelet-LHL_glcm_JointEntropy	0.298627525	-0.665175546		Tumor_Other_skew_nuclear_hematoxylin_max	0.274229044	-0.954007299
wavelet-LHH_glcm_Idm	0.236168561	0.775018688		wavelet-HHH_glrlm_ShortRunLowGrayLevelEmphasis	0.299114851	0.640671566		Stroma_equivalent_diameter	0.275189722	0.928940561
wavelet-HLH_glrlm_GrayLevelNonUniformityNormalized	0.237573061	-1.726767116		wavelet-LHL_glrlm_RunVariance	0.300998005	0.666148198		Tumor_Other_quantile0.9_nuclear_eosin_mean	0.280450548	0.661811975
wavelet-LHH_glcm_Id	0.238743358	0.771546824		wavelet-LHL_glrlm_GrayLevelNonUniformityNormalized	0.304542537	0.632805766		Tumor_Other_quantile0.3_nuclear_hematoxylin_max	0.281129284	0.564517265
wavelet-HHL_gldm_HighGrayLevelEmphasis	0.239227808	-0.765012272		wavelet-LHL_glrlm_ShortRunEmphasis	0.3047286	-0.637462829		Stroma_PA_ratio	0.28840757	-0.630876852
wavelet-LLL_glrlm_HighGrayLevelRunEmphasis	0.2402257	-0.938271612		wavelet-HHH_gldm_DependenceNonUniformity	0.305226856	-0.619425378		Stroma_minor_axis_length	0.289493902	-0.867383324
wavelet-HLL_glrlm_GrayLevelNonUniformity	0.240582775	-1.169650722		wavelet-LHL_glcm_SumSquares	0.305802201	-0.853536466		Tumor_Other_kurtosis_nuclear_eosin_stdDev	0.292412258	-0.868886089
wavelet-LLH_ngtdm_Contrast	0.241039643	0.591556922		wavelet-LHL_glcm_ClusterTendency	0.307316809	-0.84597821		Stroma_area	0.294830036	0.68895109
wavelet-LHH_gldm_HighGrayLevelEmphasis	0.241135617	-0.859590692		wavelet-LHL_glcm_SumEntropy	0.31010794	-0.661208078		Tumor_Other_quantile0.4_nuclear_eosin_max	0.295920039	0.594931837
wavelet-LHH_glcm_JointAverage	0.241753588	-0.860373466		wavelet-HLH_glcm_SumAverage	0.315890119	0.912139425		Tumor_Other_quantile0.2_nuclear_hematoxylin_max	0.298016626	0.54455503
wavelet-LHH_glcm_SumAverage	0.241753588	-0.860373466		wavelet-HLH_glcm_JointAverage	0.315890119	0.912139425		Tumor_area	0.298327783	0.869823261
wavelet-LHH_glrlm_HighGrayLevelRunEmphasis	0.241910035	-0.850452021		wavelet-LHH_gldm_DependenceNonUniformity	0.316912275	-0.597648869		Tumor_Other_quantile0.4_nuclear_hematoxylin_max	0.30040088	0.54305156
wavelet-LHL_glszm_GrayLevelVariance	0.242192793	-0.89041912		wavelet-LHL_gldm_GrayLevelVariance	0.317333992	-0.833215344		Tumor_largest_component_solidity	0.305185806	-0.524395992
wavelet-HHH_glszm_LargeAreaHighGrayLevelEmphasis	0.243054075	-1.28374976		wavelet-HHL_glcm_JointEnergy	0.318895226	0.544171319		Tumor_Other_quantile0.5_nuclear_hematoxylin_max	0.308816051	0.533402952
wavelet-LHH_glcm_Autocorrelation	0.244746804	-0.852693608		wavelet-LHL_glcm_DifferenceAverage	0.319766345	-0.663254602		Tumor_Other_quantile0.8_nuclear_hematoxylin_stdDev	0.309709894	0.587559694
wavelet-HHH_ngtdm_Contrast	0.247137349	-0.850161412		wavelet-HLH_glrlm_GrayLevelNonUniformityNormalized	0.320506245	-0.981459955		Stroma_largest_component_PA_ratio	0.319327813	0.574447025
wavelet-HLH_glszm_LargeAreaEmphasis	0.247927276	-1.12192244		wavelet-HLL_gldm_SmallDependenceHighGrayLevelEmphasis	0.320635851	0.570069505		Tumor_largest_component_major_axis_length	0.321735026	0.693687738
wavelet-HHL_glszm_LargeAreaLowGrayLevelEmphasis	0.256182227	0.876843371		wavelet-HHL_gldm_DependenceNonUniformityNormalized	0.320920457	0.569576772		Stroma_Lymphocyte_density	0.322700493	0.698255079
wavelet-HLL_glrlm_RunLengthNonUniformity	0.256985721	-0.87866946		wavelet-HHH_glcm_JointEnergy	0.321405548	-0.536591319		Necrosis_largest_component_perimeter	0.32934553	0.909689851
wavelet-HHL_glcm_JointEnergy	0.259398695	0.699544495		wavelet-LHL_glcm_Idm	0.322737936	0.575660642		Stroma_largest_component_equivalent_diameter	0.332202146	-1.313159278
wavelet-HHH_glcm_Correlation	0.259435956	0.832090111		wavelet-HHL_glcm_MaximumProbability	0.323190992	0.6516221		Tumor_Other_quantile0.6_nuclear_hematoxylin_max	0.338824858	0.501844992
wavelet-HHH_glcm_Contrast	0.259729782	-0.828108843		wavelet-HLH_gldm_DependenceNonUniformity	0.323408995	-0.577290942		Fat_extent	0.340951107	-1.221672114
wavelet-HHH_glcm_DifferenceAverage	0.259824741	-0.827967272		wavelet-HHH_glcm_JointEntropy	0.325089775	0.536167824		Tumor_Other_quantile0.5_nuclear_eosin_max	0.346405867	0.550052549
wavelet-HHH_glcm_Idm	0.259843742	0.82793894		wavelet-LHL_glcm_Contrast	0.327238903	-0.782082351		Tumor_Other_quantile0.8_nuclear_eosin_min	0.349914045	0.68488208
wavelet-HHL_glrlm_ShortRunHighGrayLevelEmphasis	0.259843909	-0.859121052		wavelet-LHL_glcm_Id	0.327913276	0.567463154		Tumor_Other_var_nuclear_solidity	0.354138423	0.655568103
wavelet-HHH_glcm_Id	0.259856411	0.827920048		wavelet-HLH_glcm_JointEntropy	0.328226343	-0.612963778		Tumor_Stroma_shannon_entropy	0.355209274	0.486009569
wavelet-HHH_glcm_InverseVariance	0.259907893	-0.827843274		wavelet-HHH_glcm_Imc2	0.330628799	-0.531599863		Necrosis_largest_component_convex_area	0.356044834	0.885046881
wavelet-HHH_glcm_ClusterProminence	0.260197194	0.834451642		wavelet-LHL_gldm_DependenceNonUniformity	0.331398483	-0.561997607		Necrosis_euler_number	0.358483608	0.597017548
wavelet-LLL_gldm_SmallDependenceHighGrayLevelEmphasis	0.260499079	-0.75169129		wavelet-HLL_glrlm_LowGrayLevelRunEmphasis	0.332183509	-0.50398477		Tumor_Other_quantile0.6_nuclear_max_diameter	0.359221099	0.731848295
wavelet-LHL_glcm_MaximumProbability	0.261017828	0.663807852		wavelet-HHH_glcm_MCC	0.332489291	-0.529987903		Necrosis_Other_density	0.368677418	0.475820996
wavelet-HHL_glszm_LowGrayLevelZoneEmphasis	0.263750672	0.457974835		wavelet-HHL_glrlm_GrayLevelNonUniformityNormalized	0.333991809	0.489802808		Tumor_Other_quantile0.7_nuclear_hematoxylin_max	0.370345288	0.474905422
wavelet-LLL_gldm_DependenceNonUniformity	0.264492843	-0.927055107		wavelet-LHL_gldm_LargeDependenceEmphasis	0.334700959	0.557228265		Stroma_largest_component_major_axis_length	0.370892233	-0.813564528
wavelet-HHL_glcm_InverseVariance	0.266116181	-1.443384937		wavelet-HHH_gldm_GrayLevelVariance	0.338629704	1.458675023		Tumor_Other_mean_nuclear_solidity	0.373973085	-0.620950692
wavelet-LHH_glcm_InverseVariance	0.266794638	-0.728219315		wavelet-LHL_glrlm_RunPercentage	0.339043672	-0.583911672		Stroma_largest_component_perimeter	0.374304134	-1.708346217
wavelet-HHL_glrlm_GrayLevelNonUniformity	0.26825234	-1.064223444		wavelet-LHL_glrlm_RunLengthNonUniformityNormalized	0.340617926	-0.582953161		Tumor_Other_quantile0.7_nuclear_area	0.374538283	0.764165877
wavelet-LHH_glrlm_GrayLevelNonUniformityNormalized	0.269761017	4.499546367		wavelet-HHL_glcm_DifferenceEntropy	0.340931015	-0.542256516		Tumor_Other_quantile0.2_nuclear_eosin_stdDev	0.376186944	0.522032535
wavelet-LHL_gldm_DependenceNonUniformity	0.269765648	-1.059883731		wavelet-HLH_glrlm_HighGrayLevelRunEmphasis	0.340977893	0.750626616		Tumor_largest_component_equivalent_diameter	0.38569924	0.646326386
wavelet-HHL_gldm_DependenceEntropy	0.275005503	-0.771853183		wavelet-HHL_glcm_SumEntropy	0.343064353	-0.540756393		Stroma_largest_component_minor_axis_length	0.392347041	-1.42429907
wavelet-LHL_glcm_DifferenceEntropy	0.279197482	-0.770618063		wavelet-LLH_gldm_DependenceNonUniformity	0.344145377	-0.554699375		Stroma_largest_component_area	0.396264255	-2.22656853
wavelet-LHH_glcm_ClusterTendency	0.281020281	0.716876911		wavelet-HHL_gldm_SmallDependenceEmphasis	0.344447355	-0.584620184		Stroma_largest_component_convex_area	0.408405613	-2.058576878
wavelet-HHL_glcm_Idmn	0.281679474	-0.711895127		wavelet-HLL_gldm_LowGrayLevelEmphasis	0.344534274	-0.48336293		Tumor_Other_quantile0.6_nuclear_eosin_max	0.408967974	0.493180948
wavelet-HLH_glszm_ZoneVariance	0.281879252	-1.095286171		wavelet-HHL_glcm_Idm	0.345440691	0.576575658		Tumor_Other_density	0.41929299	0.476007582
wavelet-LHL_glrlm_RunLengthNonUniformityNormalized	0.283172192	-0.68968958		wavelet-HHL_glrlm_RunLengthNonUniformity	0.345628277	-0.583214197		Tumor_Other_var_nuclear_hematoxylin_median	0.419930216	0.492635739
wavelet-HHL_glcm_JointEntropy	0.284263338	-0.733564116		wavelet-HLL_gldm_GrayLevelNonUniformity	0.346075816	-0.563083858		Tumor_Other_var_nuclear_hematoxylin_stdDev	0.420021742	-0.6441981
wavelet-LHH_glcm_Correlation	0.284514699	0.696872346		wavelet-HLH_glrlm_LowGrayLevelRunEmphasis	0.34716708	-0.741389886		Tumor_Other_var_nuclear_eosin_stdDev	0.421067899	-0.627191865
wavelet-HHL_glcm_DifferenceEntropy	0.285471841	-0.706213395		wavelet-HHL_glcm_Id	0.347490365	0.577057943		Tumor_Other_mean_nuclear_hematoxylin_max	0.435091562	0.409021656
wavelet-LHL_glcm_Idm	0.286952031	0.721588822		wavelet-HHL_glcm_JointEntropy	0.349880346	-0.528168801		Tumor_Other_quantile0.7_nuclear_eosin_min	0.443987256	0.580999777
wavelet-LLH_glszm_ZoneVariance	0.28695527	-1.053760672		wavelet-HHL_glcm_DifferenceAverage	0.349930629	-0.593445198		Tumor_Other_kurtosis_nuclear_area	0.453799078	0.415094793
wavelet-LHL_glrlm_RunPercentage	0.287786429	-0.676755621		wavelet-HHL_glrlm_GrayLevelVariance	0.352163234	-0.580002614		Tumor_Other_mean_nuclear_eosin_max	0.456608542	0.457483093
wavelet-LHL_glrlm_ShortRunEmphasis	0.288358113	-0.675880398		wavelet-HHH_glcm_DifferenceVariance	0.352545636	0.503785386		Tumor_Other_quantile0.3_nuclear_solidity	0.457665488	-0.620899716
wavelet-LLH_glszm_LargeAreaEmphasis	0.289156848	-1.042902388		wavelet-HHH_glcm_Imc1	0.354483453	0.504753928		Tumor_Other_quantile0.8_nuclear_hematoxylin_max	0.458153337	0.400193904
wavelet-HHL_gldm_GrayLevelNonUniformity	0.290283271	-1.044498727		wavelet-HLL_gldm_DependenceNonUniformity	0.355259505	-0.528231494		Tumor_Other_mean_nuclear_eosin_min	0.466336766	0.49357688
wavelet-HHL_glcm_SumEntropy	0.29087862	-0.741065614		wavelet-HHL_glcm_DifferenceVariance	0.355813508	-0.601340309		Tumor_Other_quantile0.3_nuclear_eosin_stdDev	0.467244879	0.430687167
wavelet-LHL_glcm_Id	0.290909933	0.729108		wavelet-HHH_glcm_DifferenceEntropy	0.355887599	0.503447233		Tumor_largest_component_perimeter	0.471516241	0.614158815
wavelet-LLH_glcm_MaximumProbability	0.291091525	-1.147994633		wavelet-HHL_glcm_Contrast	0.36114977	-0.614478027		Tumor_Other_quantile0.7_nuclear_max_diameter	0.473764114	0.555754604
wavelet-LHL_glcm_JointEntropy	0.291198144	-0.727551969		wavelet-HLH_glrlm_GrayLevelVariance	0.361532793	0.795980728		Tumor_Other_quantile0.8_nuclear_area	0.482952739	0.58804524
wavelet-LLL_glszm_SmallAreaHighGrayLevelEmphasis	0.291211056	-0.664000971		wavelet-HHL_glcm_SumSquares	0.362732519	-0.602178672		Tumor_Other_skew_nuclear_hematoxylin_mean	0.489367539	-0.619182518
wavelet-HLH_gldm_GrayLevelVariance	0.292744855	1.136985251		wavelet-HHH_glcm_ClusterTendency	0.363292484	0.643056217		Tumor_Other_quantile0.7_nuclear_eosin_max	0.491119562	0.422450017
wavelet-LHL_glrlm_GrayLevelNonUniformityNormalized	0.293237816	0.658893328		wavelet-HHH_glcm_ClusterProminence	0.363843234	0.642329184		Tumor_largest_component_PA_ratio	0.494238894	-0.315254684
wavelet-LHH_glszm_LargeAreaEmphasis	0.293570633	-0.881530723		wavelet-LHL_glcm_Idn	0.364726641	0.468905884		Tumor_Other_quantile0.9_nuclear_hematoxylin_stdDev	0.499431389	0.419332755
wavelet-LLH_glcm_Idmn	0.295939193	-0.597754063		wavelet-HHL_glcm_ClusterTendency	0.364982846	-0.59342537		Tumor_solidity	0.501819311	0.438198354
wavelet-LHL_glcm_JointEnergy	0.296966818	0.594544317		wavelet-LHL_glcm_JointEnergy	0.366381561	0.487952718		Tumor_Other_quantile0.8_nuclear_max_diameter	0.502666777	0.496154256
wavelet-LHL_glcm_MCC	0.297260807	-0.708889907		wavelet-HHL_gldm_GrayLevelVariance	0.369924634	-0.591630795		Stroma_largest_component_eccentricity	0.503484546	-0.175585924
wavelet-LHL_glcm_Correlation	0.297572407	0.691437054		wavelet-HLL_glrlm_GrayLevelNonUniformity	0.371080322	-0.513970537		Tumor_Other_quantile0.9_nuclear_max_diameter	0.50519481	0.550060648
wavelet-LHL_glrlm_GrayLevelNonUniformity	0.299024082	-0.989130767		wavelet-HHH_glrlm_ShortRunEmphasis	0.376972138	0.533622541		Stroma_largest_component_extent	0.509727221	0.224175715
wavelet-LHL_glszm_GrayLevelNonUniformityNormalized	0.299041693	0.530678128		wavelet-LHH_gldm_DependenceEntropy	0.378246529	0.619973225		Tumor_Other_skew_nuclear_hematoxylin_median	0.516734763	-0.58521179
wavelet-LLH_ngtdm_Busyness	0.299423943	-0.925816622		wavelet-LLL_glrlm_GrayLevelNonUniformity	0.382077142	-0.515422197		Tumor_Other_var_nuclear_hematoxylin_mean	0.523568343	0.412437128
wavelet-LHH_glszm_LargeAreaHighGrayLevelEmphasis	0.300022529	-0.811328335		wavelet-LLL_glszm_SmallAreaHighGrayLevelEmphasis	0.383235444	-0.572447757		Fat_euler_number	0.525208089	0.862295444
wavelet-LHH_glszm_LargeAreaLowGrayLevelEmphasis	0.301704774	-0.869991808		wavelet-LLH_glszm_SizeZoneNonUniformityNormalized	0.388413654	-0.523880635		Tumor_Other_skew_nuclear_eosin_max	0.527332156	-0.523597423
wavelet-HHL_glrlm_ShortRunEmphasis	0.301812188	-0.716242699		wavelet-LLH_glszm_GrayLevelNonUniformity	0.390055402	0.541032494		Tumor_Other_kurtosis_nuclear_hematoxylin_stdDev	0.528684932	-0.557365595
wavelet-HHL_ngtdm_Contrast	0.302103834	0.744303784		wavelet-HHH_glcm_Correlation	0.393945429	0.599133122		Tumor_Other_quantile0.4_nuclear_eosin_stdDev	0.530633557	0.373260778
wavelet-HLH_glcm_Imc2	0.305626061	0.678311278		wavelet-LHL_glcm_Idmn	0.396220346	0.566121026		Tumor_Other_quantile0.1_nuclear_hematoxylin_min	0.535496186	-0.37052608
wavelet-HLL_glcm_InverseVariance	0.306699074	-0.631347226		wavelet-LHL_ngtdm_Contrast	0.396734909	-0.600122312		Tumor_Other_var_nuclear_hematoxylin_max	0.536410923	-0.552214557
wavelet-LHH_gldm_LargeDependenceLowGrayLevelEmphasis	0.30685856	0.864148573		wavelet-LLL_gldm_GrayLevelNonUniformity	0.397191983	-0.476757575		Tumor_Other_quantile0.9_nuclear_area	0.537210674	0.518995196
wavelet-HLL_gldm_GrayLevelNonUniformity	0.308502894	-0.885160789		wavelet-HHL_gldm_DependenceEntropy	0.397826348	-0.519237529		Tumor_Other_quantile0.1_nuclear_solidity	0.538317443	-0.304742107
wavelet-HHL_gldm_LowGrayLevelEmphasis	0.309552865	0.45181969		wavelet-HLH_ngtdm_Busyness	0.40255154	-0.470124572		Fat_solidity	0.539276821	-1.04792991
wavelet-LHH_gldm_LargeDependenceHighGrayLevelEmphasis	0.309636678	-0.883585456		wavelet-LLH_glrlm_GrayLevelVariance	0.403683547	-0.863560032		Tumor_Other_quantile0.6_nuclear_eosin_min	0.544477965	0.464082811
wavelet-HHL_glrlm_LowGrayLevelRunEmphasis	0.310490968	0.472129603		wavelet-HHH_gldm_GrayLevelNonUniformity	0.403821622	-0.470472914		Fat_eccentricity	0.544867981	-0.357638512
wavelet-HHH_glszm_SizeZoneNonUniformity	0.312401303	0.842843736		wavelet-LHH_gldm_GrayLevelNonUniformity	0.403943922	-0.470368902		Tumor_Other_quantile0.8_nuclear_circularity	0.557228262	0.373329047
wavelet-HHL_gldm_LargeDependenceLowGrayLevelEmphasis	0.312597711	0.456062472		wavelet-HLH_gldm_GrayLevelNonUniformity	0.404047676	-0.470210348		Tumor_Other_var_nuclear_max_diameter	0.561994473	-0.666719879
wavelet-HHL_glrlm_RunEntropy	0.314945424	-0.601363804		wavelet-LHH_glrlm_RunLengthNonUniformity	0.408749752	-0.475069915		Tumor_Other_kurtosis_nuclear_hematoxylin_min	0.568761426	-0.502497215
wavelet-LHH_glszm_ZoneVariance	0.322590203	-0.890242572		wavelet-LLH_ngtdm_Busyness	0.40942906	0.559982204		Tumor_Other_kurtosis_nuclear_eosin_mean	0.577625861	-0.555090675
wavelet-LHL_glcm_SumEntropy	0.322604008	-0.658683801		wavelet-LHH_ngtdm_Busyness	0.410483129	-0.461749764		Tumor_Other_quantile0.9_nuclear_circularity	0.579203681	0.341048537
wavelet-LLH_gldm_SmallDependenceHighGrayLevelEmphasis	0.323243324	-1.056922471		wavelet-HHH_gldm_DependenceEntropy	0.412961126	0.557239418		Stroma_largest_component_solidity	0.583366328	0.215197822
wavelet-HHL_glcm_Id	0.323620287	0.767148118		wavelet-LHH_glrlm_GrayLevelNonUniformity	0.413197767	-0.456011797		Necrosis_solidity	0.588807506	0.307792996
wavelet-LHL_glszm_GrayLevelNonUniformity	0.326355886	-0.685854191		wavelet-LLL_gldm_DependenceNonUniformity	0.414410673	-0.447618036		Tumor_Other_kurtosis_nuclear_eosin_median	0.588938935	-0.542190128
wavelet-LHH_glrlm_RunLengthNonUniformity	0.329937593	-0.808405598		wavelet-LHL_glszm_SizeZoneNonUniformityNormalized	0.417675202	-0.456466577		Necrosis_perimeter	0.590932667	0.349510196
wavelet-HHL_gldm_SmallDependenceEmphasis	0.330308692	-0.80326581		wavelet-HHL_gldm_DependenceNonUniformity	0.422949964	-0.457983579		Tumor_Other_quantile0.7_nuclear_hematoxylin_mean	0.598832378	0.278674027
wavelet-LLH_gldm_DependenceNonUniformity	0.330716311	-0.975158069		wavelet-LLL_ngtdm_Complexity	0.423034588	-0.579644023		Stroma_perimeter	0.599538849	0.439020868
wavelet-HHL_glcm_Idm	0.332440222	0.755072746		wavelet-HLH_glrlm_GrayLevelNonUniformity	0.423630421	-0.439346341		Tumor_Other_kurtosis_nuclear_eosin_max	0.603458691	-0.476224239
wavelet-HHL_glcm_Idn	0.333985623	-0.709365164		wavelet-LHH_gldm_DependenceNonUniformityNormalized	0.424537173	-0.610558927		Tumor_Other_quantile0.8_nuclear_hematoxylin_mean	0.604450526	0.277547181
wavelet-HHL_glcm_Correlation	0.337062818	0.80110286		wavelet-LLH_glcm_ClusterProminence	0.425882361	-0.857250097		Tumor_Other_quantile0.8_nuclear_eosin_max	0.608614049	0.324147686
wavelet-HHH_glcm_ClusterTendency	0.337863778	0.690834061		wavelet-HHH_glcm_Contrast	0.426864952	-0.55297347		Tumor_Other_quantile0.5_nuclear_eosin_stdDev	0.610754043	0.304717638
wavelet-LLH_glrlm_RunLengthNonUniformity	0.338152118	-0.83807884		wavelet-HHH_glcm_DifferenceAverage	0.427013958	-0.552818084		ratio_necrosis_to_stroma	0.611230853	-0.500655934
wavelet-HHL_glrlm_RunPercentage	0.34247292	-0.722234671		wavelet-HHH_glcm_Idm	0.427043784	0.552786961		Tumor_largest_component_extent	0.613558294	-0.235862298
wavelet-LHL_gldm_LargeDependenceEmphasis	0.342698084	0.63912881		wavelet-HHH_glcm_Id	0.427063672	0.552766204		Tumor_Other_quantile0.6_nuclear_hematoxylin_mean	0.6158838	0.261401923
wavelet-HHH_glrlm_LowGrayLevelRunEmphasis	0.342762399	1.126775351		wavelet-HHH_glcm_InverseVariance	0.427144504	-0.552681811		Tumor_Other_skew_nuclear_circularity	0.619396779	0.405363778
wavelet-HHL_glcm_Imc2	0.343430163	-0.574325348		wavelet-HHL_glszm_GrayLevelNonUniformityNormalized	0.427607628	0.509179005		Tumor_Other_quantile0.8_nuclear_hematoxylin_median	0.622251284	0.262914556
wavelet-HHL_ngtdm_Complexity	0.346242526	-0.920653621		wavelet-LLH_gldm_GrayLevelNonUniformity	0.428411837	-0.440181831		Tumor_Other_var_nuclear_eosin_min	0.622608824	-0.492401524
wavelet-HHL_glrlm_LongRunHighGrayLevelEmphasis	0.346379134	-0.775438208		wavelet-HHH_glrlm_GrayLevelNonUniformity	0.431024588	-0.436307896		Tumor_Other_quantile0.5_nuclear_hematoxylin_mean	0.626595646	0.252145478
wavelet-HLH_glszm_LargeAreaHighGrayLevelEmphasis	0.348768806	-0.754145795		wavelet-HLL_gldm_DependenceVariance	0.440035536	0.505468288		Tumor_Other_quantile0.7_nuclear_hematoxylin_median	0.626620973	0.256871958
wavelet-LHL_glcm_DifferenceAverage	0.349014259	-0.787104506		wavelet-LHH_glszm_GrayLevelVariance	0.440805319	-0.880113365		Necrosis_largest_component_area	0.628514353	0.480775951
wavelet-LHH_glrlm_GrayLevelNonUniformity	0.349227829	-0.872495053		wavelet-HLL_glszm_GrayLevelNonUniformity	0.448665153	-0.483735563		Tumor_Other_quantile0.9_nuclear_hematoxylin_max	0.630101854	0.300619363
wavelet-HLH_gldm_DependenceNonUniformity	0.351708673	-0.965486872		wavelet-LLH_glszm_ZonePercentage	0.450122882	-0.454048693		Tumor_Lymphocyte_density	0.631102869	0.271100813
wavelet-HHH_glrlm_RunLengthNonUniformity	0.352006172	-0.895001993		wavelet-LLH_gldm_DependenceVariance	0.45311435	0.633692924		Tumor_Other_quantile0.9_nuclear_hematoxylin_mean	0.63337696	0.255625413
wavelet-LLL_gldm_LargeDependenceLowGrayLevelEmphasis	0.354102451	0.668516604		wavelet-LLL_glrlm_RunVariance	0.455991342	0.577713548		Tumor_minor_axis_length	0.633660777	-0.420512868
wavelet-HHL_glcm_MCC	0.354798776	-0.552005657		wavelet-LLH_glrlm_ShortRunEmphasis	0.456471259	0.468255431		Tumor_Other_quantile0.9_nuclear_hematoxylin_median	0.633724514	0.253275624
wavelet-LLH_glrlm_GrayLevelNonUniformity	0.355012044	-0.877513538		wavelet-HHH_glcm_Idmn	0.456614079	0.521414959		Tumor_extent	0.635839233	0.360566846
wavelet-LHL_gldm_SmallDependenceEmphasis	0.355158008	-0.798173154		wavelet-HHH_glcm_Idn	0.456614079	0.521414959		Tumor_Other_skew_nuclear_area	0.638822	0.230002235
wavelet-LHH_glszm_SizeZoneNonUniformityNormalized	0.355477164	-0.655979252		wavelet-LHL_glrlm_RunLengthNonUniformity	0.457644998	-0.487396815		Tumor_Other_quantile0.6_nuclear_hematoxylin_median	0.645153692	0.239184254
wavelet-HLH_glrlm_RunLengthNonUniformity	0.35750656	-0.857826761		wavelet-HLH_glrlm_RunLengthNonUniformity	0.458051765	-0.437080006		Tumor_Other_var_nuclear_eosin_median	0.645490919	0.303071756
wavelet-LHH_gldm_DependenceNonUniformity	0.357620721	-0.869826709		wavelet-HLH_glcm_Autocorrelation	0.460622471	0.623623124		Necrosis_largest_component_equivalent_diameter	0.649674946	0.321004596
wavelet-HHH_glrlm_GrayLevelNonUniformity	0.359028445	-0.896463653		wavelet-HLL_glcm_MaximumProbability	0.460880778	0.42942996		Tumor_Other_quantile0.3_nuclear_hematoxylin_mean	0.653354754	0.234627519
wavelet-HLH_glrlm_GrayLevelNonUniformity	0.359805869	-0.888980732		wavelet-HHH_ngtdm_Busyness	0.461212096	-0.414624765		Tumor_Other_quantile0.4_nuclear_hematoxylin_mean	0.654887799	0.23162775
wavelet-LLH_gldm_GrayLevelNonUniformity	0.359996036	-0.902084814		wavelet-HLL_gldm_LargeDependenceLowGrayLevelEmphasis	0.461345841	-0.731150332		Tumor_Other_quantile0.5_nuclear_hematoxylin_median	0.662873793	0.224992178
wavelet-HLH_ngtdm_Busyness	0.362063232	-0.506675006		wavelet-HLH_glcm_MaximumProbability	0.46196666	0.652666851		Tumor_Other_mean_nuclear_hematoxylin_mean	0.666608397	0.225438529
wavelet-HLH_gldm_GrayLevelNonUniformity	0.362297721	-0.899423137		wavelet-HHH_glrlm_RunLengthNonUniformity	0.462088418	-0.398753174		Fat_largest_component_minor_axis_length	0.67315061	0.313976304
wavelet-HHH_gldm_GrayLevelNonUniformity	0.362333765	-0.899301775		wavelet-HLL_glrlm_LongRunLowGrayLevelEmphasis	0.462567513	-0.714785643		Tumor_Other_quantile0.6_nuclear_eosin_stdDev	0.677839748	0.250799221
wavelet-LHH_gldm_GrayLevelNonUniformity	0.362831022	-0.898395452		wavelet-HHL_glrlm_ShortRunEmphasis	0.463672011	-0.440905964		Tumor_Other_quantile0.5_nuclear_eosin_min	0.684180287	0.306586653
wavelet-HHL_glrlm_RunLengthNonUniformityNormalized	0.362896063	-0.703007913		wavelet-HLH_ngtdm_Contrast	0.46376636	-0.422448255		Tumor_Other_quantile0.2_nuclear_hematoxylin_min	0.68806441	-0.224053322
wavelet-HHL_glrlm_ShortRunLowGrayLevelEmphasis	0.364446834	0.498515236		wavelet-LLL_glszm_LargeAreaLowGrayLevelEmphasis	0.464473462	-0.753581133		Tumor_Other_quantile0.2_nuclear_hematoxylin_mean	0.690642582	0.209675846
wavelet-HHH_gldm_DependenceNonUniformity	0.36512909	-0.95008818		wavelet-LHL_gldm_SmallDependenceEmphasis	0.467028865	-0.51745938		Tumor_Other_var_nuclear_eosin_mean	0.695990264	0.25386217
wavelet-HHL_gldm_DependenceNonUniformity	0.365148471	-0.792664641		wavelet-HHL_glcm_ClusterProminence	0.47110023	-0.524690498		Tumor_Other_quantile0.1_nuclear_hematoxylin_mean	0.696152267	0.210608881
wavelet-LHL_gldm_DependenceEntropy	0.365567615	-0.613651708		wavelet-HHL_glrlm_RunPercentage	0.471116531	-0.465538159		ratio_Tumor_Lymphocyte_to_Tumor_Other	0.697927457	0.239167811
wavelet-LLH_glrlm_LongRunLowGrayLevelEmphasis	0.366372857	-0.531966207		wavelet-LLH_glszm_GrayLevelVariance	0.471366209	-0.388731534		Tumor_Other_mean_nuclear_hematoxylin_median	0.701922292	0.200048854
wavelet-LLH_glszm_ZonePercentage	0.366838944	-0.601353371		wavelet-LLH_glrlm_GrayLevelNonUniformity	0.472400613	-0.383635866		Tumor_Other_skew_nuclear_eosin_min	0.702741778	0.254275765
wavelet-HLL_glcm_Imc1	0.369780486	-0.835064666		wavelet-LHL_gldm_SmallDependenceLowGrayLevelEmphasis	0.473850614	-0.44645012		Necrosis_largest_component_PA_ratio	0.706743162	0.161878333
wavelet-LHL_glcm_Imc2	0.37128287	-0.579242277		wavelet-LLL_glcm_Correlation	0.476834466	0.468412496		Tumor_Other_quantile0.4_nuclear_hematoxylin_median	0.706867587	0.194072695
wavelet-HLH_glcm_MCC	0.373135708	0.675259029		wavelet-LLL_glcm_Imc1	0.479459341	-0.489748934		Tumor_largest_component_minor_axis_length	0.70750244	0.296341277
wavelet-LLH_glrlm_ShortRunHighGrayLevelEmphasis	0.374268427	-1.178186553		wavelet-LHH_glszm_LowGrayLevelZoneEmphasis	0.48035157	0.501973442		Tumor_Other_quantile0.3_nuclear_hematoxylin_median	0.710005001	0.193570546
wavelet-LLH_glszm_GrayLevelVariance	0.374511328	-0.64431713		wavelet-LHH_gldm_DependenceVariance	0.481363475	0.519375928		Tumor_Other_mean_nuclear_eosin_stdDev	0.73190941	0.209613336
wavelet-LHH_ngtdm_Contrast	0.376070103	0.525056096		wavelet-HHH_glrlm_HighGrayLevelRunEmphasis	0.481956368	-0.58140274		ratio_necrosis_to_tumor	0.735966947	-0.344319341
wavelet-LHH_gldm_LowGrayLevelEmphasis	0.377538755	0.612960898		wavelet-HHL_gldm_GrayLevelNonUniformity	0.482144574	-0.401688109		Tumor_Other_quantile0.2_nuclear_hematoxylin_median	0.740819796	0.174573943
wavelet-LHH_glrlm_LowGrayLevelRunEmphasis	0.378621202	0.604131924		wavelet-HHH_glrlm_LowGrayLevelRunEmphasis	0.482187347	0.581134476		Stroma_Other_density	0.74219062	0.197730429
wavelet-HLL_glcm_ClusterShade	0.380529253	-1.125888138		wavelet-LHH_glcm_Contrast	0.484335841	-0.385799688		Necrosis_area	0.743238887	-0.211823335
wavelet-HLL_glszm_LargeAreaLowGrayLevelEmphasis	0.380843006	-1.431353655		wavelet-HHH_gldm_DependenceNonUniformityNormalized	0.48487594	-0.454148305		Tumor_Other_quantile0.3_nuclear_hematoxylin_min	0.74998905	-0.173848956
wavelet-HHH_glcm_Idn	0.380970472	0.852374318		wavelet-HHL_glrlm_RunEntropy	0.484951247	-0.403500484		Tumor_Other_quantile0.7_nuclear_eosin_stdDev	0.756209937	0.190046411
wavelet-HHH_ngtdm_Busyness	0.386733138	-0.464533511		wavelet-LHH_glcm_DifferenceAverage	0.486396401	-0.380060364		Necrosis_equivalent_diameter	0.759195546	0.184970666
wavelet-HHL_glszm_GrayLevelNonUniformityNormalized	0.391131461	0.583258795		wavelet-LHH_glcm_Idm	0.486811044	0.378913467		Tumor_Other_quantile0.1_nuclear_hematoxylin_median	0.760397421	0.165308095
wavelet-LLL_glrlm_LongRunLowGrayLevelEmphasis	0.391665208	0.595773674		wavelet-LHH_glcm_Id	0.48708375	0.378160678		Necrosis_minor_axis_length	0.761793666	-0.238356585
wavelet-LLL_glcm_DifferenceEntropy	0.393128414	-0.614267499		wavelet-LHL_ngtdm_Busyness	0.487280685	-0.449898624		Tumor_Other_kurtosis_nuclear_circularity	0.767188814	-0.215182867
wavelet-LHL_glrlm_ShortRunLowGrayLevelEmphasis	0.393666346	0.588391038		wavelet-LLL_gldm_SmallDependenceLowGrayLevelEmphasis	0.487936859	-0.51952969		Tumor_Other_quantile0.7_nuclear_circularity	0.772192045	0.191521673
wavelet-HHH_glcm_DifferenceEntropy	0.394357615	0.804824378		wavelet-LHH_glcm_InverseVariance	0.488196814	-0.375100018		Tumor_Other_quantile0.9_nuclear_eosin_max	0.778485537	0.186952384
wavelet-LLL_glszm_SmallAreaLowGrayLevelEmphasis	0.394529585	0.605174473		wavelet-LLH_gldm_DependenceNonUniformityNormalized	0.490332732	-0.621490436		Necrosis_largest_component_minor_axis_length	0.785107257	0.184869833
wavelet-HLL_gldm_DependenceNonUniformity	0.399938352	-0.924460304		wavelet-HHL_glszm_SizeZoneNonUniformity	0.490732291	-0.491012922		Tumor_Other_quantile0.4_nuclear_eosin_min	0.785331495	0.198077296
wavelet-LHL_gldm_LowGrayLevelEmphasis	0.402699583	0.49176856		wavelet-HHL_gldm_LargeDependenceEmphasis	0.492094541	0.4329491		Tumor_Other_quantile0.6_nuclear_circularity	0.787804033	0.228694967
wavelet-LHH_glcm_Idmn	0.402823507	-0.536261902		wavelet-HHL_glrlm_GrayLevelNonUniformity	0.492591936	-0.387888534		Tumor_equivalent_diameter	0.79579819	0.307694204
wavelet-HHL_glcm_DifferenceAverage	0.403407325	-0.714975118		wavelet-HHL_glrlm_ShortRunHighGrayLevelEmphasis	0.492593042	-0.492771583		Tumor_PA_ratio	0.797465246	-0.153569827
wavelet-LHH_gldm_DependenceEntropy	0.404244716	0.633036542		wavelet-LLH_glszm_LowGrayLevelZoneEmphasis	0.494862834	-0.374454131		Tumor_perimeter	0.815227423	0.201947103
wavelet-LHL_glrlm_LowGrayLevelRunEmphasis	0.405372465	0.49516782		wavelet-HHL_glrlm_RunLengthNonUniformityNormalized	0.495468026	-0.440570258		Tumor_Other_quantile0.4_nuclear_hematoxylin_min	0.822168134	-0.120812991
wavelet-LHH_glrlm_LongRunLowGrayLevelEmphasis	0.408509333	0.602510785		wavelet-LLL_glcm_DifferenceVariance	0.495610554	-0.432065247		Necrosis_largest_component_extent	0.845944499	0.074375098
wavelet-LHH_gldm_DependenceNonUniformityNormalized	0.408620936	-0.648406382		wavelet-LLL_glcm_Idmn	0.497120628	0.417692251		Tumor_Other_quantile0.9_nuclear_hematoxylin_min	0.849531972	0.104604429
wavelet-HHL_glrlm_GrayLevelVariance	0.409652834	-0.713345394		wavelet-HHL_gldm_SmallDependenceLowGrayLevelEmphasis	0.498447708	-0.495189165		Tumor_Other_quantile0.1_nuclear_eosin_min	0.849808903	0.129439164
wavelet-LHL_glszm_LargeAreaLowGrayLevelEmphasis	0.410049513	0.874602988		wavelet-HLH_glrlm_ShortRunEmphasis	0.499009826	0.453983718		Tumor_Other_quantile0.8_nuclear_eosin_stdDev	0.858293247	0.110881294
wavelet-HLH_glszm_GrayLevelNonUniformityNormalized	0.412027	0.780766705		wavelet-LLL_glrlm_LongRunEmphasis	0.501498916	0.489354687		Tumor_largest_component_eccentricity	0.858299543	-0.051094081
wavelet-LHH_glszm_HighGrayLevelZoneEmphasis	0.41509846	-0.754500649		wavelet-LHH_glcm_Correlation	0.502325729	0.367026421		Tumor_Other_quantile0.5_nuclear_hematoxylin_min	0.867974159	-0.089340853
wavelet-LLL_glszm_HighGrayLevelZoneEmphasis	0.416199507	-0.527957995		wavelet-HHH_glrlm_LongRunLowGrayLevelEmphasis	0.504483115	-0.376210677		Necrosis_PA_ratio	0.86967136	-0.092908243
wavelet-HHH_glcm_DifferenceVariance	0.416686717	0.633020864		wavelet-LHL_glrlm_ShortRunLowGrayLevelEmphasis	0.507160401	-0.511895638		shannon_entropy	0.870828196	0.095272607
wavelet-HHL_glcm_MaximumProbability	0.418799175	0.625492608		wavelet-LHH_glcm_SumSquares	0.507877145	-0.637002825		Tumor_Other_var_nuclear_hematoxylin_min	0.872543049	0.091573709
wavelet-LHH_glcm_ClusterProminence	0.421002401	0.545353141		wavelet-LLL_ngtdm_Contrast	0.512412548	-0.404896521		Tumor_Other_quantile0.3_nuclear_eosin_min	0.879955858	0.103781566
wavelet-HHH_glcm_SumEntropy	0.421458609	0.541382128		wavelet-HLH_glrlm_ShortRunLowGrayLevelEmphasis	0.512810324	0.48947411		Tumor_Other_kurtosis_nuclear_hematoxylin_max	0.887573303	0.116699853
wavelet-HHL_glszm_ZoneVariance	0.426073679	0.961754624		wavelet-HLH_glszm_LowGrayLevelZoneEmphasis	0.512839851	0.442959091		Tumor_euler_number	0.894785513	0.130713189
wavelet-HLL_gldm_SmallDependenceLowGrayLevelEmphasis	0.427498692	-0.468270445		wavelet-HLH_glrlm_RunPercentage	0.516316007	0.430634473		Tumor_Other_mean_nuclear_circularity	0.901027115	0.0831934
wavelet-HHL_glcm_Imc1	0.427631399	0.509618195		wavelet-HHH_glrlm_ShortRunHighGrayLevelEmphasis	0.517191727	0.378659938		Tumor_Other_quantile0.2_nuclear_eosin_min	0.905680993	0.079606649
wavelet-LLL_glcm_DifferenceVariance	0.431225595	-0.593802727		wavelet-LLL_glszm_HighGrayLevelZoneEmphasis	0.518064502	-0.42272935		Tumor_Other_mean_nuclear_hematoxylin_min	0.905840246	-0.062892421
wavelet-HHL_glszm_LargeAreaEmphasis	0.435136841	0.937757663		wavelet-LLH_glszm_ZoneEntropy	0.519219281	0.444439746		Tumor_Other_quantile0.6_nuclear_hematoxylin_min	0.921297324	-0.052849813
wavelet-HHH_glszm_SmallAreaLowGrayLevelEmphasis	0.43600194	-0.36541274		wavelet-LLH_gldm_DependenceEntropy	0.522014527	0.488373432		Tumor_Other_kurtosis_nuclear_hematoxylin_mean	0.923907613	-0.125404403
wavelet-LHL_glrlm_RunVariance	0.436008794	0.452725614		wavelet-HHH_glrlm_LongRunEmphasis	0.525881315	-0.356705505		fraction_area_necrotic	0.930106159	0.0507168
wavelet-LHH_gldm_LargeDependenceEmphasis	0.436420789	0.470513984		wavelet-LHL_glrlm_LowGrayLevelRunEmphasis	0.526772042	-0.505977136		Tumor_Other_quantile0.5_nuclear_circularity	0.930740837	0.066134999
wavelet-LLL_gldm_SmallDependenceEmphasis	0.436935966	-0.571720825		wavelet-LHH_glcm_ClusterProminence	0.527568038	0.346681815		Tumor_Other_quantile0.2_nuclear_circularity	0.930819591	-0.056440156
wavelet-LLL_glszm_ZonePercentage	0.437811969	-0.573523021		wavelet-LHH_glcm_ClusterTendency	0.529317295	0.343379731		Tumor_Other_var_nuclear_eosin_max	0.934231178	0.06668151
wavelet-LLH_gldm_GrayLevelVariance	0.439196566	0.91648725		wavelet-HHL_glrlm_LongRunLowGrayLevelEmphasis	0.531032764	0.568599441		Tumor_Other_quantile0.3_nuclear_circularity	0.937642828	-0.047346276
wavelet-LHL_glrlm_LongRunEmphasis	0.443743313	0.443564411		wavelet-LHL_glrlm_GrayLevelNonUniformity	0.531081412	-0.361157463		Necrosis_largest_component_eccentricity	0.939166562	-0.021078364
wavelet-HHL_glcm_DifferenceVariance	0.445967897	-0.682502656		wavelet-LHH_glcm_MCC	0.531747892	-0.410532399		Tumor_Other_kurtosis_nuclear_hematoxylin_median	0.939403408	-0.09692942
wavelet-HHL_glrlm_LongRunLowGrayLevelEmphasis	0.446483931	0.383961038		wavelet-HLL_glrlm_RunLengthNonUniformity	0.531878255	-0.377293062		Tumor_Other_quantile0.8_nuclear_hematoxylin_min	0.946395237	0.036127308
wavelet-LHH_glrlm_ShortRunLowGrayLevelEmphasis	0.449167979	0.500702205		wavelet-LLL_gldm_SmallDependenceHighGrayLevelEmphasis	0.531901966	-0.411426823		Tumor_Other_quantile0.4_nuclear_circularity	0.951110705	-0.04041143
wavelet-LHH_glrlm_GrayLevelVariance	0.452266159	-7.048031715		wavelet-HHL_gldm_HighGrayLevelEmphasis	0.532910627	-0.472509643		Tumor_Other_quantile0.7_nuclear_hematoxylin_min	0.962964941	-0.024527035
wavelet-LLL_glrlm_GrayLevelNonUniformity	0.452967256	-0.735746731		wavelet-LHL_gldm_LowGrayLevelEmphasis	0.532940589	-0.493091236		Tumor_Other_kurtosis_nuclear_eosin_min	0.971384995	0.034215492
wavelet-HLH_glcm_MaximumProbability	0.453997355	0.562612921		wavelet-HHH_gldm_LargeDependenceLowGrayLevelEmphasis	0.535597427	-0.407643401		Tumor_Other_quantile0.9_nuclear_eosin_stdDev	0.984212563	-0.012532457
wavelet-HLH_glrlm_GrayLevelVariance	0.454064558	0.862644595		wavelet-HHL_glrlm_HighGrayLevelRunEmphasis	0.536217532	-0.466746805		Tumor_Other_var_nuclear_circularity	0.985099372	0.017502065
wavelet-LHL_gldm_LargeDependenceHighGrayLevelEmphasis	0.455014121	-0.583555182		wavelet-HHL_glcm_Autocorrelation	0.538116551	-0.469679294		Tumor_Other_skew_nuclear_hematoxylin_min	0.992186485	-0.007341994
wavelet-LLH_glcm_ClusterTendency	0.462111768	0.905136479		wavelet-LHH_glszm_ZonePercentage	0.541976586	-0.452351176		Necrosis_largest_component_solidity	0.992320528	0.004219748
wavelet-LLL_ngtdm_Busyness	0.466142006	-0.5443666		wavelet-HLL_glcm_Imc2	0.542604436	0.302995642		Necrosis_extent	0.992334278	-0.005178245
wavelet-LLH_glrlm_ShortRunLowGrayLevelEmphasis	0.466186633	0.430536352		wavelet-HLH_gldm_LargeDependenceEmphasis	0.543137005	-0.391057884		Tumor_Other_quantile0.1_nuclear_circularity	0.993267738	0.006522837
wavelet-LHL_glszm_ZoneEntropy	0.46747085	-0.490135576		wavelet-LHH_glrlm_GrayLevelVariance	0.545556661	0.852090452		Tumor_eccentricity	0.993612748	0.004266818
wavelet-LLL_glszm_GrayLevelVariance	0.46940481	-0.64343432		wavelet-LHL_glszm_SmallAreaLowGrayLevelEmphasis	0.545576808	-0.452247712		Stroma_largest_component_euler_number	0.99571801	15.83206073
wavelet-LHL_gldm_GrayLevelNonUniformity	0.47263082	-0.547509524		wavelet-HLH_glrlm_RunLengthNonUniformityNormalized	0.545848715	0.406248753		Tumor_Other_quantile0.6_nuclear_solidity	1	0
wavelet-LLL_glcm_ClusterShade	0.473015139	0.693260225		wavelet-HLL_glszm_LargeAreaHighGrayLevelEmphasis	0.54659852	-0.424888453		Tumor_Other_quantile0.9_nuclear_solidity	1	0
wavelet-HHH_glszm_ZoneEntropy	0.473135554	-0.415797945		wavelet-HHL_glcm_Correlation	0.547451412	0.333810866		Tumor_Other_quantile0.5_nuclear_solidity	1	0
wavelet-HHL_glszm_ZonePercentage	0.473455464	-0.635854652		wavelet-HHL_ngtdm_Strength	0.548979178	-0.476847287		Necrosis_largest_component_euler_number	1	0
wavelet-LLL_gldm_LowGrayLevelEmphasis	0.473639122	0.458444916		wavelet-LHH_glcm_Imc2	0.549621828	-0.39080371		Fat_largest_component_euler_number	1	0
wavelet-LHH_glrlm_LongRunHighGrayLevelEmphasis	0.475612013	-0.512422636		wavelet-HHH_gldm_DependenceVariance	0.550154381	0.389312619		Tumor_Other_quantile0.7_nuclear_solidity	1	0
wavelet-HLL_gldm_LargeDependenceLowGrayLevelEmphasis	0.478213893	-0.59027948		wavelet-HLH_glcm_Idmn	0.552007801	0.370080074		Tumor_Other_quantile0.8_nuclear_solidity	1	0
wavelet-LLL_glszm_LargeAreaLowGrayLevelEmphasis	0.484445059	-0.594538195		wavelet-LLL_glszm_SizeZoneNonUniformityNormalized	0.556339889	-0.424389794
wavelet-LHL_gldm_DependenceNonUniformityNormalized	0.486724716	-0.584487101		wavelet-LLL_glcm_Contrast	0.556609222	-0.327393668
wavelet-HHH_glcm_JointEntropy	0.487862205	0.470325296		wavelet-HHH_gldm_SmallDependenceHighGrayLevelEmphasis	0.55702372	0.446343645
wavelet-LLH_glcm_SumSquares	0.490201803	0.868322656		wavelet-HLH_glcm_Imc1	0.55981346	-0.386407923
wavelet-HHL_gldm_SmallDependenceHighGrayLevelEmphasis	0.490299081	-0.569623422		wavelet-LHL_glcm_MaximumProbability	0.560465241	0.343451142
wavelet-LLL_glszm_ZoneVariance	0.492977124	-0.563249331		wavelet-LLH_glrlm_RunLengthNonUniformity	0.561497176	-0.335381408
wavelet-LLL_glszm_LargeAreaEmphasis	0.494460265	-0.561079757		wavelet-HHH_ngtdm_Contrast	0.564911484	-0.40466275
wavelet-LHL_glszm_LowGrayLevelZoneEmphasis	0.49450469	0.374833089		wavelet-LLL_glszm_GrayLevelNonUniformity	0.565925537	0.258309379
wavelet-LLL_glrlm_LowGrayLevelRunEmphasis	0.495363342	0.423010045		wavelet-HHL_glrlm_LongRunEmphasis	0.566370555	0.33855549
wavelet-HHH_glcm_Idmn	0.495956227	0.677431076		wavelet-HHH_glszm_SizeZoneNonUniformity	0.56647785	0.328079287
wavelet-LLH_glrlm_LongRunEmphasis	0.496059425	-0.515952304		wavelet-HLH_glcm_DifferenceVariance	0.569091297	-0.378446987
wavelet-LLH_ngtdm_Strength	0.496385619	-0.49406945		wavelet-HLH_glszm_ZonePercentage	0.573254579	-0.402556602
wavelet-HHH_glszm_SizeZoneNonUniformityNormalized	0.498444928	0.325717541		wavelet-HHH_glrlm_LongRunHighGrayLevelEmphasis	0.573897859	-0.330777122
wavelet-LHL_glcm_InverseVariance	0.499927321	0.602584764		wavelet-LHL_glszm_ZonePercentage	0.575166051	-0.38929499
wavelet-HHL_gldm_LargeDependenceEmphasis	0.500849591	0.595544901		wavelet-HLH_glcm_DifferenceEntropy	0.57918256	-0.365074485
wavelet-LHL_glszm_ZonePercentage	0.504934241	-0.671699892		wavelet-LLL_gldm_SmallDependenceEmphasis	0.579336264	-0.402301614
wavelet-HLH_gldm_DependenceNonUniformityNormalized	0.507983321	-0.48255163		wavelet-LLH_glszm_SmallAreaLowGrayLevelEmphasis	0.580446049	-0.287562809
wavelet-LHL_gldm_SmallDependenceLowGrayLevelEmphasis	0.512234446	0.500286704		wavelet-LHL_glszm_SizeZoneNonUniformity	0.581941922	-0.319610164
wavelet-HHH_gldm_LargeDependenceLowGrayLevelEmphasis	0.51252688	0.862446601		wavelet-HLH_glszm_GrayLevelNonUniformityNormalized	0.584379763	-0.407986586
wavelet-LLL_glcm_Contrast	0.513638129	-0.480680203		wavelet-LLH_glrlm_LongRunLowGrayLevelEmphasis	0.587923584	-0.26339994
wavelet-LLL_glrlm_ShortRunEmphasis	0.513994615	-0.478578361		wavelet-LLL_glcm_DifferenceAverage	0.589679042	-0.299430983
wavelet-LHH_glrlm_RunEntropy	0.514067031	0.381179999		wavelet-LLL_gldm_LargeDependenceEmphasis	0.591647051	0.37493902
wavelet-HHL_glszm_SizeZoneNonUniformityNormalized	0.51409523	0.433878407		wavelet-HLH_glcm_SumEntropy	0.593917479	-0.28738375
wavelet-HHH_glcm_JointEnergy	0.514715377	-0.438879672		wavelet-HLH_glrlm_ShortRunHighGrayLevelEmphasis	0.594543608	0.337474626
wavelet-HLH_gldm_LargeDependenceHighGrayLevelEmphasis	0.515166588	-0.910621702		wavelet-HHH_glszm_SmallAreaLowGrayLevelEmphasis	0.596228319	0.237239701
wavelet-LHH_glcm_Idn	0.515295894	-0.421637969		wavelet-LLL_glcm_Id	0.598832813	0.316720598
wavelet-LLL_gldm_GrayLevelNonUniformity	0.515382096	-0.728738516		wavelet-LLL_glcm_DifferenceEntropy	0.602632978	-0.284378224
wavelet-LLH_glszm_LargeAreaLowGrayLevelEmphasis	0.516011379	-0.48866186		wavelet-HLL_gldm_DependenceNonUniformityNormalized	0.602767669	-0.459808625
wavelet-LLL_glcm_DifferenceAverage	0.518024197	-0.48022788		wavelet-LLH_glcm_ClusterShade	0.604247575	0.365081282
wavelet-LLH_glszm_LargeAreaHighGrayLevelEmphasis	0.518882055	-0.711402459		wavelet-LLL_glszm_ZonePercentage	0.604995617	0.346996726
wavelet-LHH_ngtdm_Busyness	0.521397153	-0.342776025		wavelet-HHL_gldm_SmallDependenceHighGrayLevelEmphasis	0.607255913	-0.377441295
wavelet-LLL_glrlm_GrayLevelVariance	0.52221062	-0.452640403		wavelet-HHH_glcm_Autocorrelation	0.608487185	0.54811499
wavelet-LLL_glcm_Id	0.524286182	0.479825897		wavelet-LLL_glcm_Idm	0.610270092	0.301752752
wavelet-LLL_glrlm_LongRunEmphasis	0.524369432	0.422933939		wavelet-HHH_glrlm_RunLengthNonUniformityNormalized	0.612995722	0.338146574
wavelet-LLL_glcm_Idm	0.524394786	0.471826118		wavelet-LLL_gldm_DependenceVariance	0.614352089	0.32028481
wavelet-LLH_glszm_ZoneEntropy	0.526428682	-0.554639871		wavelet-LHH_glcm_SumEntropy	0.617698383	0.308121451
wavelet-HLL_ngtdm_Contrast	0.533736431	0.412878092		wavelet-HHH_glszm_GrayLevelNonUniformityNormalized	0.621195528	0.309258715
wavelet-HHH_glcm_MaximumProbability	0.537561094	-0.460086773		wavelet-LLL_gldm_DependenceEntropy	0.622030988	0.299888796
wavelet-LLL_glrlm_ShortRunLowGrayLevelEmphasis	0.538395637	0.373247948		wavelet-LLH_glrlm_ShortRunHighGrayLevelEmphasis	0.62521772	0.322676238
wavelet-HHL_glcm_Contrast	0.540068476	-0.594135911		wavelet-LHL_gldm_DependenceVariance	0.628155176	0.346766172
wavelet-HHL_gldm_GrayLevelVariance	0.540697728	-0.589528122		wavelet-HHH_gldm_LargeDependenceEmphasis	0.63069824	-0.316620657
wavelet-LLH_glcm_SumEntropy	0.541409673	0.718487738		wavelet-LLL_glszm_ZoneEntropy	0.630828169	0.28236297
wavelet-HHL_glcm_SumSquares	0.542448419	-0.590897693		wavelet-HHH_glrlm_RunPercentage	0.631009198	0.320399361
wavelet-HLH_gldm_DependenceEntropy	0.54404717	0.441196744		wavelet-LLL_glcm_Imc2	0.631052389	0.35886283
wavelet-HHL_glcm_ClusterTendency	0.545741154	-0.59222809		wavelet-HLL_glcm_Contrast	0.636981236	-0.254591252
wavelet-HLH_glszm_GrayLevelNonUniformity	0.549371955	-0.545650632		wavelet-HHH_gldm_SmallDependenceEmphasis	0.637657624	0.353573607
wavelet-LHH_glcm_MaximumProbability	0.549856418	-0.555986077		wavelet-LLH_gldm_LargeDependenceLowGrayLevelEmphasis	0.639160448	-0.188316325
wavelet-LLH_glrlm_RunVariance	0.551423421	-0.457326312		wavelet-HHH_glszm_GrayLevelVariance	0.640609755	-0.532833108
wavelet-LHH_gldm_SmallDependenceEmphasis	0.552249545	-0.33106857		wavelet-LHL_glcm_MCC	0.64728927	-0.313972286
wavelet-HLL_glcm_MCC	0.552698618	0.493055136		wavelet-LHL_gldm_GrayLevelNonUniformity	0.647734134	-0.291486709
wavelet-HHL_glcm_ClusterShade	0.553552018	-0.496057785		wavelet-LHL_glszm_ZoneEntropy	0.64807479	0.243028545
wavelet-LHL_glszm_SizeZoneNonUniformityNormalized	0.553676362	-0.518582286		wavelet-HLL_glcm_SumSquares	0.65131211	-0.234320538
wavelet-LLL_glszm_LowGrayLevelZoneEmphasis	0.55383783	0.308729793		wavelet-LHL_gldm_DependenceNonUniformityNormalized	0.651572037	-0.375542942
wavelet-HLL_ngtdm_Busyness	0.55629714	-0.441257586		wavelet-HHH_gldm_SmallDependenceLowGrayLevelEmphasis	0.651760194	0.476048209
wavelet-LHL_glrlm_LongRunHighGrayLevelEmphasis	0.562869454	-0.414984513		wavelet-LHL_ngtdm_Strength	0.651976485	-0.382851112
wavelet-LLH_glrlm_GrayLevelNonUniformityNormalized	0.566527257	-0.50581802		wavelet-HHL_glrlm_RunVariance	0.652247935	0.256114362
wavelet-LLH_gldm_DependenceVariance	0.566567247	0.523007744		wavelet-LHL_glrlm_RunEntropy	0.653093202	-0.277614922
wavelet-HLL_glcm_Imc2	0.568175588	0.462999822		wavelet-LHL_gldm_DependenceEntropy	0.653375793	-0.264715454
wavelet-LLH_glszm_SizeZoneNonUniformityNormalized	0.568554804	-0.488544787		wavelet-LLH_glrlm_LongRunHighGrayLevelEmphasis	0.657392814	0.282460023
wavelet-LLL_gldm_GrayLevelVariance	0.570287741	-0.383888747		wavelet-LLL_glrlm_RunPercentage	0.658073849	-0.281639542
wavelet-LHL_glrlm_RunEntropy	0.571814561	-0.480175856		wavelet-LLL_glszm_GrayLevelNonUniformityNormalized	0.658434255	0.260477195
wavelet-HHH_glcm_Imc2	0.574188096	-0.470387154		wavelet-HLH_glrlm_RunEntropy	0.66000214	-0.292736524
wavelet-HLL_glcm_Idmn	0.578683891	-0.401264517		wavelet-LHH_gldm_GrayLevelVariance	0.66042688	-0.565004894
wavelet-LLL_glrlm_RunPercentage	0.585947466	-0.423211911		wavelet-HHL_glszm_HighGrayLevelZoneEmphasis	0.660849108	-0.303672728
wavelet-LLL_glrlm_LongRunHighGrayLevelEmphasis	0.590586026	-0.425551834		wavelet-HLL_gldm_GrayLevelVariance	0.660988076	-0.226209195
wavelet-LLL_glrlm_RunLengthNonUniformityNormalized	0.591721141	-0.385792247		wavelet-LLL_gldm_LargeDependenceHighGrayLevelEmphasis	0.661092523	0.288087345
wavelet-LHH_glcm_SumEntropy	0.597283493	0.383091863		wavelet-LLH_glrlm_HighGrayLevelRunEmphasis	0.666412458	0.288935782
wavelet-LLH_gldm_LargeDependenceLowGrayLevelEmphasis	0.597824751	-0.277609129		wavelet-HHL_gldm_LargeDependenceHighGrayLevelEmphasis	0.667533881	-0.343801236
wavelet-HLL_glszm_LowGrayLevelZoneEmphasis	0.598766126	-0.358542429		wavelet-HHH_glszm_ZoneVariance	0.66988006	-0.379260199
wavelet-LLH_gldm_SmallDependenceLowGrayLevelEmphasis	0.599160849	0.342514311		wavelet-HLH_glcm_Idn	0.671576306	0.288119739
wavelet-LHH_glcm_JointEntropy	0.599743215	-0.354695534		wavelet-HLL_glcm_ClusterTendency	0.672744269	-0.214058224
wavelet-LLL_glrlm_RunVariance	0.604356321	0.34439154		wavelet-HLL_glcm_DifferenceAverage	0.67377962	-0.235869983
wavelet-LHH_gldm_SmallDependenceLowGrayLevelEmphasis	0.611461821	0.335181537		wavelet-LLL_gldm_LowGrayLevelEmphasis	0.675508793	-0.291891781
wavelet-LHL_glszm_LargeAreaHighGrayLevelEmphasis	0.61477467	-0.39721632		wavelet-LHH_glcm_Idn	0.676393897	0.247259906
wavelet-LLL_glcm_JointEntropy	0.614889733	-0.393687198		wavelet-HHL_gldm_LargeDependenceLowGrayLevelEmphasis	0.680175741	0.43408839
wavelet-LHL_gldm_LargeDependenceLowGrayLevelEmphasis	0.617232958	0.292174626		wavelet-HHH_glcm_SumAverage	0.68068208	0.44127119
wavelet-LLH_glszm_SmallAreaHighGrayLevelEmphasis	0.617439976	-0.461909642		wavelet-HHH_glcm_JointAverage	0.68068208	0.44127119
wavelet-LLL_glszm_LargeAreaHighGrayLevelEmphasis	0.617972957	-0.364514405		wavelet-HLH_glszm_GrayLevelNonUniformity	0.682315169	0.190535266
wavelet-LLH_glrlm_ShortRunEmphasis	0.621581759	0.308926502		wavelet-HLH_gldm_DependenceNonUniformityNormalized	0.685648218	-0.273784996
wavelet-LHL_gldm_DependenceVariance	0.622141465	0.38329326		wavelet-HLL_ngtdm_Strength	0.68719613	0.330834081
wavelet-HHH_ngtdm_Complexity	0.622458041	0.507813202		wavelet-HHL_glcm_Imc2	0.688868147	-0.224128314
wavelet-LLL_gldm_LargeDependenceHighGrayLevelEmphasis	0.622982412	-0.36761777		wavelet-LLH_glrlm_RunPercentage	0.690449418	0.231786913
wavelet-HHH_gldm_SmallDependenceHighGrayLevelEmphasis	0.62783161	-0.507725247		wavelet-LLL_glrlm_LongRunHighGrayLevelEmphasis	0.690763487	0.268367982
wavelet-HLL_glrlm_LongRunLowGrayLevelEmphasis	0.631794286	-0.395640957		wavelet-LLH_glrlm_RunLengthNonUniformityNormalized	0.691788195	0.2482367
wavelet-LLL_glcm_SumSquares	0.632051119	-0.304694152		wavelet-LHL_glszm_ZoneVariance	0.692076202	-0.361136714
wavelet-LLL_glcm_Imc1	0.632729851	-0.317282359		wavelet-LLL_glszm_SmallAreaEmphasis	0.693096919	-0.282677899
wavelet-LLH_glcm_JointEntropy	0.632841035	0.461298594		wavelet-LHL_glszm_LargeAreaEmphasis	0.69345929	-0.359226105
wavelet-LHH_glrlm_RunLengthNonUniformityNormalized	0.634517869	-0.357508756		wavelet-LLH_glrlm_RunEntropy	0.694459742	-0.259161116
wavelet-HLL_gldm_LowGrayLevelEmphasis	0.641417999	-0.380430111		wavelet-LLH_glrlm_LowGrayLevelRunEmphasis	0.696009042	-0.137547738
wavelet-HLL_glrlm_LowGrayLevelRunEmphasis	0.64544822	-0.381896747		wavelet-LLL_gldm_DependenceNonUniformityNormalized	0.698107845	-0.232862377
wavelet-LHH_glrlm_RunPercentage	0.648001988	-0.351015179		wavelet-HLL_glcm_DifferenceVariance	0.699044019	-0.205694181
wavelet-LLL_glcm_ClusterTendency	0.648707096	-0.282078831		wavelet-LHH_glcm_ClusterShade	0.700622224	-0.381268621
wavelet-LLL_glcm_ClusterProminence	0.650368739	-0.341726518		wavelet-LLL_glrlm_ShortRunEmphasis	0.701507488	-0.234064602
wavelet-LLH_glszm_GrayLevelNonUniformityNormalized	0.651191146	0.298445422		wavelet-HHL_glszm_GrayLevelVariance	0.702185268	-0.371111011
wavelet-HLL_gldm_LargeDependenceHighGrayLevelEmphasis	0.65294621	0.362376915		wavelet-HHL_glszm_SmallAreaEmphasis	0.702990874	0.226580751
wavelet-HLL_glrlm_ShortRunLowGrayLevelEmphasis	0.654675317	-0.373192533		wavelet-LLL_glcm_Idn	0.70329724	0.22029124
wavelet-LLL_gldm_LargeDependenceEmphasis	0.655401133	0.42686725		wavelet-HLH_gldm_LargeDependenceLowGrayLevelEmphasis	0.703315663	-0.26157175
wavelet-HHH_glcm_MCC	0.655484429	-0.434890764		wavelet-LHL_glrlm_LongRunLowGrayLevelEmphasis	0.70386978	-0.281092513
wavelet-HLH_glcm_SumEntropy	0.657002643	-0.297878282		wavelet-HLH_glrlm_LongRunHighGrayLevelEmphasis	0.70761235	0.413338195
wavelet-HLL_glszm_ZonePercentage	0.661472376	-0.358446279		wavelet-LHH_gldm_SmallDependenceEmphasis	0.708899537	0.245257162
wavelet-HHH_gldm_LowGrayLevelEmphasis	0.662403301	0.476761315		wavelet-HHL_glcm_MCC	0.709020317	-0.252879664
wavelet-LHL_ngtdm_Strength	0.665159163	0.28030748		wavelet-LLH_gldm_LowGrayLevelEmphasis	0.709058624	-0.136173296
wavelet-HLH_glszm_SmallAreaLowGrayLevelEmphasis	0.669706834	0.221658969		wavelet-HLL_glrlm_GrayLevelVariance	0.711355397	-0.193421588
wavelet-HLL_gldm_DependenceEntropy	0.674165648	0.326790956		wavelet-HLL_glcm_Idm	0.71269673	0.211233955
wavelet-LHL_glrlm_LongRunLowGrayLevelEmphasis	0.675237798	0.263432844		wavelet-LLH_gldm_HighGrayLevelEmphasis	0.715643007	0.248341071
wavelet-HHL_glrlm_LongRunEmphasis	0.675607635	0.23482423		wavelet-HHL_glrlm_LongRunHighGrayLevelEmphasis	0.718088859	-0.247404679
wavelet-LLL_glcm_InverseVariance	0.677221925	0.341329961		wavelet-HLH_glszm_SmallAreaLowGrayLevelEmphasis	0.718726358	0.176740678
wavelet-HHH_glcm_Imc1	0.677831343	0.312691117		wavelet-HHH_glrlm_RunEntropy	0.719777511	-0.230455404
wavelet-LHH_glrlm_ShortRunEmphasis	0.679550679	-0.349139183		wavelet-LLH_glszm_SizeZoneNonUniformity	0.721833234	0.226921591
wavelet-LLL_glrlm_GrayLevelNonUniformityNormalized	0.679684334	0.307765056		wavelet-HLL_glcm_DifferenceEntropy	0.72291037	-0.187603605
wavelet-HHH_gldm_DependenceEntropy	0.684595775	0.218394569		wavelet-LLH_glcm_Autocorrelation	0.723236017	0.241922921
wavelet-LLL_glcm_JointEnergy	0.684732733	0.291094271		wavelet-HHL_glcm_Idmn	0.723646418	-0.235806499
wavelet-LHH_gldm_DependenceVariance	0.685341868	0.364663934		wavelet-LLH_gldm_LargeDependenceHighGrayLevelEmphasis	0.723755271	0.236454943
wavelet-HLL_ngtdm_Complexity	0.69145613	-0.323701129		wavelet-LLL_glrlm_RunLengthNonUniformityNormalized	0.725234888	-0.212176252
wavelet-HHH_gldm_DependenceNonUniformityNormalized	0.694402232	-0.211227941		wavelet-HLL_glcm_Id	0.730821115	0.202667507
wavelet-LLH_glcm_InverseVariance	0.703691837	0.32148548		wavelet-LHH_glszm_HighGrayLevelZoneEmphasis	0.733873185	0.285287709
wavelet-HLL_glrlm_LongRunHighGrayLevelEmphasis	0.706317249	0.249335039		wavelet-LHH_gldm_LargeDependenceHighGrayLevelEmphasis	0.734460187	-0.271183635
wavelet-LLH_glcm_Imc2	0.708051679	0.347794501		wavelet-LHL_glcm_InverseVariance	0.736466717	0.255267748
wavelet-HHH_glrlm_HighGrayLevelRunEmphasis	0.709291044	-0.474152656		wavelet-HLH_gldm_LargeDependenceHighGrayLevelEmphasis	0.737202171	-0.222387954
wavelet-HHH_glrlm_ShortRunEmphasis	0.712792451	0.225063614		wavelet-LLH_glcm_JointAverage	0.740528686	0.187625398
wavelet-LLL_ngtdm_Contrast	0.716690596	0.210514525		wavelet-LLH_glcm_SumAverage	0.740528686	0.187625398
wavelet-HLL_gldm_DependenceVariance	0.716796379	0.320229942		wavelet-LHH_glrlm_LongRunEmphasis	0.742393673	-0.19406399
wavelet-HLH_ngtdm_Complexity	0.718184264	-0.321893751		wavelet-LHH_glrlm_LongRunLowGrayLevelEmphasis	0.745102329	-0.214397368
wavelet-LLL_glcm_Idmn	0.718873626	-0.27259372		wavelet-LHL_gldm_SmallDependenceHighGrayLevelEmphasis	0.745363744	-0.247632747
wavelet-LLH_glcm_DifferenceEntropy	0.719396341	0.266986573		wavelet-LHL_gldm_LargeDependenceLowGrayLevelEmphasis	0.745880109	0.160964005
wavelet-HLL_glcm_Idn	0.720788621	-0.250537425		wavelet-LLH_gldm_SmallDependenceLowGrayLevelEmphasis	0.745929479	-0.178908414
wavelet-HLH_glszm_SizeZoneNonUniformity	0.721184517	-0.336444598		wavelet-HLL_glrlm_GrayLevelNonUniformityNormalized	0.746842275	0.163827078
wavelet-HLH_glcm_Idn	0.722982501	-0.31250316		wavelet-HHL_glszm_SmallAreaHighGrayLevelEmphasis	0.748061602	0.22883428
wavelet-LHH_glcm_Imc2	0.724374637	-0.211238115		wavelet-HLL_glcm_JointEntropy	0.750096925	-0.162985213
wavelet-HHL_glrlm_RunVariance	0.729858749	0.197584706		wavelet-HHL_glszm_LargeAreaLowGrayLevelEmphasis	0.754061739	-0.337100766
wavelet-HHH_gldm_SmallDependenceLowGrayLevelEmphasis	0.730049993	0.363752818		wavelet-LHH_glrlm_ShortRunEmphasis	0.755590102	0.198248692
wavelet-LLH_glcm_DifferenceVariance	0.730826227	0.252362923		wavelet-LHH_glcm_Idmn	0.759858541	0.160041564
wavelet-LHH_glcm_MCC	0.733844596	-0.207607155		wavelet-LHH_glszm_GrayLevelNonUniformity	0.760785845	0.192235568
wavelet-HLL_glszm_GrayLevelNonUniformityNormalized	0.736214469	-0.194920457		wavelet-HLH_glcm_ClusterTendency	0.763473777	-0.169998109
wavelet-LLL_glcm_Idn	0.741339361	-0.252111151		wavelet-LLH_gldm_LargeDependenceEmphasis	0.764027911	-0.165691102
wavelet-LHL_glszm_SmallAreaEmphasis	0.741741333	-0.229501735		wavelet-LHH_glcm_MaximumProbability	0.764449657	-0.219979571
wavelet-HHH_glszm_GrayLevelNonUniformityNormalized	0.742711219	0.392674175		wavelet-HHH_glszm_SmallAreaEmphasis	0.764708196	0.124143149
wavelet-HLH_glcm_SumSquares	0.74365135	0.330736129		wavelet-HHH_gldm_LargeDependenceHighGrayLevelEmphasis	0.765019213	-0.204588035
wavelet-LHH_glrlm_RunVariance	0.744066789	0.243332317		wavelet-HHL_glszm_SmallAreaLowGrayLevelEmphasis	0.770573511	0.146393915
wavelet-HLH_glszm_SmallAreaHighGrayLevelEmphasis	0.744574928	0.28264247		wavelet-LHH_ngtdm_Contrast	0.775978209	-0.138656368
wavelet-HLL_glcm_SumAverage	0.753547814	0.239982293		wavelet-HHL_gldm_LowGrayLevelEmphasis	0.778400207	0.113064783
wavelet-HLL_glcm_JointAverage	0.753547814	0.239982293		wavelet-HLL_glcm_SumEntropy	0.778724002	-0.142129862
wavelet-LHH_glcm_DifferenceEntropy	0.75400076	-0.190812367		wavelet-LLL_glcm_MCC	0.781722343	0.171604688
wavelet-HHH_glrlm_LongRunEmphasis	0.755839274	-0.210082815		wavelet-HHH_ngtdm_Complexity	0.785688977	-0.278407943
wavelet-HHH_gldm_HighGrayLevelEmphasis	0.759520254	-0.313269897		wavelet-HLL_glszm_SmallAreaEmphasis	0.786355692	0.142752238
wavelet-HHH_glszm_GrayLevelVariance	0.759606586	0.41451865		wavelet-LHH_gldm_SmallDependenceHighGrayLevelEmphasis	0.786548835	0.187602398
wavelet-HHH_gldm_LargeDependenceHighGrayLevelEmphasis	0.760035934	-0.337332448		wavelet-HLH_glcm_ClusterProminence	0.791515652	-0.148659059
wavelet-LLH_glrlm_RunLengthNonUniformityNormalized	0.764481888	0.159216444		wavelet-HLL_glrlm_ShortRunEmphasis	0.792817408	-0.145717304
wavelet-LLH_glrlm_RunPercentage	0.767146003	0.164787105		wavelet-HHL_glcm_Imc1	0.79422346	-0.148664677
wavelet-HLH_glszm_LowGrayLevelZoneEmphasis	0.76846504	-0.21478031		wavelet-HLH_gldm_DependenceEntropy	0.794293679	0.17028735
wavelet-HLH_glcm_ClusterTendency	0.769322008	0.2061743		wavelet-HLH_glrlm_LongRunEmphasis	0.797507999	-0.153027734
wavelet-HLL_glszm_LargeAreaEmphasis	0.770660669	0.262287566		wavelet-HLL_glrlm_RunLengthNonUniformityNormalized	0.798970516	-0.140307386
wavelet-HLL_glszm_ZoneVariance	0.77204449	0.26089398		wavelet-LLH_glszm_HighGrayLevelZoneEmphasis	0.799895515	0.158314592
wavelet-HLL_glrlm_ShortRunEmphasis	0.781091725	-0.1789805		wavelet-LHL_glszm_LargeAreaHighGrayLevelEmphasis	0.802797936	-0.153178904
wavelet-HLH_glrlm_LongRunEmphasis	0.78286603	0.201172687		wavelet-LLH_glrlm_LongRunEmphasis	0.804420245	-0.143586821
wavelet-LLL_glcm_SumEntropy	0.784871223	-0.202019974		wavelet-HLH_gldm_SmallDependenceHighGrayLevelEmphasis	0.804904646	-0.200964807
wavelet-LLL_glszm_GrayLevelNonUniformityNormalized	0.784914219	0.210316834		wavelet-LLL_ngtdm_Strength	0.805643865	-0.222064218
wavelet-LLH_gldm_HighGrayLevelEmphasis	0.787534603	0.242337779		wavelet-HLH_glcm_Correlation	0.808287202	-0.136597197
wavelet-LLH_glcm_Autocorrelation	0.788608216	0.239554417		wavelet-HHL_glszm_LowGrayLevelZoneEmphasis	0.809097198	0.088826386
wavelet-LHL_ngtdm_Contrast	0.78888415	0.215996648		wavelet-LLL_glcm_JointEnergy	0.809238135	0.124931179
wavelet-LLL_ngtdm_Strength	0.790287975	0.157235887		wavelet-LHL_glszm_LargeAreaLowGrayLevelEmphasis	0.809300714	-0.197479804
wavelet-LLH_glcm_Correlation	0.793022624	0.228453273		wavelet-HHL_glrlm_LowGrayLevelRunEmphasis	0.811057846	0.098776494
wavelet-HLH_gldm_SmallDependenceEmphasis	0.794278885	0.141890557		wavelet-HHL_ngtdm_Complexity	0.813807733	-0.145586092
wavelet-HLH_glszm_SmallAreaEmphasis	0.798140879	0.130103901		wavelet-LLL_glszm_LowGrayLevelZoneEmphasis	0.816071219	0.138395158
wavelet-HLL_glcm_Correlation	0.807142311	-0.165201957		wavelet-LLL_glrlm_ShortRunHighGrayLevelEmphasis	0.816984874	-0.140499139
wavelet-HLH_gldm_SmallDependenceLowGrayLevelEmphasis	0.807577525	0.197494292		wavelet-LHL_ngtdm_Complexity	0.817872853	-0.130823689
wavelet-HHH_glrlm_ShortRunLowGrayLevelEmphasis	0.807637824	0.141576138		wavelet-LLL_glcm_ClusterShade	0.81959153	-0.17455426
wavelet-HLL_glcm_SumEntropy	0.807862035	-0.155577893		wavelet-LLL_glrlm_LowGrayLevelRunEmphasis	0.822496855	0.15238581
wavelet-LLH_gldm_LargeDependenceEmphasis	0.808957194	-0.134705542		wavelet-HHH_glcm_ClusterShade	0.823474897	0.220554314
wavelet-LLH_ngtdm_Complexity	0.813834932	-0.210163855		wavelet-HLH_gldm_SmallDependenceEmphasis	0.825184627	0.141417539
wavelet-HLL_gldm_SmallDependenceEmphasis	0.815377487	-0.188347026		wavelet-LLL_glrlm_RunLengthNonUniformity	0.828644126	-0.152605214
wavelet-LHL_glcm_Idmn	0.817401208	-0.202554433		wavelet-LHL_glcm_Correlation	0.833844832	0.109424781
wavelet-HLL_glszm_LargeAreaHighGrayLevelEmphasis	0.819818653	0.252505007		wavelet-LHH_gldm_SmallDependenceLowGrayLevelEmphasis	0.836464261	0.15926724
wavelet-HHH_glrlm_LongRunLowGrayLevelEmphasis	0.822398955	-0.151900168		wavelet-HHH_glrlm_RunVariance	0.836929742	-0.121341133
wavelet-LLH_glcm_MCC	0.822894214	0.192790639		wavelet-HLL_glszm_SizeZoneNonUniformityNormalized	0.8369775	-0.107655561
wavelet-HHL_gldm_SmallDependenceLowGrayLevelEmphasis	0.823284883	0.184721838		wavelet-LLL_glrlm_ShortRunLowGrayLevelEmphasis	0.837523225	0.133332612
wavelet-HLL_glcm_JointEnergy	0.825075688	0.132729213		wavelet-LLH_gldm_SmallDependenceHighGrayLevelEmphasis	0.840211302	0.135032408
wavelet-HLH_glrlm_RunPercentage	0.825349078	0.147387117		wavelet-HLH_glszm_SizeZoneNonUniformity	0.843988694	-0.132727343
wavelet-HHH_glrlm_LongRunHighGrayLevelEmphasis	0.825436139	-0.150195032		wavelet-HHL_ngtdm_Contrast	0.847374789	0.13253657
wavelet-HLL_glrlm_GrayLevelNonUniformityNormalized	0.831234153	0.136599083		wavelet-LHH_glcm_JointEntropy	0.847658294	-0.128421316
wavelet-HHH_glrlm_ShortRunHighGrayLevelEmphasis	0.831272881	0.140555948		wavelet-HLH_glcm_Contrast	0.848351799	0.107222606
wavelet-LLH_glszm_LowGrayLevelZoneEmphasis	0.831527189	0.182884573		wavelet-HLH_glcm_DifferenceAverage	0.849749676	0.106191251
wavelet-HLL_glrlm_RunPercentage	0.831961468	-0.135038615		wavelet-LLH_glszm_SmallAreaHighGrayLevelEmphasis	0.850008341	-0.122504264
wavelet-HHH_glrlm_GrayLevelNonUniformityNormalized	0.832962644	-0.221236926		wavelet-HLH_glcm_Idm	0.850029411	-0.10598493
wavelet-HLH_glszm_HighGrayLevelZoneEmphasis	0.833596417	-0.214013891		wavelet-HLH_glcm_Id	0.850219257	-0.10584484
wavelet-HLH_glszm_GrayLevelVariance	0.841793524	-0.254678203		wavelet-HLH_glcm_InverseVariance	0.850989607	0.10527653
wavelet-LLH_glrlm_LongRunHighGrayLevelEmphasis	0.842952854	-0.17212233		wavelet-LLL_glcm_JointEntropy	0.852827687	-0.09138042
wavelet-HLH_glrlm_RunLengthNonUniformityNormalized	0.843454256	0.129236397		wavelet-LHL_glrlm_ShortRunHighGrayLevelEmphasis	0.853941913	-0.115268644
wavelet-HHH_gldm_GrayLevelVariance	0.844774088	0.180900848		wavelet-LLL_glrlm_RunEntropy	0.854816619	0.116358341
wavelet-LHH_glrlm_LongRunEmphasis	0.844799152	0.146122634		wavelet-LLH_glcm_Imc1	0.855013218	0.116320071
wavelet-LLH_gldm_SmallDependenceEmphasis	0.84495965	-0.150238375		wavelet-HLL_glcm_InverseVariance	0.855584805	-0.115729792
wavelet-LLL_glszm_ZoneEntropy	0.846072251	-0.122562768		wavelet-LLL_glcm_MaximumProbability	0.857011934	0.092478229
wavelet-HLL_glszm_SmallAreaHighGrayLevelEmphasis	0.846126268	-0.143440209		wavelet-LLL_glcm_InverseVariance	0.858862773	0.095618729
wavelet-HLL_glrlm_RunLengthNonUniformityNormalized	0.84771654	-0.120675072		wavelet-LHL_glrlm_LongRunHighGrayLevelEmphasis	0.860669727	0.105154254
wavelet-LLH_glcm_JointAverage	0.848465776	-0.151919702		wavelet-HLH_glcm_SumSquares	0.861161648	0.1714566
wavelet-LLH_glcm_SumAverage	0.848465776	-0.151919702		wavelet-LHH_gldm_LargeDependenceLowGrayLevelEmphasis	0.861781245	-0.120599276
wavelet-HLL_glcm_JointEntropy	0.849156207	-0.124298085		wavelet-HLL_glszm_SizeZoneNonUniformity	0.862457586	0.118281369
wavelet-HHH_glcm_ClusterShade	0.849885417	-0.179533823		wavelet-HLL_glrlm_RunPercentage	0.865280127	-0.093423046
wavelet-HLL_glszm_GrayLevelVariance	0.850017631	0.176116814		wavelet-HLH_glrlm_LongRunLowGrayLevelEmphasis	0.868232566	-0.113406817
wavelet-HLH_glcm_JointAverage	0.851285348	-0.143972366		wavelet-LHL_glszm_HighGrayLevelZoneEmphasis	0.877005562	-0.092632477
wavelet-HLH_glcm_SumAverage	0.851285348	-0.143972366		wavelet-HHL_glcm_JointAverage	0.877091511	-0.127900191
wavelet-LLH_glrlm_RunEntropy	0.851982774	-0.108521714		wavelet-HHL_glcm_SumAverage	0.877091511	-0.127900191
wavelet-HLH_glrlm_LongRunLowGrayLevelEmphasis	0.852065686	0.14779998		wavelet-LLL_ngtdm_Busyness	0.879615391	-0.093205735
wavelet-LLH_glcm_Id	0.854911598	-0.131445414		wavelet-LLL_glrlm_GrayLevelVariance	0.88125135	-0.074379809
wavelet-LHH_glcm_DifferenceVariance	0.855425911	-0.112888976		wavelet-LLH_glrlm_ShortRunLowGrayLevelEmphasis	0.882374267	-0.063921093
wavelet-LLH_glcm_Idm	0.856143782	-0.130298176		wavelet-LHH_glcm_JointEnergy	0.883047684	0.101056064
wavelet-HLL_glszm_HighGrayLevelZoneEmphasis	0.857180755	0.153424882		wavelet-LHH_gldm_LowGrayLevelEmphasis	0.884158778	-0.089247065
wavelet-LLH_glcm_DifferenceAverage	0.858047943	0.128528424		wavelet-HLL_gldm_SmallDependenceEmphasis	0.884200374	-0.095472594
wavelet-HLH_gldm_HighGrayLevelEmphasis	0.858645659	-0.137775615		wavelet-LLH_glcm_Idn	0.887393677	-0.070973634
wavelet-HLH_gldm_DependenceVariance	0.859058719	0.159457672		wavelet-HLL_glcm_JointEnergy	0.887589944	0.086706543
wavelet-HLH_glcm_Autocorrelation	0.861329263	-0.133370022		wavelet-HLL_glcm_Correlation	0.888307061	0.081950129
wavelet-LLH_glrlm_HighGrayLevelRunEmphasis	0.862750055	0.155042689		wavelet-HHL_glszm_SizeZoneNonUniformityNormalized	0.88956358	0.08061126
wavelet-HHH_glszm_SmallAreaEmphasis	0.865423948	0.089487187		wavelet-HLH_glszm_SmallAreaEmphasis	0.890840394	0.073832297
wavelet-HLL_glcm_Id	0.866861292	0.10929021		wavelet-LLH_glcm_MaximumProbability	0.891462138	0.087772407
wavelet-LLH_glcm_Contrast	0.867550081	0.119715741		wavelet-HLH_glrlm_RunVariance	0.893450624	-0.07816048
wavelet-HLL_ngtdm_Strength	0.869080772	0.095736209		wavelet-LLL_glrlm_GrayLevelNonUniformityNormalized	0.89363231	0.071508952
wavelet-LLL_glrlm_RunEntropy	0.869501615	-0.100377376		wavelet-LLH_glcm_MCC	0.894475324	-0.098557052
wavelet-LHL_ngtdm_Busyness	0.869685119	0.149147682		wavelet-LHH_glszm_SizeZoneNonUniformity	0.896731911	0.08945864
wavelet-HLL_glrlm_RunVariance	0.870569515	0.095256782		wavelet-HHL_glcm_InverseVariance	0.898294936	0.076454794
wavelet-HLL_glszm_ZoneEntropy	0.871529985	-0.117432687		wavelet-LHH_glrlm_ShortRunHighGrayLevelEmphasis	0.899039109	0.084556675
wavelet-HLH_glrlm_HighGrayLevelRunEmphasis	0.872619624	-0.122891703		wavelet-HHH_gldm_LowGrayLevelEmphasis	0.899913482	-0.126811639
wavelet-HLH_glrlm_LongRunHighGrayLevelEmphasis	0.87413061	-0.148235558		wavelet-HHH_gldm_HighGrayLevelEmphasis	0.900004484	0.126689663
wavelet-HLH_glszm_ZonePercentage	0.875235603	0.112939177		wavelet-LHH_glcm_SumAverage	0.900108416	0.075620744
wavelet-LLH_glrlm_GrayLevelVariance	0.877589414	-0.137547644		wavelet-LHH_glcm_JointAverage	0.900108416	0.075620744
wavelet-LLL_glcm_Imc2	0.878440898	0.09993414		wavelet-LLH_glcm_Imc2	0.900524115	-0.091669981
wavelet-LHH_glszm_GrayLevelNonUniformityNormalized	0.879121641	0.141115658		wavelet-LHH_glcm_Autocorrelation	0.900724993	0.074943242
wavelet-LHH_glszm_ZoneEntropy	0.879547376	-0.130784373		wavelet-LLH_glrlm_RunVariance	0.900883436	-0.069858554
wavelet-HLL_glcm_Autocorrelation	0.882927438	0.122454475		wavelet-HLL_glszm_GrayLevelVariance	0.901574264	-0.067040825
wavelet-HLL_gldm_HighGrayLevelEmphasis	0.884161302	0.121005549		wavelet-LLH_glszm_SmallAreaEmphasis	0.904174426	-0.075283414
wavelet-HHL_glszm_GrayLevelVariance	0.887255328	0.168645731		wavelet-HLL_glszm_GrayLevelNonUniformityNormalized	0.904364154	-0.056817995
wavelet-HLL_glcm_Idm	0.889579789	0.090726119		wavelet-LLH_glcm_SumEntropy	0.905056997	-0.088823746
wavelet-HLL_glszm_SmallAreaEmphasis	0.890906372	-0.084031751		wavelet-LLH_ngtdm_Complexity	0.905775701	-0.072850027
wavelet-HLL_glrlm_HighGrayLevelRunEmphasis	0.89173503	0.113422025		wavelet-LHL_glszm_GrayLevelNonUniformity	0.905814325	-0.084986311
wavelet-HLL_glcm_DifferenceEntropy	0.892093983	-0.089753141		wavelet-HHL_glrlm_ShortRunLowGrayLevelEmphasis	0.906743962	0.053065917
wavelet-LHL_glcm_ClusterShade	0.893352046	-0.166829179		wavelet-LHH_gldm_HighGrayLevelEmphasis	0.907638194	0.069828335
wavelet-HLL_glrlm_LongRunEmphasis	0.893679095	0.079719076		wavelet-LLL_glrlm_LongRunLowGrayLevelEmphasis	0.908208249	-0.06254729
wavelet-HLH_glcm_DifferenceAverage	0.893977678	0.11392839		wavelet-LHH_ngtdm_Complexity	0.908595199	0.066743261
wavelet-HHH_gldm_DependenceVariance	0.896093984	0.101684311		wavelet-HLH_gldm_DependenceVariance	0.909356862	0.069603293
wavelet-HHH_glcm_Autocorrelation	0.897183504	0.145591432		wavelet-HHL_glszm_LargeAreaEmphasis	0.910889127	0.147327037
wavelet-HHL_glszm_SmallAreaHighGrayLevelEmphasis	0.89755688	-0.097907877		wavelet-HLL_glrlm_LongRunEmphasis	0.912269413	0.062468242
wavelet-LLH_gldm_LowGrayLevelEmphasis	0.898867782	-0.065332119		wavelet-LLL_glrlm_HighGrayLevelRunEmphasis	0.912794785	-0.070948462
wavelet-HLL_glszm_SizeZoneNonUniformityNormalized	0.902405426	0.084404134		wavelet-HLH_glcm_ClusterShade	0.913690076	-0.071124247
wavelet-LHL_glszm_ZoneVariance	0.903456407	-0.106098103		wavelet-LLL_glcm_ClusterTendency	0.916021276	0.052462424
wavelet-LHL_glszm_LargeAreaEmphasis	0.904208434	-0.105256481		wavelet-LLL_glszm_SmallAreaLowGrayLevelEmphasis	0.917847791	0.079516209
wavelet-HLL_glrlm_RunEntropy	0.905706933	0.087965671		wavelet-HLL_gldm_LargeDependenceEmphasis	0.918812268	0.060791508
wavelet-HLH_gldm_SmallDependenceHighGrayLevelEmphasis	0.906195195	0.120324247		wavelet-HHH_glszm_SmallAreaHighGrayLevelEmphasis	0.919030564	-0.069005039
wavelet-HLL_gldm_SmallDependenceHighGrayLevelEmphasis	0.907184769	0.081583222		wavelet-LHH_glrlm_LowGrayLevelRunEmphasis	0.919368208	-0.061653217
wavelet-HHH_glrlm_RunLengthNonUniformityNormalized	0.907992074	0.066528081		wavelet-LHH_glcm_Imc1	0.920028419	0.070498491
wavelet-HHH_glrlm_RunEntropy	0.910945543	-0.069382551		wavelet-LHL_gldm_LargeDependenceHighGrayLevelEmphasis	0.92032852	0.068953191
wavelet-HHH_glrlm_GrayLevelVariance	0.911154894	0.12811949		wavelet-HLL_glrlm_RunVariance	0.920665264	0.055648073
wavelet-HLL_glcm_Contrast	0.911876774	0.082361931		wavelet-HHL_glszm_ZoneEntropy	0.921123108	-0.072414954
wavelet-HLH_glrlm_ShortRunEmphasis	0.912150413	0.073004325		wavelet-LHH_glrlm_HighGrayLevelRunEmphasis	0.922271169	0.05863491
wavelet-HLH_glrlm_ShortRunHighGrayLevelEmphasis	0.912181203	-0.091861886		wavelet-LLH_glcm_Correlation	0.922895056	-0.067972512
wavelet-LHL_ngtdm_Coarseness	0.912657872	0.080508103		wavelet-LHH_glszm_SmallAreaHighGrayLevelEmphasis	0.924428184	0.075264383
wavelet-HHH_glrlm_RunPercentage	0.913894776	0.065571679		wavelet-LLH_glcm_JointEntropy	0.924843756	-0.069889272
wavelet-HLH_glcm_Idm	0.914395643	-0.086413137		wavelet-HHL_glszm_ZoneVariance	0.92530581	0.124541801
wavelet-HHH_gldm_SmallDependenceEmphasis	0.9212892	0.064577294		wavelet-LHH_glszm_SizeZoneNonUniformityNormalized	0.927030335	0.055044787
wavelet-LLH_gldm_LargeDependenceHighGrayLevelEmphasis	0.92155852	0.07603646		wavelet-LLL_gldm_GrayLevelVariance	0.928016784	-0.043784462
wavelet-LHH_glcm_ClusterShade	0.924415701	0.072922293		wavelet-HLL_gldm_DependenceEntropy	0.929527433	0.043528608
wavelet-HLH_glcm_Contrast	0.925665271	-0.054051638		wavelet-HLL_glcm_ClusterProminence	0.929751367	-0.044543193
wavelet-LHH_ngtdm_Coarseness	0.926234034	0.069409816		wavelet-LLH_glcm_DifferenceEntropy	0.931626418	0.057332152
wavelet-HHL_ngtdm_Coarseness	0.927637113	0.067444864		wavelet-HLH_glcm_Imc2	0.932434797	0.04872209
wavelet-HLH_glcm_Id	0.928654643	-0.06866256		wavelet-LLH_glcm_ClusterTendency	0.935155444	-0.062102126
wavelet-HLH_glrlm_RunVariance	0.928780444	0.059537509		wavelet-HLH_gldm_SmallDependenceLowGrayLevelEmphasis	0.936818888	0.0639913
wavelet-LLL_gldm_SmallDependenceLowGrayLevelEmphasis	0.929095258	0.053979206		wavelet-LLH_glcm_DifferenceVariance	0.937507298	0.05148426
wavelet-HLH_glcm_ClusterProminence	0.929220612	0.051241367		wavelet-LHL_glszm_LowGrayLevelZoneEmphasis	0.938299927	-0.040238449
wavelet-LLL_gldm_DependenceNonUniformityNormalized	0.929512199	-0.070388446		wavelet-LLH_ngtdm_Strength	0.938946743	-0.05677696
wavelet-LLH_glrlm_LowGrayLevelRunEmphasis	0.930712694	0.041649364		wavelet-LLL_gldm_HighGrayLevelEmphasis	0.939122248	-0.048669206
wavelet-HHH_glszm_GrayLevelNonUniformity	0.93132311	-0.060985371		wavelet-HHL_glcm_Idn	0.943373284	-0.048582554
wavelet-HHL_ngtdm_Strength	0.935514235	0.048309598		wavelet-HLL_glszm_ZonePercentage	0.943938687	0.046300607
wavelet-LHH_glcm_JointEnergy	0.936681453	0.050006543		wavelet-LHH_glcm_DifferenceVariance	0.944651094	0.048700128
wavelet-LLH_ngtdm_Coarseness	0.937381359	-0.069863318		wavelet-LHL_glszm_SmallAreaHighGrayLevelEmphasis	0.944759245	-0.049302392
wavelet-HLH_glcm_Idmn	0.939980888	-0.056886021		wavelet-LHH_gldm_LargeDependenceEmphasis	0.945136559	0.046061717
wavelet-HLL_glcm_DifferenceVariance	0.941055438	0.053301077		wavelet-LHH_glrlm_RunLengthNonUniformityNormalized	0.947013549	-0.043618332
wavelet-HHH_ngtdm_Coarseness	0.942444298	0.053313899		wavelet-LHL_glrlm_HighGrayLevelRunEmphasis	0.948439727	-0.040469478
wavelet-HHH_ngtdm_Strength	0.946491397	0.049595158		wavelet-LLH_glcm_SumSquares	0.950939078	-0.046193208
wavelet-HLH_ngtdm_Contrast	0.947366969	0.046644075		wavelet-LLH_gldm_SmallDependenceEmphasis	0.952236154	0.042618382
wavelet-HLL_glcm_ClusterProminence	0.948342127	0.056624483		wavelet-LHL_glszm_SmallAreaEmphasis	0.953010396	-0.030069863
wavelet-HHH_glrlm_RunVariance	0.952746607	-0.033756161		wavelet-HLL_glcm_ClusterShade	0.953025057	-0.070829401
wavelet-HLL_glrlm_GrayLevelVariance	0.953386706	-0.040751876		wavelet-LHL_gldm_HighGrayLevelEmphasis	0.953182237	-0.036918107
wavelet-LHH_glcm_Imc1	0.957665212	-0.033873395		wavelet-LHL_glcm_Imc1	0.954877371	0.039955837
wavelet-LHH_ngtdm_Strength	0.958029794	-0.04044071		wavelet-LLL_glcm_ClusterProminence	0.957745318	0.032278093
wavelet-HHH_gldm_LargeDependenceEmphasis	0.958593594	0.033390309		wavelet-HHL_ngtdm_Busyness	0.959047761	-0.030430197
wavelet-HLL_ngtdm_Coarseness	0.958696322	0.038744631		wavelet-LLL_glcm_Autocorrelation	0.959634404	-0.032001143
wavelet-HLH_ngtdm_Strength	0.959128409	0.037139128		wavelet-LHL_glcm_Autocorrelation	0.960831549	-0.03089771
wavelet-HLL_gldm_LargeDependenceEmphasis	0.959537621	0.040746493		wavelet-LHH_glrlm_GrayLevelNonUniformityNormalized	0.962463608	-0.05786491
wavelet-LLL_ngtdm_Coarseness	0.961427931	0.028860921		wavelet-LLH_ngtdm_Contrast	0.962997331	-0.017078874
wavelet-HLL_glcm_ClusterTendency	0.961898929	-0.032748203		wavelet-LLL_glcm_SumSquares	0.964341442	0.022197747
wavelet-HLH_ngtdm_Coarseness	0.965522879	0.031186789		wavelet-HLH_glcm_MCC	0.964844716	0.025551634
wavelet-HLL_glcm_DifferenceAverage	0.965806403	-0.029682675		wavelet-LHH_glrlm_RunPercentage	0.96577304	0.028876639
wavelet-HHH_glcm_SumSquares	0.967233697	0.035663913		wavelet-LHH_glrlm_RunVariance	0.965950292	0.025688287
wavelet-LLL_glcm_MaximumProbability	0.96830222	0.026785403		wavelet-LHH_glcm_DifferenceEntropy	0.96885692	0.026966699
wavelet-LLL_gldm_DependenceEntropy	0.969010783	-0.025735147		wavelet-LHL_glcm_ClusterShade	0.969066922	0.034983604
wavelet-LLL_gldm_DependenceVariance	0.970019013	0.04000165		wavelet-HLH_glszm_SmallAreaHighGrayLevelEmphasis	0.971198983	0.027760522
wavelet-LLH_glszm_HighGrayLevelZoneEmphasis	0.970247913	0.036014231		wavelet-LHH_glrlm_RunEntropy	0.971237833	0.023481029
wavelet-HHH_glszm_ZonePercentage	0.97045816	-0.030994136		wavelet-LLH_glcm_Idmn	0.97175231	-0.014127537
wavelet-HLH_glrlm_ShortRunLowGrayLevelEmphasis	0.973384549	-0.025220257		wavelet-HHH_glszm_LowGrayLevelZoneEmphasis	0.97213969	0.021600766
wavelet-HLH_glrlm_RunEntropy	0.974606449	-0.022872098		wavelet-HLH_glszm_HighGrayLevelZoneEmphasis	0.972811831	-0.034108762
wavelet-HLH_gldm_LargeDependenceLowGrayLevelEmphasis	0.975568248	-0.02449535		wavelet-LLH_glcm_JointEnergy	0.973296361	-0.022813375
wavelet-HLL_glcm_SumSquares	0.975683732	0.021499293		wavelet-LHL_glcm_SumAverage	0.974910043	-0.018900643
wavelet-HHH_glcm_SumAverage	0.978084503	0.023866725		wavelet-LHL_glcm_JointAverage	0.974910043	-0.018900643
wavelet-HHH_glcm_JointAverage	0.978084503	0.023866725		wavelet-LLL_glcm_SumAverage	0.976249089	-0.02166131
wavelet-HLH_gldm_LowGrayLevelEmphasis	0.981540614	0.016514418		wavelet-LLL_glcm_JointAverage	0.976249089	-0.02166131
wavelet-HLL_glrlm_ShortRunHighGrayLevelEmphasis	0.981721445	0.018150553		wavelet-HHH_glszm_HighGrayLevelZoneEmphasis	0.97863025	0.015635916
wavelet-HLH_gldm_LargeDependenceEmphasis	0.98188118	-0.016323092		wavelet-HHL_glszm_LargeAreaHighGrayLevelEmphasis	0.979929721	0.028420909
wavelet-LLH_glcm_Imc1	0.982633824	0.014675266		wavelet-LHH_glrlm_LongRunHighGrayLevelEmphasis	0.986398137	-0.012399366
wavelet-LHL_glcm_Imc1	0.987891543	-0.011028061		wavelet-LLL_glszm_SizeZoneNonUniformity	0.986956948	-0.009312736
wavelet-LLL_glcm_MCC	0.989198126	-0.009057704		wavelet-HLH_gldm_GrayLevelVariance	0.989861549	0.013774072
wavelet-LLL_glcm_Correlation	0.989793202	0.008223929		wavelet-LLH_gldm_GrayLevelVariance	0.990485014	0.009322573
wavelet-HLH_glcm_InverseVariance	0.99122095	0.00653838		wavelet-LLL_glcm_SumEntropy	0.990827085	-0.00609931
wavelet-HHH_glszm_ZoneVariance	0.992055636	-0.009055414		wavelet-LLH_glcm_Contrast	0.991790159	-0.00697815
wavelet-HLL_gldm_DependenceNonUniformityNormalized	0.992799219	0.007804145		wavelet-LLH_glcm_DifferenceAverage	0.992037532	-0.006801032
wavelet-HHL_ngtdm_Busyness	0.99341847	-0.005987985		wavelet-LLH_glcm_Idm	0.992092791	0.006760043
wavelet-HLH_glrlm_LowGrayLevelRunEmphasis	0.993615649	-0.005594868		wavelet-LLH_glcm_Id	0.992246921	0.006632368
wavelet-HLH_glcm_Correlation	0.99450525	0.003941592		wavelet-LLH_glcm_InverseVariance	0.992837206	-0.006142236
wavelet-HLL_gldm_GrayLevelVariance	0.994920658	0.004480011		wavelet-LLL_gldm_LargeDependenceLowGrayLevelEmphasis	0.99523436	-0.003273908
wavelet-LHL_glcm_Idn	0.99498078	0.005147897		wavelet-LLH_glrlm_GrayLevelNonUniformityNormalized	0.995541945	-0.005792646
wavelet-HLL_glcm_MaximumProbability	0.997565334	0.001971948		wavelet-LHH_glrlm_ShortRunLowGrayLevelEmphasis	0.99566758	0.003722967
wavelet-HHL_glcm_ClusterProminence	1	0		wavelet-HLL_glrlm_RunEntropy	1	0
