# Supplementary material for: Multimodal data integration using machine learning improves risk stratification of high-grade serous ovarian cancer
Source: Nat Cancer. 2022 Jun 28;3(6):723–33. doi: 10.1038/s43018-022-00388-9 (PMC9239907; doi:10.1038/s43018-022-00388-9)
Supplement: Source Data Extended Data Fig. 9 — Pairwise Pearson and Spearman correlations between modalities. [file 43018_2022_388_MOESM17_ESM.csv]

Ex Data Fig 9a							Ex Data Fig 9b
	G	R	H	C	GRH			G	R	H	C	GRH
G	1	0.137412096	0.099740094	-0.148063577	0.325500586		G	1	0.108332679	0.076417639	-0.12556924	0.370872562
R	0.137412096	1	0.190579013	0.076649629	0.69129066		R	0.108332679	1	0.192296635	0.109209988	0.538956279
H	0.099740094	0.190579013	1	0.019279787	0.783371224		H	0.076417639	0.192296635	1	0.026389044	0.839468622
C	-0.148063577	0.076649629	0.019279787	1	0.075579972		C	-0.12556924	0.109209988	0.026389044	1	0.071393426
GRH	0.325500586	0.69129066	0.783371224	0.075579972	1		GRH	0.370872562	0.538956279	0.839468622	0.071393426	1
