# Supplementary material for: Multimodal data integration using machine learning improves risk stratification of high-grade serous ovarian cancer
Source: Nat Cancer. 2022 Jun 28;3(6):723–33. doi: 10.1038/s43018-022-00388-9 (PMC9239907; doi:10.1038/s43018-022-00388-9)
Supplement: Source Data Extended Data Fig. 10 — CRS categories versus individual model scores in the test set. [file 43018_2022_388_MOESM18_ESM.csv]

score	CRS		score	CRS		score	CRS		score	CRS		score	CRS		score	CRS		score	CRS		score	CRS		score	CRS		score	CRS		score	CRS		score	CRS		score	CRS		score	CRS		score	CRS
-1.2950230101862656	1/2		1.0	3/NET		-0.7319406316159036	3/NET		-0.9187353968301202	3/NET		-0.8129529196588001	3/NET		-0.786784273807994	3/NET		-0.663749812059502	3/NET		-0.9188799201218628	3/NET		-0.804602219184049	3/NET		-0.8741507138486712	1/2		-0.9561427578381996	3/NET		-0.9197578171487332	1/2		-0.7965331300647266	3/NET		-0.9630987772082734	3/NET		-0.9131041807428536	3/NET
-0.863572615815013	3/NET		0.0	1/2		-0.9331708775133604	1/2		-0.828197410854786	1/2		-0.8267060390814375	1/2		-1.0667738079367672	1/2		-0.9762068375666576	1/2		-0.8214831432930919	1/2		-0.8160522541248754	1/2		-1.069203880119984	3/NET		-0.7441201193389871	1/2		-1.011499556265817	3/NET		-0.897409581052954	1/2		-0.7565226443348835	1/2		-0.722020283340852	1/2
-0.863572615815013	3/NET		0.0	1/2		-0.9331708775133604	1/2		-0.9828109175639488	1/2		-0.916772283082496	1/2		-1.0023254113280908	1/2		-0.9194503458966684	1/2		-0.9113557771283072	1/2		-0.8916197226603941	1/2		-1.0242786777640047	3/NET		-0.8531582263832636	1/2		-0.8542093304808855	3/NET		-0.837255096494876	1/2		-0.860488366979841	1/2		-0.8184862732062599	1/2
-0.863572615815013	1/2		1.0	3/NET		-0.9742658799092736	3/NET		-0.8819090391157672	3/NET		-0.94552135988032	3/NET		-0.8683131718326439	3/NET		-0.9160388985560578	3/NET		-0.9435125739791572	3/NET		-0.930102519613535	3/NET		-1.1826655324283903	3/NET		-1.1085609869731246	3/NET		-0.8552990009011526	1/2		-1.1021877330312777	3/NET		-0.9941275233318758	3/NET		-1.061125749108584	3/NET
-0.863572615815013	1/2		0.0	3/NET		-0.9331708775133604	3/NET		-0.8884959637673822	3/NET		-0.8625629790688597	3/NET		-1.0680381267790848	3/NET		-0.9773189031025457	3/NET		-0.8714307829660588	3/NET		-0.8592157524418816	3/NET		-0.8017594796348754	3/NET		-0.7870938314056765	3/NET		-1.0097789875503476	1/2		-0.8985938749381198	3/NET		-0.813696567069799	3/NET		-0.7741844584711753	3/NET
-0.863572615815013	1/2		0.0	1/2		-0.9331708775133604	1/2		-0.9463392036685124	1/2		-0.8960647408060949	1/2		-1.0012081139350728	1/2		-0.9184651740974836	1/2		-0.8826072000325489	1/2		-0.8669965711014688	1/2		-0.7245818325890401	1/2		-0.8277692010368402	1/2		-1.284734590304362	1/2		-0.8362160242948005	1/2		-0.8271129254540223	1/2		-0.7880767368911594	1/2
-0.863572615815013	1/2		1.0	3/NET		-1.6653198397481492	3/NET		-0.7650280884103146	3/NET		-1.206336493857051	3/NET		-0.8722108960834103	3/NET		-1.4089452615795095	3/NET		-0.8408477274505869	3/NET		-1.0508339562315885	3/NET		-0.9802195142712554	3/NET		-1.3881981773332115	3/NET		-0.9211379876498912	1/2		-1.6575067119012357	3/NET		-0.86230495689544	3/NET		-1.166067612845341	3/NET
-1.7656005488478603	1/2		0.0	3/NET		-0.9331708775133604	3/NET		-1.1133401403990488	3/NET		-0.9885101165430836	3/NET		-0.999016372886659	3/NET		-0.9165324926268508	3/NET		-1.0086372079825578	3/NET		-0.9740174180708336	3/NET		-0.8710219797545666	1/2		-0.9425315670049434	3/NET		-1.0069889663971312	1/2		-0.834178115419817	3/NET		-0.975292598899497	3/NET		-0.9229209123734782	3/NET
-1.2950230101862656	1/2		0.0	1/2		-0.9331708775133604	1/2		-0.948900610148587	1/2		-0.8975292274719835	1/2		-1.0660703582450652	1/2		-0.9755880773923412	1/2		-0.9192606338241588	1/2		-0.9001702337776973	1/2		-1.0373944569486933	3/NET		-0.829558615920329	1/2		-0.9974329434606573	3/NET		-0.8967507250588317	1/2		-0.8691960211030816	1/2		-0.8247506581142656	1/2
-1.1773723497265622	3/NET		0.0	1/2		-1.382702771463231	1/2		-0.9978512580416934	1/2		-1.1781689985747816	1/2		-1.002669925969172	1/2		-1.2573193885271772	1/2		-0.923104645923751	1/2		-1.0614223796134896	1/2		-1.0385704604982926	1/2		-1.1069673607677113	1/2		-0.9176385031496528	1/2		-1.125659284566685	1/2		-0.8742005598058895	1/2		-0.9842013721404604	1/2
-0.863572615815013	1/2		0.0	3/NET		-2.123161236133817	3/NET		-0.9123314100494644	3/NET		-1.4527068144637705	3/NET		-1.0668985162991338	3/NET		-1.8769442846583944	3/NET		-0.8901975372954899	3/NET		-1.23107884804243	3/NET		-0.8739903172135005	1/2		-1.3510225853293294	3/NET		-1.1278222565681877	3/NET		-1.6651598151278904	3/NET		-0.835392146808283	3/NET		-1.131025971492169	3/NET
-1.7656005488478603	3/NET		1.0	1/2		-1.6653198397481492	1/2		-0.7242716830880931	1/2		-1.1670896160248334	1/2		-0.8238836246091689	1/2		-1.3338253768971855	1/2		-0.7759460340114016	1/2		-0.977884558845784	1/2		-0.929228333507804	1/2		-1.328792316201587	1/2		-1.0077212753580758	1/2		-1.555579129655878	1/2		-0.7813261631161491	1/2		-1.0629313650281331	1/2
-0.863572615815013	3/NET		0.0	1/2		-0.9331708775133604	1/2		-0.9490392151864872	1/2		-0.8976084303789016	1/2		-1.0652637124188271	1/2		-0.9748785255450172	1/2		-0.918945882121363	1/2		-0.8998791021123566	1/2		-0.8080249114779408	1/2		-0.8296554185570911	1/2		-1.0063642829331338	1/2		-0.8959952755143392	1/2		-0.868834961322457	1/2		-0.8244429022451107	1/2
-0.863572615815013	1/2		0.0	1/2		-0.9331708775133604	1/2		-1.0020496929669285	1/2		-0.9275728118862272	1/2		-1.064269024760046	1/2		-0.974003537294814	1/2		-0.9607779793965197	1/2		-0.93549250785015	1/2		-1.0777881866293413	1/2		-0.8664742997709226	1/2		-0.914455143855485	3/NET		-0.8950638081211996	1/2		-0.9179265461515298	1/2		-0.8690447875205096	1/2
-0.863572615815013	1/2		0.0	1/2		-0.9331708775133604	1/2		-0.9247494541790692	1/2		-0.883657804153261	1/2		-0.9591493060129224	1/2		-0.8813485406667759	1/2		-0.8434074429778959	1/2		-0.8321364450671879	1/2		-0.9125499374383332	1/2		-0.8126474330092751	1/2		-1.1287051119315643	3/NET		-0.797198695472383	1/2		-0.7823251809439074	1/2		-0.7481992657892799	1/2
-0.863572615815013	1/2		0.0	1/2		-0.9331708775133604	1/2		-0.9812362922777212	1/2		-0.915884609472764	1/2		-1.2890745599682585	1/2		-1.1710031056913095	1/2		-1.0617850339719714	1/2		-1.0271466545122714	1/2		-0.9107890805234308	1/2		-0.8520660443328506	1/2		-1.4736478754995683	3/NET		-1.1079480325251951	1/2		-1.036577022405181	1/2		-0.9702652758863008	1/2
-0.863572615815013	3/NET		0.0	1/2		-1.382702771463231	1/2		-1.1023196468899703	1/2		-1.2512157659187748	1/2		-1.06472680793996	1/2		-1.3320297639881369	1/2		-1.0401499481202925	1/2		-1.1802550236172007	1/2		-0.8456782115700312	1/2		-1.1986166464844024	1/2		-0.9158677193923728	1/2		-1.2034967682432811	1/2		-1.0124252800750508	1/2		-1.1305865963914	1/2
-0.863572615815013	3/NET		1.0	3/NET		-0.7319406316159036	3/NET		-0.8472266977665383	3/NET		-0.7741137208660273	3/NET		-0.9498607306770472	3/NET		-0.7954900594265065	3/NET		-0.9642075091489902	3/NET		-0.844292197033577	3/NET		-1.049494926677644	3/NET		-0.8962085238317332	3/NET		-1.0099487895638026	3/NET		-0.9823937150870222	3/NET		-1.0202336614242584	3/NET		-0.9589950133708453	3/NET
-0.863572615815013	3/NET		0.0	3/NET		-0.9331708775133604	3/NET		-1.1011398289834566	3/NET		-0.9819514326295968	3/NET		-1.1577869401461391	3/NET		-1.0561329725064268	3/NET		-1.0939536689792428	3/NET		-1.0505659962156633	3/NET		-0.8681451750345204	3/NET		-0.93427104398687	3/NET		-1.0039388345240767	3/NET		-0.983058731621889	3/NET		-1.0765947129629068	3/NET		-1.009670522742042	3/NET
-0.863572615815013	1/2		1.0	3/NET		-0.7319406316159036	3/NET		-1.0187352750083694	3/NET		-0.8653150789722998	3/NET		-1.205186358001408	3/NET		-1.0000401691179857	3/NET		-1.2999109082506033	3/NET		-1.104256237803049	3/NET		-0.8308315019024959	3/NET		-1.038412122570303	3/NET		-0.9192586232100588	1/2		-1.2805774600777609	3/NET		-1.4718827698847814	3/NET		-1.351812264560254	3/NET
-1.7656005488478603	3/NET		0.0	1/2		-0.9331708775133604	1/2		-1.1423970072665484	1/2		-1.004017073764931	1/2		-0.9999883375613872	1/2		-0.9173895932255492	1/2		-1.0310403052284898	1/2		-0.9928995438024344	1/2		-0.9338391544040612	1/2		-0.9621324463705456	1/2		-1.0088208035451742	1/2		-0.8350817981074887	1/2		-1.0020948259555524	1/2		-0.9471747853922292	1/2
